# Supplementary material for: Neuropathological signatures revealed by transcriptomic and proteomic analysis in Pten-deficient mouse models
Source: Sci Rep. 2023 Apr 25;13:6763. doi: 10.1038/s41598-023-33869-7 (PMC10130134; doi:10.1038/s41598-023-33869-7)
Supplement: Supplementary file 2 — Supplementary Information 2. [file 41598_2023_33869_MOESM2_ESM.xlsx]

## Sheet: GROUPvsASDmodule
name	genelists
kME8.vs.HTup	MSN	LGALS3BP	PLIN3	SALL1	BTBD17	TMEM123	CDKN2C	SLC1A3	WSCD1	CMTM6	SLC9A3R1	NOTCH1	GAB1	AXL	CYBRD1	MYO10	GATM	TLN1	FGFR3	SNX33	ABTB2	MFGE8
kME13.vs.HTup	LGI3	SPEF1	CMTM5	PLLP	PADI2	SEC14L5	RAB37	PLEKHB1	ERBB3	ATP10B	CA2	DAAM2	PRR18	RGS5	HEPACAM	PLP1	PLXNB3	LPAR1	CYP27A1	S100B	GM2A	ACSBG1	TMEM125	MAG	EVI2A	S100A6	TMEM63A	UGT8	ENPP2	OLIG1	PDE8A	MOBP	ZNF488	PPP1R14A	EFHD1	MBP	HAPLN2	CNP	CHADL	HTRA1	PMP22	PBXIP1	TF	LYNX1	GSN	CPM	TTYH2	ELOVL1	GJB1
kME15.vs.HTup	CSRP1	CASQ2	LGALS9	FLT1	RAB31	CRYAB	B2M	SLCO1C1	HLA-A	GRIN2C	GPR17	ITIH5	BCAN	F3	SLC1A3
kME18.vs.HTup	EMILIN2	NCF2	CYBRD1	ITIH5	GRN	LDLRAP1	ITGB4	CTSS	UNC93B1	ITPRIPL2	B2M	C1QA	UBA7	LGALS9	ARPC1B	VWF	CLDN11	MCAM	MPEG1	LGALS3BP	SLCO2B1	FLT1	C1QB	AFF1	LPAR1	ATP1A2	CD82	TSPAN15	TLN1
kME8.vs.Fup	SLC4A2	LGALS3BP	CHST3	NOTCH3	SALL1	WSCD1	SLC9A3R1	NOTCH1	CYBRD1	SNX33	ABTB2	MFGE8
kME13.vs.Fup	LGI3	PLLP	PRR18	HEPACAM	PLXNB3	TMEM125	MAG	SOX10	OLIG1	PDE8A	PPP1R14A	MBP	OPALIN	HAPLN2	CNP	ADAMTS4	SCN4B	GRIK4	GSN	CPM	TTYH2	ELOVL1	GJB1	KNDC1	ALPL	GALNT6	TP53INP2	AATK	HIPK2
kME15.vs.Fup	CASQ2	FAM189A2	GRIN2C	GPR17	ITIH5	S100A16	BCAN
kME18.vs.Fup	NCF2	CYBRD1	ITIH5	GRN	LDLRAP1	CTSS	S100A16	PLD1	C1QA	ARSG	ARPC1B	MCAM	LGALS3BP	C1QB	AFF1	CD82	TSPAN15
kME15.vs.Mup	B2M	SLCO1C1	GPR17
kME8.vs.P42up	LGALS3BP	PLIN3	SALL1	BTBD17	WSCD1	SLC9A3R1	SNX33	MFGE8
kME13.vs.P42up	LGI3	CMTM5	PLLP	PADI2	TPPP3	SEC14L5	PLEKHB1	ERBB3	ATP10B	PRR18	PLXNB3	S100B	MAG	SOX10	OLIG1	PDE8A	MOBP	ZNF488	PPP1R14A	MBP	HAPLN2	CNP	SCN4B	GSN	CPM	TTYH2	ELOVL1	BCAS1	GJB1	KNDC1	TP53INP2	SLC12A2	CLDN11	B2M
kME13.vs.P42Mup	LGI3	TPPP3	SEC14L5	PLEKHB1	CA2	PRR18	CD9	APOD	PLP1	MAG	UGT8	ERMN	MOBP	PPP1R14A	MBP	HAPLN2	CNP	TF	GSN	TTYH2	BCAS1	GJB1	RNF13	SLC12A2	CLDN11
kME17.vs.HTdown	TBRG1	GPRASP1	BEX4	SSTR1	YPEL4	ARPP21	SNCA	CDH9	OPRK1	NCALD	ZNF365	ABI3BP
kME13.vs.Fdown	ZNF365	NDFIP2	PCSK1	GABRG2	CREM	PPP2CB	ESRRG
kME16.vs.Fdown	RND1	GABRG2	NDFIP2	PPP2CB	ZNF365
kME17.vs.P42down	THRB	BEX4	SSTR1	SNCA	EBAG9	SLITRK2	ZNF365	ABI3BP
ST1.SSCvsASDmodules.xlsx – Corresponds to supplementary figure 1L. It is the genelists of DEGs from the somatosensory cortex of mice with WT and heterozygous Pten enriched within ASD co-expression modules.
[truncated: 17 more columns]

## Sheet: kME8.vs.HTup
Module	Group	Common Gene	deg Log2FC(HT/WT)	deg padj	norm.count P30Fht1	norm.count P30Fht2	norm.count P30Fht3	norm.count P30Fwt1	norm.count P30Fwt2	norm.count P30Fwt3	norm.count P30Mht1	norm.count P30Mht2	norm.count P30Mwt1	norm.count P30Mwt2	norm.count P30Mwt3	norm.count P42Fht1	norm.count P42Fht2	norm.count P42Fht3	norm.count P42Fwt1	norm.count P42Fwt2	norm.count P42Fwt3	norm.count P42Mht1	norm.count P42Mht2	norm.count P42Mht3	norm.count P42Mwt1	norm.count P42Mwt2	norm.count P42Mwt3
kME8	HTup	MSN	0.157383	0.0294647	1143.29	1097.86	1196.87	873.984	1018.17	1011.8	979.644	1059.23	1072.09	950.624	836.464	1044.64	1094.59	1067.1	1017.33	931.708	939.304	1035.03	1108.58	997.418	883.763	962.233	1033.19
kME8	HTup	LGALS3BP	0.348597	5.57551e-06	962.092	827.036	873.687	658.467	623.183	662.402	694.722	850.107	611.927	575.278	716.661	884.951	967.463	1027.68	860.555	624.34	751.443	714.952	819.478	860.641	654.406	610.758	714.041
kME8	HTup	PLIN3	0.240637	0.00524306	675.12	678.874	869.734	699.187	625.932	621.847	626.826	630.285	483.51	575.278	589.303	813.661	917.108	762.634	685.687	586.88	782.163	694.948	758.121	674.414	575.498	548.338	626.175
kME8	HTup	SALL1	0.22054	0.00910938	1096.38	1099.07	1273.96	947.478	1023.67	988.924	863.25	1293.64	1068.2	864.804	930.364	1149.2	1029.37	1084.83	929.468	873.116	929.852	1095.91	1020.19	1179.44	925.847	1054.42	870.585
kME8	HTup	BTBD17	0.229737	0.00126168	2864.2	2277.08	2775.24	2257.46	2310.36	2374.04	2767.98	3117.38	2402.95	2932.98	2406.86	2954.27	2767.83	3610.2	2676.42	2589.57	2516.63	2676.29	2821.38	3063.8	2090.52	2389.26	2621.85
kME8	HTup	TMEM123	0.247848	0.0197918	733.986	899.903	1016.01	721.037	736.822	652.004	798.991	909.439	629.438	647.896	732.851	730.964	651.304	550.791	579.733	653.156	721.905	756.701	778.92	979.531	651.249	660.695	670.613
kME8	HTup	CDKN2C	0.370168	0.00417394	227.186	172.451	206.562	176.783	153.046	133.104	197.626	227.603	165.386	203.705	174.848	185.355	218.752	242.388	155.055	135.434	174.864	213.094	215.269	230.416	196.743	190.142	129.275
kME8	HTup	SLC1A3	0.0979075	0.0269295	28330.2	27102.7	29873.4	25332.6	27025.1	25497.8	27802.2	29894.8	28882.2	26778.7	26747.4	29416.3	28290	27003.6	27093.3	25456.8	27799.9	27595.2	29005.2	29332.3	24556	27555.2	27661.8
kME8	HTup	WSCD1	0.17535	0.00363411	3841.01	3886.22	4581.92	3350.93	3355.11	3255.86	3631.23	4120.2	3534.39	4009.03	4073.31	3486.57	4077.87	3698.88	3300.08	3189.9	3409.85	3891.36	3817.64	4090.68	3404.59	3517.62	3556.07
kME8	HTup	CMTM6	0.196004	0.0029288	1559.03	1741.51	1593.19	1370.57	1614.78	1288.41	1500.99	1827.63	1390.21	1531.56	1398.78	1501.85	1776.43	1386.34	1396.36	1306.31	1388.28	1659.52	1664.95	1613.96	1430.85	1456.79	1434.14
kME8	HTup	SLC9A3R1	0.196292	4.06798e-05	4058.08	3711.34	3993.86	3475.08	3352.36	3354.65	3850.68	4095.88	3596.65	3756.29	3176.41	3609.19	3276.33	3959	3045.97	3268.66	3281.07	3783.51	3745.89	3763.46	2955.35	3231.45	3523.75
kME8	HTup	NOTCH1	0.2008	0.0110546	1628.93	1550.84	1453.84	1286.15	1280.27	1219.78	1119.07	1440.51	1154.78	1116.61	1385.83	1407.75	1525.49	1445.46	1224.93	1138.22	1173.24	1317.7	1251.06	1315.16	1303.55	1290.66	1025.11
kME8	HTup	GAB1	0.210481	0.0453682	1446.82	1813.16	1890.68	1694.34	1410.41	1498.46	1417.33	1785.81	1290.98	1345.77	1580.11	1597.86	1780.56	1427.72	1152.57	1071.94	1406	1303.79	1449.69	1471.93	1478.2	1183.1	1336.18
kME8	HTup	AXL	0.123139	0.0118702	2909.27	2579.48	2847.39	2344.86	2627.45	2523.78	2583.69	2857.68	2621.85	2504.82	2514.79	2928.61	2860.29	2960.87	2636.79	2669.3	2848.63	2644.98	2731.94	2869.15	2306.2	2547.71	2653.16
kME8	HTup	CYBRD1	0.660221	0.00277497	198.673	165.164	167.028	72.5009	106.308	107.107	120.031	115.747	71.0185	106.568	83.1068	109.312	136.204	105.429	109.4	44.1841	79.1615	86.1074	116.474	133.62	97.8452	79.7059	34.3386
kME8	HTup	MYO10	0.117148	0.0420896	2762.11	2534.54	2660.59	2194.89	2456.99	2323.09	2520.64	2520.17	2561.53	2075.72	2376.64	2493.26	2464.88	2525.36	2262.08	2319.67	2321.68	2402.31	2559.31	2359.92	2259.91	2518.9	2286.55
kME8	HTup	GATM	0.218344	0.00729896	2654.49	3313	3536.26	2673.6	2731.92	2671.45	2577.63	3686.39	2507.05	2631.19	2903.34	3632.96	3292.84	2816.03	2639.38	2632.8	3071.94	3406.03	3208.24	3416.26	2819.63	2796.43	3173.29
kME8	HTup	TLN1	0.123805	0.0285768	3731.56	3244.99	3734.91	3423.43	3334.94	3499.19	3098.97	3653.32	3150.11	2995.22	3164.53	3436.2	3742.73	3565.86	3265.63	2830.66	3197.18	3442.56	3248.79	3297.37	3208.9	3045.15	3075.33
kME8	HTup	FGFR3	0.118049	0.0439005	7337.1	7160.36	6542.77	6406.9	6993.39	6167.52	6206.43	7111.13	6534.68	5951.77	5669.61	6957.94	5899.71	7014.46	6291.78	5976.38	6217.13	6548.51	6530.86	6419.04	5762.35	5733.06	6328.4
kME8	HTup	SNX33	0.314577	0.00302438	589.58	613.294	525.794	416.135	514.126	405.553	415.864	575.816	402.762	510.206	546.13	551.312	502.717	478.863	382.469	338.104	381.629	511.426	561.571	519.751	366.131	444.624	463.571
kME8	HTup	ABTB2	0.154035	0.00964448	1137.77	1226.59	1265.07	1072.62	1037.42	980.605	1206.37	1215.83	1110.03	1093.97	1289.77	1184.37	1234.09	1211.94	980.291	1045.05	1076.36	1114.18	1061.79	1112.1	997.39	1072.67	1044.3
kME8	HTup	MFGE8	0.164138	0.00162169	8980.76	7830.73	8636.06	7348.42	7717.38	7492.32	7845.64	9299.63	7387.87	8617.86	7834.7	9211.67	9488.89	9882.72	8068.02	8109.7	8730.21	8675.1	8483.88	9636.44	7293.15	8103.11	8539.21
ST1.SSCvsASDmodules.xlsx – Corresponds to supplementary figure 1L. It is the genelists of DEGs from the somatosensory cortex of mice with WT and heterozygous Pten enriched within ASD co-expression modules.

## Sheet: kME13.vs.HTup
Module	Group	Common Gene	deg Log2FC(HT/WT)	deg padj	norm.count P30Fht1	norm.count P30Fht2	norm.count P30Fht3	norm.count P30Fwt1	norm.count P30Fwt2	norm.count P30Fwt3	norm.count P30Mht1	norm.count P30Mht2	norm.count P30Mwt1	norm.count P30Mwt2	norm.count P30Mwt3	norm.count P42Fht1	norm.count P42Fht2	norm.count P42Fht3	norm.count P42Fwt1	norm.count P42Fwt2	norm.count P42Fwt3	norm.count P42Mht1	norm.count P42Mht2	norm.count P42Mht3	norm.count P42Mwt1	norm.count P42Mwt2	norm.count P42Mwt3
kME13	HTup	LGI3	0.212318	1.06571e-08	8665.27	8634.7	8762.57	7603.66	7378.3	7543.28	8291.81	7731.69	7215.67	7005.19	8187.64	8880.88	9451.75	9047.17	7428.85	7647.69	7949.23	8536.81	8985.14	9484.94	7147.96	7544.21	7794.87
kME13	HTup	SPEF1	0.208953	0.0254183	603.377	574.432	554.455	530.349	484.8	548.016	522.557	618.613	479.618	521.523	470.579	464.813	506.019	426.642	400.558	375.565	412.349	370.523	473.176	503.969	358.766	435.982	346.416
kME13	HTup	CMTM5	0.210569	0.0469127	1620.66	1527.77	2042.89	1539.4	1443.4	1229.14	1611.32	1946.3	1420.37	1949.35	1916.85	1843.09	1833.39	1473.05	1334.33	1275.58	1635.22	1664.74	1596.32	1649.74	1443.48	1403.98	1412.93
kME13	HTup	PLLP	0.290282	0.0119672	387.228	264.749	355.8	278.086	272.184	255.81	292.196	356.967	274.345	320.647	342.141	336.491	374.768	312.345	220.522	240.131	258.752	280.067	277.666	290.387	255.66	250.641	225.221
kME13	HTup	PADI2	0.264659	0.0199674	1195.72	1661.36	1796.79	1303.03	1333.43	1279.05	1120.29	1757.6	1093.49	1300.51	1474.34	1738.53	1648.48	1320.32	1143.1	1127.65	1422.54	1386.42	1717.99	1629.75	1298.29	1334.83	1273.56
kME13	HTup	SEC14L5	0.404893	0.0389184	665.922	1048.07	1082.23	823.332	719.409	534.497	723.821	802.446	640.139	666.757	867.764	1060.8	1036.8	640.455	731.342	434.157	704.183	866.293	923.473	836.442	724.896	581.949	559.517
kME13	HTup	RAB37	0.443098	0.0425111	91.0585	92.2977	123.542	65.5488	69.6498	74.8712	101.844	68.0864	71.0185	60.3571	78.7895	118.817	99.0576	114.297	87.003	77.8024	124.059	128.726	126.873	101.004	85.22	90.2693	42.4183
kME13	HTup	PLEKHB1	0.178006	0.0324187	11001.5	12377.6	14834.9	10934.7	11334.6	10539.2	10739.7	13936.3	10514.6	12950.4	12679.7	16754.2	16590.5	13217	12363	12876.8	14581.1	15313.2	15283.1	16086	13401.6	13572.1	13619.3
kME13	HTup	ERBB3	0.271219	0.018793	781.815	965.483	1054.55	817.373	904.531	713.356	700.785	966.826	605.117	652.611	863.447	900.16	822.178	665.088	585.763	599.367	778.618	678.422	809.078	763.845	578.655	570.425	612.035
kME13	HTup	ATP10B	0.449449	0.0367491	81.8606	153.02	198.655	145.002	116.389	106.068	145.492	140.063	81.7199	112.226	152.183	127.372	128.775	123.164	78.3889	68.1972	74.4354	126.987	135.193	134.672	74.699	97.9518	115.135
kME13	HTup	CA2	0.163846	0.0314031	6823.87	7217.44	8797.16	6865.74	6557.17	6687.46	6771.42	9082.72	6964.68	7903	7383.55	8054.86	8320.84	6503.08	6686.31	6428.79	7138.71	8304.58	8452.69	8773.7	7202.67	7547.09	7699.93
kME13	HTup	DAAM2	0.122457	0.0169792	5038.57	5225.75	5091.9	4703.62	5152.25	4372.69	4753.94	5295.17	4671.66	4766.32	4842.86	5733.65	5529.89	5013.29	4993.63	4373.26	4929.28	5066.42	5276.69	4875.56	4704.99	4597.01	4848.81
kME13	HTup	PRR18	0.310156	0.0157386	2902.83	3614.19	4213.27	3022.2	2827.23	2680.81	2817.69	3709.73	2522.62	2684.95	3709.58	4384.83	4449.34	3621.04	2718.63	3096.73	3765.49	3818.3	4463.45	4686.18	3324.63	3240.09	3552.03
kME13	HTup	RGS5	0.161721	0.0057467	4061.76	4155.83	4016.59	3404.56	3476.08	3439.92	3856.74	3495.75	3639.46	3065.95	3536.89	3587.33	3836.83	3069.26	3632.59	3106.33	3217.26	3505.18	3507.74	3483.6	3110.01	2906.86	3070.28
kME13	HTup	HEPACAM	0.12464	0.025076	5872.81	5806.26	5525.77	5022.43	5462.93	4991.42	5424.41	5918.65	5162.95	5037.93	5611.33	5943.72	5946.76	6077.43	5351.98	5059.08	5490.5	5242.98	5344.29	6315.93	5000.63	5396.95	5818.38
kME13	HTup	PLP1	0.397266	0.00712979	114459	161658	201952	123131	118061	105580	119490	167265	106820	115435	137987	132262	120064	77252.7	74253.2	74440.6	100153	110985	117735	117466	88182.7	81775.4	86081.9
kME13	HTup	PLXNB3	0.292432	0.000225685	1293.21	1566.63	1571.45	1230.53	1195.96	1148.03	1235.47	1493.04	1141.16	1229.78	1396.63	1364.02	1374.42	1099.61	983.737	921.142	1064.54	1402.07	1285.37	1267.81	1201.5	876.765	1064.5
kME13	HTup	LPAR1	0.273039	0.0102335	1662.05	2172.64	2745.59	1817.49	1854.89	1472.47	1831.98	2391.78	1626.62	1761.67	2074.43	2006.59	2051.32	1395.21	1548.83	1508.02	1492.25	1950.9	1936.38	2020.09	1693.88	1724.72	1552.31
kME13	HTup	CYP27A1	0.391232	0.00654017	189.475	236.817	266.85	159.899	167.709	170.54	192.776	179.943	184.843	158.437	165.134	243.338	227.007	161.592	149.025	140.236	204.402	230.49	201.75	197.8	175.701	144.047	116.145
kME13	HTup	S100B	0.134029	0.0104308	4901.52	4696.25	5417.06	4545.71	4634.46	4411.16	4690.89	5470.25	4756.29	5184.11	4762.99	5806.84	5671.87	4956.14	4908.35	4617.24	5030.89	5321.26	5521.08	5344.81	4731.29	4789.08	5096.25
kME13	HTup	GM2A	0.106053	0.0197918	4867.49	4430.29	4644.18	3925.97	4222.06	4292.62	4602.38	4719.36	4609.39	4307.99	4113.25	4179.52	4313.13	4224.05	4169.25	3748.92	3961.62	4148.81	4029.79	4190.63	3717.07	4023.71	4137.8
kME13	HTup	ACSBG1	0.0983978	0.0422645	11516.6	9957.23	11131.6	10046.8	10661.9	10461.2	11101	11710.9	11304.6	11195.3	10675.4	11515.8	11995.1	12905.7	11104.5	11062.4	11131	10836.5	11291.7	11669.2	9442.59	10562.5	10590.4
kME13	HTup	TMEM125	0.302269	4.06798e-05	795.612	803.962	897.407	576.035	651.593	608.329	686.235	765.485	576.904	560.189	699.392	723.36	831.258	688.736	539.246	571.512	610.843	701.906	707.164	739.646	703.854	625.163	648.394
kME13	HTup	MAG	0.395771	0.000279532	14504	17189.2	20179.8	13043.2	12230.9	11400.2	12634.7	15654	10412.5	12245.9	15537.7	14543.2	14377.4	11473	9073.29	8799.36	11533.9	12860.4	13130.4	14382.6	10111.7	9720.28	10333.9
kME13	HTup	EVI2A	0.255974	0.0422645	665.922	887.759	1095.07	650.522	734.073	735.194	585.604	841.353	633.329	613.945	714.502	864.99	813.098	671	479.809	660.84	686.46	818.455	831.957	739.646	701.75	699.107	705.962
kME13	HTup	S100A6	0.225604	0.043674	675.12	514.924	625.615	487.643	423.398	491.862	568.63	630.285	491.292	568.677	538.575	595.037	623.237	474.922	543.553	413.025	547.041	507.077	678.045	546.055	511.32	500.323	523.159
kME13	HTup	TMEM63A	0.259538	0.039405	1271.14	1541.13	1767.14	1141.14	1194.13	1294.65	1201.52	1463.86	990.368	1182.62	1584.43	1611.16	1596.48	1098.63	1178.42	1139.18	1245.32	1315.96	1510	1517.17	1333.01	925.741	1263.46
kME13	HTup	UGT8	0.389324	0.0208763	3597.27	4953.72	6488.41	3949.81	3571.39	3499.19	3890.69	5256.27	3232.8	3238.53	4407.9	3862.99	3470.32	2004.13	2234.51	2294.69	2936.06	3035.5	3475.5	3315.26	2511.36	2323.95	2410.77
kME13	HTup	ENPP2	0.147089	0.00545437	12361.9	13371	14733.1	12286.4	12156.6	12279.9	12726.9	14237.8	11873.7	11896.9	13061.8	14304.7	13024.4	11671.1	10906.4	10876	12659.9	13372.7	13325.9	12732.9	12042.3	11973.2	11994.3
kME13	HTup	OLIG1	0.248428	0.000521163	9624.6	9795.71	11722.6	8730.9	8743.8	8818.17	8472.46	11095.2	7499.75	8166.12	9061.88	9619.45	7965.88	10205.9	7042.08	7008.94	8502.18	8123.67	8533.8	9962.6	7255.28	7876.48	8038.27
kME13	HTup	PDE8A	0.302767	0.000811745	799.291	1006.77	1089.14	806.449	763.399	741.433	743.22	992.116	826.928	724.285	914.175	1051.3	1107.79	884.814	687.41	748.248	786.889	907.172	1061.79	1111.05	853.252	791.297	852.406
kME13	HTup	MOBP	0.358705	0.00826435	48525.9	64274.4	77879.7	52204.6	52979.7	44084.6	45953.5	65695.6	41935	49324.9	58992.9	68761	61370.3	44328.4	38942.9	39927.1	49581.1	53830.2	57421.7	56800.2	40656.3	40098.8	43082.8
kME13	HTup	ZNF488	0.387328	0.0132887	181.197	318.184	300.453	260.209	234.61	241.252	257.035	301.525	212.083	209.364	305.444	285.162	202.243	204.946	140.411	146.96	141.782	240.927	247.507	252.511	175.701	162.293	179.773
kME13	HTup	PPP1R14A	0.420601	2.18808e-06	1441.3	1736.65	2248.46	1263.3	1386.58	1138.67	1422.18	1614.62	1002.04	1354.26	1542.33	1787.01	1762.4	1508.52	1272.31	1082.51	1382.37	1800.43	1864.62	1718.13	1301.45	1326.19	1286.69
kME13	HTup	EFHD1	0.263014	0.0199674	661.324	870.756	1081.24	714.084	759.733	672.801	814.753	1034.91	761.746	694.106	848.337	1064.6	946	681.838	697.747	705.985	804.611	864.553	938.032	932.186	728.053	836.432	793.828
kME13	HTup	MBP	0.360723	0.000623267	194608	230839	282035	187402	188362	167455	173160	244901	162800	184967	213202	216120	212328	164808	138678	130277	169758	197142	205233	217239	153026	148603	160465
kME13	HTup	HAPLN2	0.380052	0.00045677	871.034	1004.35	1229.49	794.531	769.814	774.709	710.484	893.877	691.701	749.748	862.368	1259.46	1206.03	958.712	665.875	674.288	990.109	1219.42	1114.82	999.522	934.264	819.146	745.35
kME13	HTup	CNP	0.356358	0.000703733	29102.8	33997.1	41537.7	27006.1	25893.2	24246.8	26932.9	35395.2	23140.4	29375	32922.2	29277.5	29781.7	22558.8	18825.4	18843.6	22796.1	26336.7	26879.5	29400.7	21510.2	20623.7	21594.9
kME13	HTup	CHADL	0.182766	0.0320792	1266.54	1122.15	1175.13	1206.69	930.192	1064.84	1120.29	1274.19	1058.47	1085.48	1153.78	1152.05	1059.09	1378.46	1069.88	930.748	1083.45	1006.33	1126.26	1259.4	910.066	993.923	1004.91
kME13	HTup	HTRA1	0.140544	0.00284331	13644.1	12024.2	11758.2	10981.4	12032	10682.7	12078.2	13435.4	11643.1	11715.9	10718.6	12212.5	12170.1	13119.5	11182.9	11228.5	11597.7	12348.2	12578.2	12955.9	10778.8	11784	12599.2
kME13	HTup	PMP22	0.175323	0.041379	1293.21	1290.95	1437.04	1036.86	1338.93	1094.99	1143.32	1154.55	1173.26	1168.48	1044.77	1542.72	1376.9	1121.29	1115.53	1139.18	1221.69	1326.4	1528.72	1355.14	1162.57	1220.56	1248.31
kME13	HTup	PBXIP1	0.113429	0.0124579	3543	3221.92	3462.13	2901.03	3209.39	3039.56	3614.25	3816.73	3463.37	3319.64	3487.25	3595.89	3635.41	3734.35	3489.6	3253.29	3490.19	3392.98	3409.98	3856.05	3216.27	3480.17	3413.66
kME13	HTup	TF	0.293069	0.0302395	12229.4	14740.9	18379.1	12576.4	11886.3	10636.9	11504.7	15323.3	10039.9	12374.1	14174.6	16453.8	16201.7	11078.9	10231	11216	13594.5	13634.5	13927	14323.7	11515.2	10625.9	11579.2
kME13	HTup	LYNX1	0.0931095	0.0021098	35762.1	32320	32317.5	31332.3	31719.1	31276.4	34168.7	32845.8	31896.1	30069.1	31184.5	32933.3	33301.5	35770.9	31595.9	32825.9	31770.9	32546.9	32846.7	32630.7	30376.2	30438	31201.7
kME13	HTup	GSN	0.372068	0.00671544	7679.26	8158.63	10998.2	6263.88	6080.61	5596.62	7038.16	8597.36	5305.96	6988.22	8592.38	6252.64	6495.7	4894.06	4469.03	4003.46	5472.77	5290.82	6107.61	5649.93	4473.53	4535.55	4299.4
kME13	HTup	CPM	0.382184	4.06798e-05	561.987	710.45	718.519	525.383	441.727	429.47	539.531	543.718	511.722	457.393	629.237	624.504	662.035	592.175	396.251	442.801	485.602	583.617	594.849	590.244	486.07	411.974	436.302
kME13	HTup	TTYH2	0.32054	0.000279532	1833.13	2014.76	2284.04	1645.67	1618.44	1751.15	1568.88	1915.17	1416.48	1391.99	1915.77	2023.7	2254.39	1538.08	1324	1378.35	1658.85	1849.13	1966.54	2044.29	1478.2	1405.9	1583.62
kME13	HTup	ELOVL1	0.285753	0.00563233	1030.16	1061.42	1192.92	958.403	979.68	750.792	934.784	1013.51	818.172	901.584	997.281	1085.51	981.496	706.471	710.668	559.025	766.803	907.172	752.921	824.869	679.656	692.385	696.872
kME13	HTup	GJB1	0.445535	0.000291581	649.366	755.384	1089.14	672.372	582.859	553.215	720.184	951.264	490.32	645.066	837.544	647.317	779.253	576.41	536.662	378.446	523.411	768.008	786.2	845.911	577.602	654.933	496.9
kME13	HTup	KNDC1	0.168596	0.00537838	5692.53	5993.28	5208.52	5003.56	4786.59	4609.78	5021.89	4412	4776.72	3927.93	4936.76	5803.99	5747.82	5313.81	4916.1	4647.01	5495.22	5946.63	5761.3	5430.03	5193.16	4758.35	4940.72
kME13	HTup	ALPL	0.249762	0.0460455	502.201	410.482	479.342	354.559	367.495	392.034	454.661	431.862	349.255	290.468	368.044	453.407	374.768	538.968	357.488	381.328	319.009	416.621	459.656	437.685	416.631	531.053	418.123
kME13	HTup	GPRC5B	0.10722	0.0171693	8082.13	8390.59	9234	7969.14	8142.62	7906.19	7911.11	8720.89	7441.38	7623.85	8039.77	8151.82	9176.86	9045.2	7917.27	7970.43	8517.54	8731.64	8593.08	8878.91	7608.78	8209.71	8492.75
kME13	HTup	TP53INP2	0.155394	0.000650891	13719.5	14726.3	15551.4	12854.5	13269.2	13474.7	13451.9	15304.8	13028.5	12313.8	14418.5	14806.5	14389.8	12692.8	12121.8	11711.7	12875	12610.8	12867.3	13135.8	11542.6	11312.5	11862
kME13	HTup	CTSD	0.110833	0.00671544	8196.18	7074.14	7821.67	6938.24	7052.96	6872.56	7515.85	7792.97	7173.84	7599.33	7146.1	7975.97	8313.41	7477.56	7431.44	7369.14	7351.38	7507.87	7741.36	7498.52	6890.2	6623.27	7439.36
kME13	HTup	ATP1A2	0.108331	0.00382611	81138.6	74257.2	79093.4	67814.2	75057.8	71363.7	74250.4	77759.5	71986.5	68893.8	68675.3	83896.4	78946.4	84144	79524.2	73476.2	76101.3	73695.8	75622.8	79373.6	67715.2	74625.8	74695.6
kME13	HTup	SLCO2B1	0.225139	0.000811745	919.782	727.452	863.804	731.961	712.078	689.439	815.966	814.118	744.235	688.448	713.423	815.562	909.679	830.621	806.285	685.814	661.648	909.781	786.2	772.262	664.927	703.909	750.4
kME13	HTup	ENDOD1	0.152329	0.0118702	4104.07	4599.1	5107.71	4391.77	3890.31	4160.55	4047.09	4452.85	3899.21	3630.86	4149.94	4920.94	4239.67	4679.26	3922.03	4451.07	4446.04	4616.75	4695.36	4770.35	4033.75	3760.58	4330.71
kME13	HTup	NEFL	0.0743506	0.0339128	15370.5	14897.6	15830.1	15094.1	14506.4	14703.9	17049.2	16087.8	15275.8	15514.6	15380.2	15802.7	15997.8	16141.4	15452.1	16565.2	15045.4	17014.5	16844	17369.6	15266	15738.6	16344.2
kME13	HTup	SHC4	0.211046	0.0171693	405.624	513.71	464.517	440.965	354.664	353.559	452.236	566.09	430.002	456.45	454.389	439.149	449.061	453.245	358.349	402.459	401.715	412.272	385.82	417.695	346.141	350.514	380.755
kME13	HTup	CLDN11	0.386129	0.00563233	12338.9	15401.6	19049.1	12066.9	12043.9	10509	10521.5	15744.5	9320.94	11186.8	14402.3	12607.9	12088.3	9176.25	7768.25	7039.68	9951.9	10836.5	11451.9	12087.9	8781.87	7982.11	8608.89
kME13	HTup	AATK	0.101522	0.0319137	20300.5	18709.7	18459.1	17179.7	17976.1	18137.6	17147.4	17571.1	16767.2	15393.9	18095.7	18749.4	19164.3	20570.4	17151.7	17000.3	17536	17051	17808	18801.5	17817.3	16757.4	17002.7
kME13	HTup	PYGM	0.181807	0.0041474	4070.04	3094.4	3101.39	3087.74	3062.76	3226.74	3286.9	3437.39	2951.65	2700.04	2722.02	3689.99	3668.43	4312.73	3455.14	3579.87	3299.97	3498.22	3496.3	3849.74	3031.1	3182.47	3426.79
kME13	HTup	HIPK2	0.185947	0.0115375	3318.57	3445.38	3576.78	2837.47	2862.06	3078.04	3080.79	3124.19	3118	2206.81	2960.54	3917.17	3371.26	3475.21	2930.54	3169.73	3225.53	3400.81	3729.25	3039.6	3399.33	3079.72	2825.87
kME13	HTup	B2M	0.152009	8.05451e-06	3603.71	3611.76	3841.65	3261.55	3397.26	3430.56	3630.02	3904.27	3344.68	3335.67	3396.58	4221.34	4176.1	4190.55	4057.27	3570.27	3890.73	4094.02	4048.51	4273.75	3498.23	3648.23	3778.26
kME13	HTup	SRD5A3	0.157919	0.0391337	908.745	829.465	1010.08	771.688	778.978	857.9	837.789	859.834	850.276	725.228	686.44	879.248	770.173	919.3	782.166	740.564	837.694	848.897	862.116	937.446	790.126	821.067	775.649
kME13	HTup	CPOX	0.145174	0.0212982	2395.11	2664.49	2790.07	2287.26	2390.09	2281.49	2500.03	2530.87	2149.04	2305.83	2703.67	2567.4	2384.81	2260.31	2175.94	2307.18	2389.02	2532.78	2588.43	2618.75	2303.05	2032.02	2190.6
ST1.SSCvsASDmodules.xlsx – Corresponds to supplementary figure 1L. It is the genelists of DEGs from the somatosensory cortex of mice with WT and heterozygous Pten enriched within ASD co-expression modules.

## Sheet: kME15.vs.HTup
Module	Group	Common Gene	deg Log2FC(HT/WT)	deg padj	norm.count P30Fht1	norm.count P30Fht2	norm.count P30Fht3	norm.count P30Fwt1	norm.count P30Fwt2	norm.count P30Fwt3	norm.count P30Mht1	norm.count P30Mht2	norm.count P30Mwt1	norm.count P30Mwt2	norm.count P30Mwt3	norm.count P42Fht1	norm.count P42Fht2	norm.count P42Fht3	norm.count P42Fwt1	norm.count P42Fwt2	norm.count P42Fwt3	norm.count P42Mht1	norm.count P42Mht2	norm.count P42Mht3	norm.count P42Mwt1	norm.count P42Mwt2	norm.count P42Mwt3
kME15	HTup	CSRP1	0.127408	0.00927644	13026	12203.9	14120.3	12370.8	12458.2	11700.7	11369	13028.8	10666.4	12624.1	11597.2	14960.5	14912.3	14597.5	12606	13143.8	13574.4	13485.8	13683.6	14292.1	11787.7	12644.4	13109.3
kME15	HTup	CASQ2	0.686545	0.0121724	101.176	91.0833	121.565	69.5214	34.8249	44.7148	88.5074	132.282	57.3985	124.486	64.7585	52.2796	118.044	79.8106	70.6361	50.9078	28.3563	102.633	87.3555	163.08	73.6469	89.309	89.8864
kME15	HTup	LGALS9	0.307246	0.0383675	256.619	195.525	315.278	197.64	202.534	189.258	270.372	286.935	172.196	265.948	186.72	272.805	224.531	224.652	260.148	186.342	198.494	239.187	227.748	251.459	202.003	171.896	214.111
kME15	HTup	FLT1	0.19105	0.0287288	2329.81	1751.23	1724.64	1599.99	1480.98	1529.66	1480.38	1566.96	1561.43	1333.51	1684.8	1723.33	2037.28	1856.33	1660.81	1633.85	1699.02	2010.91	2032.06	2041.13	1961.11	1581.63	1682.59
kME15	HTup	RAB31	0.103512	0.0121008	5276.79	5053.3	5624.61	4939.99	4751.77	4625.38	5006.12	5383.69	4966.43	4994.55	5117	5066.37	5104.77	4780.75	4863.55	4486.61	4926.92	4927.26	5209.09	5214.35	4621.87	4605.66	4790.24
kME15	HTup	CRYAB	0.187464	0.00936739	4663.3	5290.12	6100	4714.55	4688.53	4557.79	4386.57	5893.36	4059.73	5176.56	4707.94	4871.51	5035.43	4741.34	4077.94	4142.74	4778.04	4660.24	5096.78	5046.01	4304.14	4121.66	4271.12
kME15	HTup	B2M	0.152009	8.05451e-06	3603.71	3611.76	3841.65	3261.55	3397.26	3430.56	3630.02	3904.27	3344.68	3335.67	3396.58	4221.34	4176.1	4190.55	4057.27	3570.27	3890.73	4094.02	4048.51	4273.75	3498.23	3648.23	3778.26
kME15	HTup	SLCO1C1	0.168965	0.00809565	3268.91	3055.54	3236.79	2699.42	2972.95	2671.45	3286.9	3318.72	2895.22	3104.62	2975.65	2473.3	3138.48	2378.55	2796.16	2395.55	2344.12	3013.76	3103.2	3048.02	2447.18	2568.83	2707.7
kME15	HTup	HLA-A	0.245435	0.0030704	1228.83	1095.43	1242.34	810.421	956.769	1061.72	1066.94	1207.07	748.126	1108.12	1012.39	1233.8	1442.94	1329.19	1255.08	1126.69	1173.24	1377.72	1196.98	1296.22	1099.44	1059.22	1152.36
kME15	HTup	GRIN2C	0.192261	4.06798e-05	4829.78	4262.7	3957.29	3554.53	3676.78	3803.87	4558.74	4750.48	4257.22	4012.8	4009.63	4260.31	4041.55	4886.18	3889.29	3608.69	3863.55	4280.15	4091.15	4367.38	3843.32	3846.05	3991.36
kME15	HTup	GPR17	0.274083	2.33157e-05	4953.03	5208.75	5736.29	4250.74	4544.65	4122.08	4598.75	5901.14	4061.67	4026.01	4978.85	3910.51	3923.51	3303.76	3238.92	2935.36	3584.71	3358.19	3847.8	3696.13	2706	2859.81	3078.36
kME15	HTup	ITIH5	0.241267	6.04779e-05	1754.94	1511.98	1639.65	1289.13	1505.72	1289.45	1551.91	1619.48	1416.48	1234.49	1309.2	1941	1656.74	1708.54	1675.45	1357.22	1397.73	1767.38	1829.27	1570.83	1560.26	1496.17	1500.8
kME15	HTup	BCAN	0.127125	0.00380279	19607.9	16860.1	17250.4	15455.6	16794.8	15776	16708.5	17906.7	16587.2	16546.3	16277.1	16263.7	16880.2	17852.9	15750.1	14494.3	15338.4	15912.5	15835.3	17507.4	14787.3	15100.9	16005.8
kME15	HTup	F3	0.155026	0.0367491	1537.88	1768.23	1904.52	1568.2	1614.78	1641.97	1778.64	1995.9	1752.11	1477.81	1494.84	1990.43	1918.42	1941.07	1850.32	1872.06	1923.51	1818.69	2026.86	2112.67	1499.24	1806.35	1811.87
kME15	HTup	SLC1A3	0.0979075	0.0269295	28330.2	27102.7	29873.4	25332.6	27025.1	25497.8	27802.2	29894.8	28882.2	26778.7	26747.4	29416.3	28290	27003.6	27093.3	25456.8	27799.9	27595.2	29005.2	29332.3	24556	27555.2	27661.8
ST1.SSCvsASDmodules.xlsx – Corresponds to supplementary figure 1L. It is the genelists of DEGs from the somatosensory cortex of mice with WT and heterozygous Pten enriched within ASD co-expression modules.

## Sheet: kME18.vs.HTup
Module	Group	Common Gene	deg Log2FC(HT/WT)	deg padj	norm.count P30Fht1	norm.count P30Fht2	norm.count P30Fht3	norm.count P30Fwt1	norm.count P30Fwt2	norm.count P30Fwt3	norm.count P30Mht1	norm.count P30Mht2	norm.count P30Mwt1	norm.count P30Mwt2	norm.count P30Mwt3	norm.count P42Fht1	norm.count P42Fht2	norm.count P42Fht3	norm.count P42Fwt1	norm.count P42Fwt2	norm.count P42Fwt3	norm.count P42Mht1	norm.count P42Mht2	norm.count P42Mht3	norm.count P42Mwt1	norm.count P42Mwt2	norm.count P42Mwt3
kME18	HTup	EMILIN2	0.404355	0.0117043	299.849	239.245	324.173	266.168	192.453	134.144	185.502	236.357	180.951	145.234	225.576	304.172	311.206	270.962	198.987	230.526	271.748	273.108	304.704	247.25	240.931	193.023	156.544
kME18	HTup	NCF2	0.405353	0.00654017	255.699	170.022	220.398	151.954	159.461	159.101	212.175	183.833	153.711	215.022	141.389	189.157	241.866	221.696	138.688	166.171	120.514	201.787	193.43	199.904	140.981	138.285	208.052
kME18	HTup	CYBRD1	0.660221	0.00277497	198.673	165.164	167.028	72.5009	106.308	107.107	120.031	115.747	71.0185	106.568	83.1068	109.312	136.204	105.429	109.4	44.1841	79.1615	86.1074	116.474	133.62	97.8452	79.7059	34.3386
kME18	HTup	ITIH5	0.241267	6.04779e-05	1754.94	1511.98	1639.65	1289.13	1505.72	1289.45	1551.91	1619.48	1416.48	1234.49	1309.2	1941	1656.74	1708.54	1675.45	1357.22	1397.73	1767.38	1829.27	1570.83	1560.26	1496.17	1500.8
kME18	HTup	GRN	0.172319	0.00115893	3179.69	2864.87	2831.58	2528.59	2676.94	2866.94	2436.98	2662.18	2533.32	2369.02	2454.35	2817.4	2907.34	3041.67	2368.03	2195.76	2461.09	2485.81	2760.02	2726.06	2340.92	2387.34	2453.19
kME18	HTup	LDLRAP1	0.294683	0.0127112	461.731	520.996	549.514	386.341	414.233	439.868	386.765	404.628	419.301	349.882	453.31	457.209	546.468	368.508	302.357	274.71	300.105	460.109	446.137	467.145	381.912	400.45	414.083
kME18	HTup	ITGB4	0.304074	0.0125803	644.767	647.299	903.337	605.83	558.115	653.044	568.63	715.88	440.704	546.043	728.533	733.816	860.976	667.059	579.733	480.262	639.199	727.999	965.07	803.826	694.385	614.6	679.703
kME18	HTup	CTSS	0.248701	8.51889e-06	2125.62	2164.14	2462.93	1863.17	1835.64	1811.47	2150.85	2526.98	1954.47	2022.91	1860.73	2467.6	2429.39	2022.85	1875.3	1926.81	2090.1	2419.71	2398.12	2338.88	1824.34	2090.6	2289.58
kME18	HTup	UNC93B1	0.217176	0.00537838	818.606	683.732	806.48	626.686	643.345	724.795	695.935	851.08	570.094	735.602	783.578	779.441	810.621	787.267	682.241	649.314	678.189	828.893	751.881	797.513	673.343	693.345	642.334
kME18	HTup	ITPRIPL2	0.254407	0.00337523	454.372	454.202	473.412	444.937	411.484	361.878	384.34	365.721	323.961	276.322	360.489	420.138	446.585	446.348	362.656	340.025	327.279	419.23	415.979	393.496	365.078	287.133	379.745
kME18	HTup	B2M	0.152009	8.05451e-06	3603.71	3611.76	3841.65	3261.55	3397.26	3430.56	3630.02	3904.27	3344.68	3335.67	3396.58	4221.34	4176.1	4190.55	4057.27	3570.27	3890.73	4094.02	4048.51	4273.75	3498.23	3648.23	3778.26
kME18	HTup	C1QA	0.293807	0.000103589	2373.96	2244.29	2258.34	1926.74	1908.96	1962.25	2189.65	2619.38	1926.26	2196.43	1869.36	2200.5	2391.42	3161.88	2171.63	1745.27	2248.42	2437.97	2637.3	2742.9	1775.94	2194.31	2271.4
kME18	HTup	UBA7	0.425968	0.0117467	99.3365	143.304	126.507	95.3437	89.8116	74.8712	98.2068	116.719	108.96	92.4218	83.1068	118.817	152.714	147.797	136.104	90.2892	86.2506	133.945	123.754	101.004	82.0637	89.309	72.7171
kME18	HTup	LGALS9	0.307246	0.0383675	256.619	195.525	315.278	197.64	202.534	189.258	270.372	286.935	172.196	265.948	186.72	272.805	224.531	224.652	260.148	186.342	198.494	239.187	227.748	251.459	202.003	171.896	214.111
kME18	HTup	ARPC1B	0.247924	0.000476223	1753.11	1871.46	1878.82	1379.5	1508.47	1451.67	1287.6	1736.2	1207.31	1582.49	1427.93	1508.5	1440.46	1341.01	1212.01	1086.35	1250.04	1462.96	1361.29	1503.49	1158.36	1291.62	1220.03
kME18	HTup	VWF	0.31183	0.00108476	1375.07	1185.3	1189.95	730.968	871.539	1023.24	883.862	760.622	777.312	712.968	629.237	1058.9	955.906	1070.05	1100.89	917.3	783.344	870.642	970.27	925.873	650.197	815.305	691.822
kME18	HTup	CLDN11	0.386129	0.00563233	12338.9	15401.6	19049.1	12066.9	12043.9	10509	10521.5	15744.5	9320.94	11186.8	14402.3	12607.9	12088.3	9176.25	7768.25	7039.68	9951.9	10836.5	11451.9	12087.9	8781.87	7982.11	8608.89
kME18	HTup	MCAM	0.304065	0.00574356	1173.64	1400.25	1722.67	1164.98	1030.08	1007.64	1206.37	1356.86	923.241	1228.83	1407.42	974.302	1082.2	790.223	748.57	665.643	869.595	1091.56	1203.22	1288.86	1048.94	816.265	1004.91
kME18	HTup	MPEG1	0.176728	0.031877	1578.35	1616.42	1633.72	1189.81	1340.76	1474.55	1557.97	1835.41	1514.74	1422.16	1452.75	1713.82	1670.77	1365.65	1587.59	1368.75	1631.67	1585.59	1581.76	1814.92	1323.54	1447.19	1626.03
kME18	HTup	LGALS3BP	0.348597	5.57551e-06	962.092	827.036	873.687	658.467	623.183	662.402	694.722	850.107	611.927	575.278	716.661	884.951	967.463	1027.68	860.555	624.34	751.443	714.952	819.478	860.641	654.406	610.758	714.041
kME18	HTup	SLCO2B1	0.225139	0.000811745	919.782	727.452	863.804	731.961	712.078	689.439	815.966	814.118	744.235	688.448	713.423	815.562	909.679	830.621	806.285	685.814	661.648	909.781	786.2	772.262	664.927	703.909	750.4
kME18	HTup	FLT1	0.19105	0.0287288	2329.81	1751.23	1724.64	1599.99	1480.98	1529.66	1480.38	1566.96	1561.43	1333.51	1684.8	1723.33	2037.28	1856.33	1660.81	1633.85	1699.02	2010.91	2032.06	2041.13	1961.11	1581.63	1682.59
kME18	HTup	C1QB	0.24704	1.48418e-05	2048.36	2008.69	1998.41	1576.15	1691.76	1677.32	1851.38	2274.08	1584.78	1986.13	1653.5	2132.06	2218.89	2230.75	1844.29	1711.65	1769.91	1893.49	2053.89	1976.95	1666.53	1702.63	1988.61
kME18	HTup	AFF1	0.20398	0.0488603	602.457	633.94	738.285	528.363	558.115	615.608	546.806	618.613	613.872	412.126	621.682	860.237	760.267	794.164	627.111	619.538	656.922	649.72	710.284	721.76	660.718	589.632	637.284
kME18	HTup	LPAR1	0.273039	0.0102335	1662.05	2172.64	2745.59	1817.49	1854.89	1472.47	1831.98	2391.78	1626.62	1761.67	2074.43	2006.59	2051.32	1395.21	1548.83	1508.02	1492.25	1950.9	1936.38	2020.09	1693.88	1724.72	1552.31
kME18	HTup	ATP1A2	0.108331	0.00382611	81138.6	74257.2	79093.4	67814.2	75057.8	71363.7	74250.4	77759.5	71986.5	68893.8	68675.3	83896.4	78946.4	84144	79524.2	73476.2	76101.3	73695.8	75622.8	79373.6	67715.2	74625.8	74695.6
kME18	HTup	CD82	0.324897	0.000811745	838.842	975.199	1325.36	928.608	909.114	826.703	988.131	1218.75	739.371	978.916	1111.69	1114.98	1248.13	1083.85	820.929	851.024	841.238	1032.42	1038.91	1228.89	880.607	815.305	877.655
kME18	HTup	TSPAN15	0.307518	9.79928e-05	1455.1	1633.43	1783.94	1318.92	1248.2	1265.53	1307	1718.69	1177.16	1305.22	1474.34	1292.73	1415.7	1261.2	940.666	922.103	1222.87	1538.63	1309.29	1670.78	1125.75	1319.47	1234.17
kME18	HTup	TLN1	0.123805	0.0285768	3731.56	3244.99	3734.91	3423.43	3334.94	3499.19	3098.97	3653.32	3150.11	2995.22	3164.53	3436.2	3742.73	3565.86	3265.63	2830.66	3197.18	3442.56	3248.79	3297.37	3208.9	3045.15	3075.33
ST1.SSCvsASDmodules.xlsx – Corresponds to supplementary figure 1L. It is the genelists of DEGs from the somatosensory cortex of mice with WT and heterozygous Pten enriched within ASD co-expression modules.

## Sheet: kME8.vs.Fup
Module	Group	Common Gene	deg Log2FC(HT/WT)	deg padj	norm.count P30Fht1	norm.count P30Fht2	norm.count P30Fht3	norm.count P30Fwt1	norm.count P30Fwt2	norm.count P30Fwt3	norm.count P42Fht1	norm.count P42Fht2	norm.count P42Fht3	norm.count P42Fwt1	norm.count P42Fwt2	norm.count P42Fwt3
kME8	Fup	SLC4A2	0.183996	0.018712	1968.59	2137.61	2045.36	1864.55	1768.37	1655.29	2147.99	2011.47	2077.24	1896.81	1819.34	1898.68
kME8	Fup	LGALS3BP	0.408471	0.000230821	977.287	839.511	887.628	668.577	633.223	673.319	897.97	982.266	1043.62	873.635	634.425	763.795
kME8	Fup	CHST3	0.385356	0.0467083	292.439	311.889	428.753	263.195	280.294	257.912	285.498	285.796	279.167	206.384	195.208	242.589
kME8	Fup	NOTCH3	0.264528	0.0442699	976.352	866.632	766.132	747.233	739.381	799.103	833.347	867.445	962.575	755.576	650.042	701.347
kME8	Fup	SALL1	0.241802	0.0114663	1113.7	1115.65	1294.29	962.025	1040.16	1005.22	1166.11	1045.12	1101.66	943.596	887.22	945.137
kME8	Fup	WSCD1	0.245269	0.00338834	3901.67	3944.84	4655.03	3402.38	3409.16	3309.51	3537.87	4140.27	3756.24	3350.25	3241.43	3465.9
kME8	Fup	SLC9A3R1	0.1918	0.0198376	4122.17	3767.32	4057.59	3528.43	3406.37	3409.93	3662.29	3326.46	4020.4	3092.27	3321.46	3335
kME8	Fup	NOTCH1	0.299019	1.24298e-05	1654.66	1574.24	1477.04	1305.89	1300.9	1239.88	1428.46	1548.83	1467.88	1243.55	1156.61	1192.53
kME8	Fup	CYBRD1	0.744354	0.0184872	201.811	167.656	169.694	73.6141	108.02	108.873	110.92	138.288	107.064	111.063	44.8978	80.4627
kME8	Fup	SNX33	0.421434	0.000693138	598.892	622.545	534.184	422.525	522.409	412.236	559.423	510.41	486.29	388.282	343.566	387.902
kME8	Fup	ABTB2	0.229047	0.00561131	1155.74	1245.09	1285.25	1089.08	1054.13	996.765	1201.79	1252.98	1230.73	995.192	1061.93	1094.05
kME8	Fup	MFGE8	0.185814	0.00338834	9122.59	7948.85	8773.86	7461.24	7841.72	7615.79	9347.18	9634.09	10036	8190.66	8240.7	8873.72
ST1.SSCvsASDmodules.xlsx – Corresponds to supplementary figure 1L. It is the genelists of DEGs from the somatosensory cortex of mice with WT and heterozygous Pten enriched within ASD co-expression modules.

## Sheet: kME13.vs.Fup
Module	Group	Common Gene	deg Log2FC(HT/WT)	deg padj	norm.count P30Fht1	norm.count P30Fht2	norm.count P30Fht3	norm.count P30Fwt1	norm.count P30Fwt2	norm.count P30Fwt3	norm.count P42Fht1	norm.count P42Fht2	norm.count P42Fht3	norm.count P42Fwt1	norm.count P42Fwt2	norm.count P42Fwt3
kME13	Fup	LGI3	0.229748	5.23457e-08	8802.12	8764.94	8902.39	7720.4	7497.17	7667.59	9011.53	9596.37	9187.49	7541.77	7771.22	8079.9
kME13	Fup	PLLP	0.418806	0.0181708	393.344	268.742	361.478	282.355	276.569	260.026	341.441	380.503	317.189	223.875	244.01	263.005
kME13	Fup	PRR18	0.354332	0.00885269	2948.68	3668.7	4280.5	3068.6	2872.78	2724.98	4449.34	4517.42	3677.2	2759.95	3146.75	3827.38
kME13	Fup	HEPACAM	0.16369	0.00673134	5965.56	5893.84	5613.95	5099.54	5550.94	5073.67	6031.16	6037.75	6171.69	5433.33	5140.8	5580.75
kME13	Fup	PLXNB3	0.339424	0.00131878	1313.64	1590.26	1596.53	1249.42	1215.23	1166.94	1384.09	1395.46	1116.67	998.69	936.022	1082.04
kME13	Fup	TMEM125	0.413778	1.75373e-05	808.177	816.089	911.727	584.879	662.09	618.354	734.001	843.978	699.418	547.443	580.743	620.884
kME13	Fup	MAG	0.478359	0.00338834	14733.1	17448.5	20501.8	13243.5	12427.9	11588.1	14757.2	14597.4	11651	9211.21	8941.49	11723.5
kME13	Fup	SOX10	0.308207	0.0257745	2612.33	3446.8	3850.74	2814.48	2669.78	2781.01	2854.98	2819.41	2593.55	2118.06	1840.81	2508.76
kME13	Fup	OLIG1	0.272049	0.00998025	9776.6	9943.46	11909.7	8864.95	8884.67	8963.49	9760.96	8087.77	10364.2	7149.12	7122.16	8641.94
kME13	Fup	PDE8A	0.389164	0.00139148	811.914	1021.96	1106.52	818.83	775.698	753.652	1066.76	1124.75	898.537	697.859	760.335	799.824
kME13	Fup	PPP1R14A	0.476888	0.000239763	1464.06	1762.85	2284.34	1282.7	1408.92	1157.43	1813.3	1789.37	1531.91	1291.65	1100	1405.1
kME13	Fup	MBP	0.407452	0.0282141	197682	234321	286535	190279	191396	170214	219299	215576	167364	140786	132381	172548
kME13	Fup	OPALIN	0.422395	0.0240799	1175.36	1466.99	1923.86	1224.21	1097.9	993.594	1253.88	1514.47	944.564	934.851	861.843	1053.22
kME13	Fup	HAPLN2	0.482782	0.00177464	884.79	1019.49	1249.11	806.73	782.216	787.476	1277.99	1224.48	973.581	675.996	685.18	1006.38
kME13	Fup	CNP	0.435476	0.00853854	29562.5	34510	42200.5	27420.7	26310.4	24646.4	29708.2	30237.4	22908.7	19111.5	19147.9	23170.9
kME13	Fup	ADAMTS4	0.41632	0.00548423	2151.71	2781.11	3044.44	2140.86	1854.97	1795.87	2094.94	2438.07	1595.95	1572.37	1376.22	1795.4
kME13	Fup	SCN4B	0.192964	0.00338834	4790.2	4770.79	4379.9	4249.45	4081.49	4167.81	6358.13	6501.23	6472.87	5252.31	5963.6	5293.73
kME13	Fup	GRIK4	0.227322	0.0240799	1328.59	1280.84	1217.98	1000.34	1238.51	1065.47	1392.77	1335.11	1366.82	1146.48	1213.22	1097.66
kME13	Fup	GSN	0.459556	0.0253037	7800.54	8281.7	11173.7	6360.05	6178.58	5688.85	6344.62	6595.1	4969.97	4536.96	4068.13	5562.74
kME13	Fup	CPM	0.508011	1.40289e-05	570.862	721.166	729.984	533.45	448.843	436.547	633.691	672.165	601.359	402.274	449.954	493.585
kME13	Fup	TTYH2	0.352683	0.00900687	1862.08	2045.15	2320.49	1670.94	1644.52	1780.01	2053.47	2288.88	1561.93	1344.12	1400.62	1686.11
kME13	Fup	ELOVL1	0.366376	0.0452233	1046.43	1077.43	1211.95	973.117	995.463	763.165	1101.48	996.514	717.428	721.471	568.055	779.408
kME13	Fup	GJB1	0.470503	0.0168071	659.622	766.778	1106.52	682.695	592.249	562.332	656.839	791.177	585.35	544.82	384.559	532.015
kME13	Fup	KNDC1	0.19629	0.0209049	5782.43	6083.68	5291.63	5080.38	4863.71	4685.75	5889.37	5835.77	5396.22	4990.83	4722.08	5585.55
kME13	Fup	ALPL	0.344123	0.0452233	510.132	416.674	486.991	360.003	373.415	398.495	460.077	380.503	547.327	362.922	387.488	324.253
kME13	Fup	GALNT6	0.354627	0.0423649	580.206	663.226	746.05	562.694	563.382	440.775	729.179	714.909	538.321	478.357	477.283	586.057
kME13	Fup	TP53INP2	0.170481	0.0310981	13936.1	14948.5	15799.6	13051.9	13483	13696.8	15024.4	14610	12889.7	12306.1	11900.8	13086.6
kME13	Fup	AATK	0.142803	0.0283547	20621.1	18991.9	18753.7	17443.5	18265.7	18436.5	19025.2	19457.6	20889.5	17412.4	17274.9	17824.3
kME13	Fup	HIPK2	0.220989	0.00278903	3370.98	3497.35	3633.85	2881.03	2908.17	3128.76	3974.79	3422.85	3529.11	2975.08	3220.93	3278.56
ST1.SSCvsASDmodules.xlsx – Corresponds to supplementary figure 1L. It is the genelists of DEGs from the somatosensory cortex of mice with WT and heterozygous Pten enriched within ASD co-expression modules.

## Sheet: kME15.vs.Fup
Module	Group	Common Gene	deg Log2FC(HT/WT)	deg padj	norm.count P30Fht1	norm.count P30Fht2	norm.count P30Fht3	norm.count P30Fwt1	norm.count P30Fwt2	norm.count P30Fwt3	norm.count P42Fht1	norm.count P42Fht2	norm.count P42Fht3	norm.count P42Fwt1	norm.count P42Fwt2	norm.count P42Fwt3
kME15	Fup	CASQ2	0.90282	0.0417611	102.774	92.4572	123.505	70.5888	35.386	45.4516	53.0487	119.85	81.0484	71.7098	51.7301	28.8225
kME15	Fup	FAM189A2	0.33921	0.0416201	540.965	515.295	608.487	385.213	421.838	411.179	570.032	457.609	444.265	480.106	398.224	375.893
kME15	Fup	GRIN2C	0.227704	0.0132685	4906.05	4327	4020.43	3609.11	3736.01	3866.56	4322.99	4103.39	4961.96	3948.41	3666.98	3927.06
kME15	Fup	GPR17	0.244968	0.0129761	5031.25	5287.32	5827.82	4316	4617.87	4190.01	3968.04	3983.54	3355	3288.16	2982.78	3643.64
kME15	Fup	ITIH5	0.261143	0.024071	1782.66	1534.79	1665.81	1308.92	1529.98	1310.7	1969.55	1682.09	1735.04	1700.92	1379.14	1420.71
kME15	Fup	S100A16	0.202914	0.0147746	2779.57	2985.75	3129.79	2442.37	2416.49	2407.88	2604.21	2810.19	2501.49	2494.1	2365.92	2454.71
kME15	Fup	BCAN	0.16102	0.0417611	19917.6	17114.4	17525.6	15692.9	17065.4	16036	16503	17138.5	18129.8	15989.5	14728.4	15590.6
ST1.SSCvsASDmodules.xlsx – Corresponds to supplementary figure 1L. It is the genelists of DEGs from the somatosensory cortex of mice with WT and heterozygous Pten enriched within ASD co-expression modules.

## Sheet: kME18.vs.Fup
Module	Group	Common Gene	deg Log2FC(HT/WT)	deg padj	norm.count P30Fht1	norm.count P30Fht2	norm.count P30Fht3	norm.count P30Fwt1	norm.count P30Fwt2	norm.count P30Fwt3	norm.count P42Fht1	norm.count P42Fht2	norm.count P42Fht3	norm.count P42Fwt1	norm.count P42Fwt2	norm.count P42Fwt3
kME18	Fup	NCF2	0.538178	0.00998025	259.738	172.587	223.915	154.287	162.031	161.723	191.94	245.567	225.134	140.796	168.855	122.496
kME18	Fup	CYBRD1	0.744354	0.0184872	201.811	167.656	169.694	73.6141	108.02	108.873	110.92	138.288	107.064	111.063	44.8978	80.4627
kME18	Fup	ITIH5	0.261143	0.024071	1782.66	1534.79	1665.81	1308.92	1529.98	1310.7	1969.55	1682.09	1735.04	1700.92	1379.14	1420.71
kME18	Fup	GRN	0.227753	0.00968212	3229.9	2908.09	2876.76	2567.42	2720.06	2914.19	2858.84	2951.83	3088.84	2404.03	2231.23	2501.55
kME18	Fup	LDLRAP1	0.472757	0.0030351	469.023	528.855	558.282	392.272	420.907	447.117	463.935	554.83	374.223	306.953	279.147	305.038
kME18	Fup	CTSS	0.262425	0.00382889	2159.19	2196.78	2502.23	1891.78	1865.21	1841.32	2503.9	2466.56	2054.23	1903.81	1957.93	2124.46
kME18	Fup	S100A16	0.202914	0.0147746	2779.57	2985.75	3129.79	2442.37	2416.49	2407.88	2604.21	2810.19	2501.49	2494.1	2365.92	2454.71
kME18	Fup	PLD1	0.286538	0.0257745	550.308	462.286	557.278	447.735	417.182	415.407	521.806	533.039	538.321	466.988	404.08	444.346
kME18	Fup	C1QA	0.287928	0.0334657	2411.45	2278.15	2294.38	1956.32	1939.71	1994.59	2232.87	2428.01	3210.92	2204.64	1773.46	2285.38
kME18	Fup	ARSG	0.297867	0.0322853	910.951	1015.8	1107.53	766.393	789.666	779.02	1096.66	1042.61	918.549	809.796	778.879	1043.61
kME18	Fup	ARPC1B	0.308124	2.9586e-05	1780.79	1899.69	1908.8	1400.68	1532.77	1475.59	1530.7	1462.5	1361.81	1230.44	1103.9	1270.59
kME18	Fup	MCAM	0.371754	0.0208709	1192.18	1421.38	1750.15	1182.87	1046.68	1024.25	988.635	1098.76	802.479	759.949	676.395	883.889
kME18	Fup	LGALS3BP	0.408471	0.000230821	977.287	839.511	887.628	668.577	633.223	673.319	897.97	982.266	1043.62	873.635	634.425	763.795
kME18	Fup	C1QB	0.297955	5.23457e-08	2080.7	2038.99	2030.3	1600.35	1719.01	1704.97	2163.42	2252.84	2265.35	1872.33	1739.3	1799
kME18	Fup	AFF1	0.279588	0.024071	611.972	643.502	750.066	536.475	567.107	625.753	872.892	771.901	806.482	636.643	629.545	667.721
kME18	Fup	CD82	0.345902	0.0257745	852.089	989.908	1346.5	942.865	923.76	840.327	1131.38	1267.22	1100.66	833.408	864.771	855.067
kME18	Fup	TSPAN15	0.355503	0.000971749	1478.08	1658.07	1812.41	1339.17	1268.31	1286.39	1311.75	1437.36	1280.76	954.965	936.998	1242.97
ST1.SSCvsASDmodules.xlsx – Corresponds to supplementary figure 1L. It is the genelists of DEGs from the somatosensory cortex of mice with WT and heterozygous Pten enriched within ASD co-expression modules.

## Sheet: kME15.vs.Mup
Module	Group	Common Gene	deg Log2FC(HT/WT)	deg padj	norm.count P30Mht1	norm.count P30Mht2	norm.count P30Mwt1	norm.count P30Mwt2	norm.count P30Mwt3	norm.count P42Mht1	norm.count P42Mht2	norm.count P42Mht3	norm.count P42Mwt1	norm.count P42Mwt2	norm.count P42Mwt3
kME15	Mup	B2M	0.176592	0.0232313	3566.47	3839.21	3287.5	3284.83	3343.11	4031.46	3983.31	4205.9	3440.67	3587.46	3713.31
kME15	Mup	SLCO1C1	0.200368	0.0170055	3229.36	3263.42	2845.72	3057.3	2928.81	2967.71	3053.22	2999.63	2406.92	2526.05	2661.16
kME15	Mup	GPR17	0.305954	0.0278193	4518.24	5802.81	3992.23	3964.64	4900.47	3306.88	3785.83	3637.45	2661.48	2812.17	3025.44
ST1.SSCvsASDmodules.xlsx – Corresponds to supplementary figure 1L. It is the genelists of DEGs from the somatosensory cortex of mice with WT and heterozygous Pten enriched within ASD co-expression modules.

[truncated: 7 more sheets: kME8.vs.P42up, kME13.vs.P42up, kME13.vs.P42Mup, kME17.vs.HTdown, kME13.vs.Fdown, kME16.vs.Fdown, kME17.vs.P42down]
