# Supplementary material for: Neuropathological signatures revealed by transcriptomic and proteomic analysis in Pten-deficient mouse models
Source: Sci Rep. 2023 Apr 25;13:6763. doi: 10.1038/s41598-023-33869-7 (PMC10130134; doi:10.1038/s41598-023-33869-7)
Supplement: Supplementary file 3 — Supplementary Information 3. [file 41598_2023_33869_MOESM3_ESM.xlsx]

## Sheet: DEP&DEG.UP.SuperExactTest
Intersections	Degree	Observed.Overlap	Expected.Overlap	FE	P.value	Elements
HTup & DEPup	2	15	3.74082	4.00982	5.90238e-06	ACADVL, BCAN, C1QC, CD82, CERS2, CRYBB1, GRB14, GSN, HAVCR2, LAP3, MPEG1, PLIN3, S100A6, SLC38A3, TLN1
Mup & DEPup	2	2	0.260987	7.66321	0.027657	C1QC, CRYBB1
Fup & DEPup	2	8	1.78963	4.47021	0.000447746	BCAN, C1QC, CD82, CERS2, CRYBB1, GRB14, GSN, HAVCR2
P30up & DEPup	2	1	0.12428	8.04637	0.11758	CRYBB1
P42up & DEPup	2	8	1.59078	5.02898	0.000201618	ACADVL, C1QC, CD82, CERS2, CRYBB1, GSN, LAP3, PLIN3
P42Mup & DEPup	2	4	0.745678	5.36425	0.00658728	C1QC, CD9, CRYBB1, GSN
P42Fup & DEPup	2	2	0.0745678	26.8212	0.00223276	C1QC, CD82
ST2a.SSC.DEP&DEG.UP.xlsx – Corresponds to figure 2D. It is the genelists of upregulated DEGs from the somatosensory cortex of mice with WT and heterozygous Pten overlapped with upregulated DEP.

## Sheet: HTup
Common Gene/Protein	DEP FC (HT/WT)	DEP FDR	deg Log2FC(HT/WT)	deg padj	norm.count P30Fht1	norm.count P30Fht2	norm.count P30Fht3	norm.count P30Fwt1	norm.count P30Fwt2	norm.count P30Fwt3	norm.count P30Mht1	norm.count P30Mht2	norm.count P30Mwt1	norm.count P30Mwt2	norm.count P30Mwt3	norm.count P42Fht1	norm.count P42Fht2	norm.count P42Fht3	norm.count P42Fwt1	norm.count P42Fwt2	norm.count P42Fwt3	norm.count P42Mht1	norm.count P42Mht2	norm.count P42Mht3	norm.count P42Mwt1	norm.count P42Mwt2	norm.count P42Mwt3
ACADVL	1.02614	0.0159408	0.186227	0.0029288	1076.15	1167.08	1084.2	1071.62	1137.31	1055.48	1264.56	1300.45	1140.19	985.518	963.823	1114.03	1253.08	1226.72	987.183	1067.14	984.201	1152.45	1253.14	1260.45	1038.42	1081.31	1103.89
BCAN	1.03782	0.0392132	0.127125	0.00380279	19607.9	16860.1	17250.4	15455.6	16794.8	15776	16708.5	17906.7	16587.2	16546.3	16277.1	16263.7	16880.2	17852.9	15750.1	14494.3	15338.4	15912.5	15835.3	17507.4	14787.3	15100.9	16005.8
C1QC	1.0837	0.0156839	0.306826	1.19616e-09	2284.74	2393.67	2508.39	1966.46	2046.42	1863.46	2326.65	2443.33	1922.36	2293.57	2056.08	2585.46	2663.82	2688.93	2172.49	1802.9	2131.45	2501.46	2573.87	2615.59	1785.41	2072.35	2200.7
CD82	1.24619	0.0306909	0.324897	0.000811745	838.842	975.199	1325.36	928.608	909.114	826.703	988.131	1218.75	739.371	978.916	1111.69	1114.98	1248.13	1083.85	820.929	851.024	841.238	1032.42	1038.91	1228.89	880.607	815.305	877.655
CERS2	1.17943	0.0266569	0.276429	0.00100528	2836.61	3111.41	3747.76	2406.43	2527.56	2286.69	2433.35	3112.52	2231.73	2507.65	2909.82	2832.6	2841.3	2187.4	2021.74	1983.48	2469.37	2277.06	2585.31	2452.51	2103.15	2043.54	2025.98
CRYBB1	1.14419	0.00109836	0.512243	1.53834e-08	542.672	493.064	542.595	355.552	364.745	343.16	425.563	547.609	367.74	387.606	300.048	433.446	288.918	471.966	279.96	262.223	328.461	443.584	430.538	497.657	300.9	316.903	323.187
GRB14	1.14022	0.0300768	0.179144	0.0175552	1090.86	1066.28	1270.01	962.375	1025.5	881.817	905.685	1045.61	896.001	919.502	965.981	1057	1028.55	976.448	795.087	796.274	953.482	993.279	1022.27	913.247	904.805	980.479	862.505
GSN	1.07162	0.0382562	0.372068	0.00671544	7679.26	8158.63	10998.2	6263.88	6080.61	5596.62	7038.16	8597.36	5305.96	6988.22	8592.38	6252.64	6495.7	4894.06	4469.03	4003.46	5472.77	5290.82	6107.61	5649.93	4473.53	4535.55	4299.4
HAVCR2	1.45393	0.00259182	0.375997	0.0123303	168.32	136.018	129.472	117.193	94.3939	119.586	147.916	126.446	102.15	89.5925	103.614	184.404	159.318	177.357	111.984	111.421	129.967	134.815	147.672	135.725	114.679	111.396	166.643
LAP3	1.04874	0.00479578	0.164192	0.00791984	1986.73	2232.15	2578.56	1910.85	2060.17	1833.31	2259.97	2628.13	2057.59	2410.51	2361.53	2388.7	2328.68	2252.43	2015.71	2117.96	2144.45	2515.38	2570.75	2732.38	2343.02	2393.1	2246.15
MPEG1	1.0916	0.0206122	0.176728	0.031877	1578.35	1616.42	1633.72	1189.81	1340.76	1474.55	1557.97	1835.41	1514.74	1422.16	1452.75	1713.82	1670.77	1365.65	1587.59	1368.75	1631.67	1585.59	1581.76	1814.92	1323.54	1447.19	1626.03
PLIN3	1.1197	0.0040947	0.240637	0.00524306	675.12	678.874	869.734	699.187	625.932	621.847	626.826	630.285	483.51	575.278	589.303	813.661	917.108	762.634	685.687	586.88	782.163	694.948	758.121	674.414	575.498	548.338	626.175
S100A6	1.19509	0.00457214	0.225604	0.043674	675.12	514.924	625.615	487.643	423.398	491.862	568.63	630.285	491.292	568.677	538.575	595.037	623.237	474.922	543.553	413.025	547.041	507.077	678.045	546.055	511.32	500.323	523.159
SLC38A3	1.06278	0.040174	0.175577	0.0156006	4471.98	3569.25	3715.15	2786.82	3504.49	3291.21	4111.35	3657.21	3793.17	3447.9	3628.64	3958.04	4318.91	4736.41	4209.74	3966	4088.04	3872.22	4023.55	4114.87	3172.08	3385.1	3847.94
TLN1	1.01479	0.0298078	0.123805	0.0285768	3731.56	3244.99	3734.91	3423.43	3334.94	3499.19	3098.97	3653.32	3150.11	2995.22	3164.53	3436.2	3742.73	3565.86	3265.63	2830.66	3197.18	3442.56	3248.79	3297.37	3208.9	3045.15	3075.33
ST2a.SSC.DEP&DEG.UP.xlsx – Corresponds to figure 2D. It is the genelists of upregulated DEGs from the somatosensory cortex of mice with WT and heterozygous Pten overlapped with upregulated DEP.

## Sheet: Mup
Common Gene/Protein	DEP FC (HT/WT)	DEP FDR	deg Log2FC(HT/WT)	deg padj	norm.count P30Mht1	norm.count P30Mht2	norm.count P30Mwt1	norm.count P30Mwt2	norm.count P30Mwt3	norm.count P42Mht1	norm.count P42Mht2	norm.count P42Mht3	norm.count P42Mwt1	norm.count P42Mwt2	norm.count P42Mwt3
C1QC	1.0837	0.0156839	0.275991	0.0256495	2285.92	2402.61	1889.5	2258.61	2023.71	2463.24	2532.42	2574.07	1756.04	2037.84	2162.87
CRYBB1	1.14419	0.00109836	0.51025	0.00164481	418.113	538.484	361.452	381.698	295.324	436.806	423.604	489.756	295.95	311.624	317.632
ST2a.SSC.DEP&DEG.UP.xlsx – Corresponds to figure 2D. It is the genelists of upregulated DEGs from the somatosensory cortex of mice with WT and heterozygous Pten overlapped with upregulated DEP.

## Sheet: Fup
Common Gene/Protein	DEP FC (HT/WT)	DEP FDR	deg Log2FC(HT/WT)	deg padj	norm.count P30Fht1	norm.count P30Fht2	norm.count P30Fht3	norm.count P30Fwt1	norm.count P30Fwt2	norm.count P30Fwt3	norm.count P42Fht1	norm.count P42Fht2	norm.count P42Fht3	norm.count P42Fwt1	norm.count P42Fwt2	norm.count P42Fwt3
BCAN	1.03782	0.0392132	0.16102	0.0417611	19917.6	17114.4	17525.6	15692.9	17065.4	16036	16503	17138.5	18129.8	15989.5	14728.4	15590.6
C1QC	1.0837	0.0156839	0.33375	4.00082e-06	2320.82	2429.77	2548.42	1996.66	2079.39	1894.17	2623.5	2704.59	2730.63	2205.51	1832.03	2166.49
CD82	1.24619	0.0306909	0.345902	0.0257745	852.089	989.908	1346.5	942.865	923.76	840.327	1131.38	1267.22	1100.66	833.408	864.771	855.067
CERS2	1.17943	0.0266569	0.352473	0.00402985	2881.41	3158.34	3807.56	2443.38	2568.28	2324.38	2874.28	2884.78	2221.33	2052.47	2015.52	2509.96
CRYBB1	1.14419	0.00109836	0.513215	0.00158754	551.242	500.502	551.253	361.011	370.622	348.815	439.822	293.339	479.286	284.216	266.459	333.86
GRB14	1.14022	0.0300768	0.262072	0.024071	1108.09	1082.37	1290.27	977.151	1042.02	896.349	1072.55	1044.29	991.592	807.173	809.136	969.156
GSN	1.07162	0.0382562	0.459556	0.0253037	7800.54	8281.7	11173.7	6360.05	6178.58	5688.85	6344.62	6595.1	4969.97	4536.96	4068.13	5562.74
HAVCR2	1.45393	0.00259182	0.479937	0.0411242	170.978	138.069	131.538	118.993	95.9146	121.557	187.117	161.755	180.108	113.686	113.221	132.103
ST2a.SSC.DEP&DEG.UP.xlsx – Corresponds to figure 2D. It is the genelists of upregulated DEGs from the somatosensory cortex of mice with WT and heterozygous Pten overlapped with upregulated DEP.

## Sheet: P30up
Common Gene/Protein	DEP FC (HT/WT)	DEP FDR	deg Log2FC(HT/WT)	deg padj	norm.count P30Fht1	norm.count P30Fht2	norm.count P30Fht3	norm.count P30Fwt1	norm.count P30Fwt2	norm.count P30Fwt3	norm.count P30Mht1	norm.count P30Mht2	norm.count P30Mwt1	norm.count P30Mwt2	norm.count P30Mwt3
CRYBB1	1.14419	0.00109836	0.525279	0.000605448	530.825	480.921	529.19	347.515	355.946	335.143	415.882	535.152	359.38	379.481	293.01
ST2a.SSC.DEP&DEG.UP.xlsx – Corresponds to figure 2D. It is the genelists of upregulated DEGs from the somatosensory cortex of mice with WT and heterozygous Pten overlapped with upregulated DEP.

## Sheet: P42up
Common Gene/Protein	DEP FC (HT/WT)	DEP FDR	deg Log2FC(HT/WT)	deg padj	norm.count P42Fht1	norm.count P42Fht2	norm.count P42Fht3	norm.count P42Fwt1	norm.count P42Fwt2	norm.count P42Fwt3	norm.count P42Mht1	norm.count P42Mht2	norm.count P42Mht3	norm.count P42Mwt1	norm.count P42Mwt2	norm.count P42Mwt3
ACADVL	1.02614	0.0159408	0.212557	0.0203392	1137.82	1279.11	1253.62	1009.74	1090.93	1006.44	1178.7	1281.4	1289.03	1061.88	1105.51	1128.97
C1QC	1.0837	0.0156839	0.360383	1.16366e-06	2640.67	2719.17	2747.9	2222.13	1843.08	2179.62	2558.46	2631.92	2674.91	1825.75	2118.74	2250.72
CD82	1.24619	0.0306909	0.406971	9.12094e-07	1138.79	1274.06	1107.62	839.685	869.991	860.25	1055.94	1062.34	1256.75	900.503	833.554	897.601
CERS2	1.17943	0.0266569	0.262349	0.024557	2893.08	2900.33	2235.37	2067.93	2027.69	2525.17	2328.94	2643.62	2508.13	2150.66	2089.28	2072.02
CRYBB1	1.14419	0.00109836	0.499192	0.0044639	442.7	294.92	482.317	286.356	268.067	335.884	453.69	440.248	508.943	307.699	323.996	330.532
GSN	1.07162	0.0382562	0.347755	0.000969851	6386.14	6630.65	5001.4	4571.13	4092.69	5596.46	5411.36	6245.36	5778.06	4574.6	4637.07	4397.11
LAP3	1.04874	0.00479578	0.156404	0.0273989	2439.71	2377.06	2301.83	2061.77	2165.16	2192.91	2572.69	2628.73	2794.34	2395.96	2446.66	2297.2
PLIN3	1.1197	0.0040947	0.281302	0.0456726	831.034	936.161	779.36	701.353	599.96	799.84	710.781	775.22	689.709	588.501	560.611	640.406
ST2a.SSC.DEP&DEG.UP.xlsx – Corresponds to figure 2D. It is the genelists of upregulated DEGs from the somatosensory cortex of mice with WT and heterozygous Pten overlapped with upregulated DEP.

## Sheet: P42Mup
Common Gene/Protein	DEP FC (HT/WT)	DEP FDR	deg Log2FC(HT/WT)	deg padj	norm.count P42Mht1	norm.count P42Mht2	norm.count P42Mht3	norm.count P42Mwt1	norm.count P42Mwt2	norm.count P42Mwt3
C1QC	1.0837	0.0156839	0.34468	0.00521488	2508.3	2578.75	2621.47	1788.74	2075.33	2204.12
CD9	1.11477	0.0464062	0.316785	0.0289544	1392.82	1428.47	1328.66	1063.55	1104.99	1163.26
CRYBB1	1.14419	0.00109836	0.544023	0.0183507	444.796	431.354	498.775	301.462	317.359	323.689
GSN	1.07162	0.0382562	0.357834	5.48789e-06	5305.29	6119.19	5662.62	4481.87	4542.08	4306.07
ST2a.SSC.DEP&DEG.UP.xlsx – Corresponds to figure 2D. It is the genelists of upregulated DEGs from the somatosensory cortex of mice with WT and heterozygous Pten overlapped with upregulated DEP.

## Sheet: P42Fup
Common Gene/Protein	DEP FC (HT/WT)	DEP FDR	deg Log2FC(HT/WT)	deg padj	norm.count P42Fht1	norm.count P42Fht2	norm.count P42Fht3	norm.count P42Fwt1	norm.count P42Fwt2	norm.count P42Fwt3
C1QC	1.0837	0.0156839	0.375754	0.0490293	2698.68	2783.35	2806.49	2271.29	1888.6	2228.71
CD82	1.24619	0.0306909	0.453883	0.0284625	1163.8	1304.13	1131.23	858.265	891.476	879.626
ST2a.SSC.DEP&DEG.UP.xlsx – Corresponds to figure 2D. It is the genelists of upregulated DEGs from the somatosensory cortex of mice with WT and heterozygous Pten overlapped with upregulated DEP.
