# Supplementary material for: Neuropathological signatures revealed by transcriptomic and proteomic analysis in Pten-deficient mouse models
Source: Sci Rep. 2023 Apr 25;13:6763. doi: 10.1038/s41598-023-33869-7 (PMC10130134; doi:10.1038/s41598-023-33869-7)
Supplement: Supplementary file 4 — Supplementary Information 4. [file 41598_2023_33869_MOESM4_ESM.xlsx]

## Sheet: DEP&DEG.down.SuperExactTest
Intersections	Degree	Observed.Overlap	Expected.Overlap	FE	P.value	Elements
HTdown & DEPdown	2	4	0.744174	5.37508	0.00646943	ATP2B4, FXYD6, GPM6A, PTEN
Mdown & DEPdown	2	1	0.0744174	13.4377	0.072242	PTEN
Fdown & DEPdown	2	2	0.372087	5.37508	0.0529036	GABRG2, PTEN
P30down & DEPdown	2	1	0.0148835	67.1886	0.0148835	PTEN
P42down & DEPdown	2	3	0.34232	8.76372	0.00463589	ATP2B4, FXYD6, PTEN
P42Mdown & DEPdown	2	3	0.119068	25.1957	0.00017293	ATP2B4, FXYD6, PTEN
P42Fdown & DEPdown	2	1	0.0148835	67.1886	0.0148835	PTEN
ST2b.SSC.DEP&DEG.down.xlsx – Corresponds to figure 2E. It is the genelists of downregulated DEGs from the somatosensory cortex of mice with WT and heterozygous Pten overlapped downregulated DEP.

## Sheet: HTdown
Common Gene/Protein	DEP FC (HT/WT)	DEP FDR	deg Log2FC(HT/WT)	deg padj	norm.count P30Fht1	norm.count P30Fht2	norm.count P30Fht3	norm.count P30Fwt1	norm.count P30Fwt2	norm.count P30Fwt3	norm.count P30Mht1	norm.count P30Mht2	norm.count P30Mwt1	norm.count P30Mwt2	norm.count P30Mwt3	norm.count P42Fht1	norm.count P42Fht2	norm.count P42Fht3	norm.count P42Fwt1	norm.count P42Fwt2	norm.count P42Fwt3	norm.count P42Mht1	norm.count P42Mht2	norm.count P42Mht3	norm.count P42Mwt1	norm.count P42Mwt2	norm.count P42Mwt3
ATP2B4	0.936674	0.0172804	-0.168888	0.0006639	6249.92	6132.94	6523.99	6969.03	6410.53	7468.41	5800.27	6244.49	6179.58	6230.93	6988.52	6871.44	6694.64	5891.2	7230.73	7600.63	6864.6	6290.19	6266.72	6648.4	8177.97	7462.58	7388.86
FXYD6	0.826116	0.00760584	-0.169012	0.0300948	2892.72	2930.45	3512.54	3236.72	3028.85	3301.61	2646.74	3197.14	3005.15	3999.6	3138.63	2652.95	2716.65	2349.98	2949.49	2813.37	3040.04	2709.34	2540.59	2780.78	3115.27	3244.89	3194.5
GPM6A	0.886664	0.0212198	-0.102929	0.041379	48449.5	53711.2	56646.3	58890.6	56818.7	58894.5	56461.7	57756.7	59472.6	56036.8	56922.7	52554.3	48961.7	46184.7	50359.2	58563.1	55936.4	50877.3	53752.8	52734.8	54991.1	56775.6	55591.2
PTEN	0.673953	0.00134714	-0.418516	1.4601e-21	6123.91	7102.07	7034.96	9118.23	9122.3	9733.26	6745.96	7020.68	9600.15	7551.24	9270.18	7304.89	6322.35	6811.49	8329.03	9656.15	9596.26	6803.35	7184.99	6733.62	9291.09	8722.51	9485.54
ST2b.SSC.DEP&DEG.down.xlsx – Corresponds to figure 2E. It is the genelists of downregulated DEGs from the somatosensory cortex of mice with WT and heterozygous Pten overlapped downregulated DEP.

## Sheet: Mdown
Common Gene/Protein	DEP FC (HT/WT)	DEP FDR	deg Log2FC(HT/WT)	deg padj	norm.count P30Mht1	norm.count P30Mht2	norm.count P30Mwt1	norm.count P30Mwt2	norm.count P30Mwt3	norm.count P42Mht1	norm.count P42Mht2	norm.count P42Mht3	norm.count P42Mwt1	norm.count P42Mwt2	norm.count P42Mwt3
PTEN	0.673953	0.00134714	-0.384553	1.64732e-07	6627.87	6903.69	9436.01	7436.14	9124.24	6699.41	7069.28	6626.72	9138.22	8577.23	9322.49
ST2b.SSC.DEP&DEG.down.xlsx – Corresponds to figure 2E. It is the genelists of downregulated DEGs from the somatosensory cortex of mice with WT and heterozygous Pten overlapped downregulated DEP.

## Sheet: Fdown
Common Gene/Protein	DEP FC (HT/WT)	DEP FDR	deg Log2FC(HT/WT)	deg padj	norm.count P30Fht1	norm.count P30Fht2	norm.count P30Fht3	norm.count P30Fwt1	norm.count P30Fwt2	norm.count P30Fwt3	norm.count P42Fht1	norm.count P42Fht2	norm.count P42Fht3	norm.count P42Fwt1	norm.count P42Fwt2	norm.count P42Fwt3
GABRG2	0.906467	0.0407939	-0.162279	0.0431297	6409.36	7131.53	7347.03	7519.73	7340.73	7856.79	7363.16	6709.08	7104.24	7769.14	8555.96	8051.08
PTEN	0.673953	0.00134714	-0.4498	1.08337e-12	6220.63	7209.2	7147.22	9258.23	9269.26	9893.66	7412.35	6419.09	6917.13	8455.64	9812.12	9754
ST2b.SSC.DEP&DEG.down.xlsx – Corresponds to figure 2E. It is the genelists of downregulated DEGs from the somatosensory cortex of mice with WT and heterozygous Pten overlapped downregulated DEP.

## Sheet: P30down
Common Gene/Protein	DEP FC (HT/WT)	DEP FDR	deg Log2FC(HT/WT)	deg padj	norm.count P30Fht1	norm.count P30Fht2	norm.count P30Fht3	norm.count P30Fwt1	norm.count P30Fwt2	norm.count P30Fwt3	norm.count P30Mht1	norm.count P30Mht2	norm.count P30Mwt1	norm.count P30Mwt2	norm.count P30Mwt3
PTEN	0.673953	0.00134714	-0.417082	2.71661e-06	5990.22	6927.15	6861.16	8912.11	8902.23	9505.87	6592.49	6860.98	9381.92	7392.95	9052.74
ST2b.SSC.DEP&DEG.down.xlsx – Corresponds to figure 2E. It is the genelists of downregulated DEGs from the somatosensory cortex of mice with WT and heterozygous Pten overlapped downregulated DEP.

## Sheet: P42down
Common Gene/Protein	DEP FC (HT/WT)	DEP FDR	deg Log2FC(HT/WT)	deg padj	norm.count P42Fht1	norm.count P42Fht2	norm.count P42Fht3	norm.count P42Fwt1	norm.count P42Fwt2	norm.count P42Fwt3	norm.count P42Mht1	norm.count P42Mht2	norm.count P42Mht3	norm.count P42Mwt1	norm.count P42Mwt2	norm.count P42Mwt3
ATP2B4	0.936674	0.0172804	-0.210355	0.00406361	7018.16	6833.73	6020.41	7395.93	7770.02	7019.74	6433.5	6408.06	6799.17	8362.73	7629.62	7556.79
FXYD6	0.826116	0.00760584	-0.220428	0.00133829	2709.6	2773.09	2401.52	3016.88	2876.08	3108.74	2771.07	2597.89	2843.84	3185.65	3317.52	3267.1
PTEN	0.673953	0.00134714	-0.42104	1.67444e-14	7460.86	6453.7	6960.87	8519.33	9871.35	9813.14	6958.36	7347.04	6886.33	9501	8917.75	9701.11
ST2b.SSC.DEP&DEG.down.xlsx – Corresponds to figure 2E. It is the genelists of downregulated DEGs from the somatosensory cortex of mice with WT and heterozygous Pten overlapped downregulated DEP.

## Sheet: P42Mdown
Common Gene/Protein	DEP FC (HT/WT)	DEP FDR	deg Log2FC(HT/WT)	deg padj	norm.count P42Mht1	norm.count P42Mht2	norm.count P42Mht3	norm.count P42Mwt1	norm.count P42Mwt2	norm.count P42Mwt3
ATP2B4	0.936674	0.0172804	-0.26101	0.00139288	6307.39	6278.6	6663.34	8193.22	7473.32	7400.34
FXYD6	0.826116	0.00760584	-0.249688	0.018092	2716.75	2545.41	2787.02	3121.08	3249.56	3199.46
PTEN	0.673953	0.00134714	-0.407266	1.59942e-11	6821.95	7198.62	6748.75	9308.42	8735.06	9500.27
ST2b.SSC.DEP&DEG.down.xlsx – Corresponds to figure 2E. It is the genelists of downregulated DEGs from the somatosensory cortex of mice with WT and heterozygous Pten overlapped downregulated DEP.

## Sheet: P42Fdown
Common Gene/Protein	DEP FC (HT/WT)	DEP FDR	deg Log2FC(HT/WT)	deg padj	norm.count P42Fht1	norm.count P42Fht2	norm.count P42Fht3	norm.count P42Fwt1	norm.count P42Fwt2	norm.count P42Fwt3
PTEN	0.673953	0.00134714	-0.435285	0.00167453	7624.76	6606.05	7109.29	8707.83	10115.1	10034.2
ST2b.SSC.DEP&DEG.down.xlsx – Corresponds to figure 2E. It is the genelists of downregulated DEGs from the somatosensory cortex of mice with WT and heterozygous Pten overlapped downregulated DEP.
