# Supplementary material for: Neuropathological signatures revealed by transcriptomic and proteomic analysis in Pten-deficient mouse models
Source: Sci Rep. 2023 Apr 25;13:6763. doi: 10.1038/s41598-023-33869-7 (PMC10130134; doi:10.1038/s41598-023-33869-7)
Supplement: Supplementary file 5 — Supplementary Information 5. [file 41598_2023_33869_MOESM5_ESM.xlsx]

## Sheet: DEPvsGOBP
NAME	GO_ID	SIZE	ES	NES	NOM.p.val	FDR.q.val	FWER.p.val	RANK.AT.MAX	percent.GENE	gene.number	core.gene
GO_REGULATION_OF_DENDRITIC_SPINE_DEVELOPMENT	GO:0060998	52	-0.782931	-1.79001	0	0.0265968	0.049	431	12	6	NLGN1, PPFIA2, TIAM1, PSEN1, RELN, PTEN
GO_RESPONSE_TO_ESTRADIOL	GO:0032355	51	-0.788912	-1.78186	0	0.0221389	0.061	445	18	9	CD38, STAT5B, GJA1, RGS9, ASS1, KAT5, APOB, NRIP1, PTEN
GO_POSTSYNAPTIC_SPECIALIZATION_ORGANIZATION	GO:0099084	31	-0.852979	-1.78167	0	0.0166042	0.061	431	16	5	NLGN1, LRRC4, CBLN1, RELN, PTEN
GO_KERATINIZATION	GO:0031424	20	-0.917951	-1.76582	0	0.022061	0.102	132	40	8	KRT14, KRT79, KRT10, DSC1, KRT2, KRT15, KRT77, KRT1
GO_RESPONSE_TO_NERVE_GROWTH_FACTOR	GO:1990089	39	-0.805705	-1.76513	0	0.019054	0.106	316	13	5	WASF1, FOXO3, MICALL1, KCNC2, PTEN
GO_ALCOHOL_CATABOLIC_PROCESS	GO:0046164	23	-0.87397	-1.75294	0	0.0242149	0.155	2	4	2	CYP46A1, PTEN
GO_DENDRITIC_SPINE_DEVELOPMENT	GO:0060996	71	-0.733537	-1.73596	0	0.0326691	0.228	431	10	9	DNM3, ARID1B, NLGN1, PPFIA2, TIAM1, ARF4, PSEN1, RELN, PTEN
GO_POSITIVE_REGULATION_OF_DENDRITIC_SPINE_DEVELOPMENT	GO:0060999	27	-0.836707	-1.73191	0	0.0316545	0.245	431	15	4	NLGN1, TIAM1, PSEN1, RELN
GO_EXCITATORY_SYNAPSE_ASSEMBLY	GO:1904861	23	-0.854	-1.71381	0	0.0477933	0.378	435	22	5	SEMA4A, NLGN1, LRRC4, CBLN1, PTEN
GO_REGULATION_OF_MYELINATION	GO:0031641	21	-0.880145	-1.71312	0	0.0444654	0.386	2	5	2	JAM2, PTEN
GO_REGULATION_OF_CELL_MATRIX_ADHESION	GO:0001952	57	-0.73439	-1.71074	0	0.0432417	0.401	514	18	10	ITGB1BP1, RAC1, DAPK3, NF2, FMN1, RHOA, EFNA5, LDB1, DDR1, PTEN
GO_SKIN_DEVELOPMENT	GO:0043588	74	-0.71505	-1.70868	0	0.0420221	0.418	421	22	16	FGFR2, ABCB6, NUMA1, ACVR1B, AP3B1, SMAD4, KRT14, KRT79, KRT10, DSC1, KRT2, PSEN1, KRT15, KRT77, KRT1, DACT2
GO_CELLULAR_RESPONSE_TO_ALCOHOL	GO:0097306	37	-0.773227	-1.70155	0.0033841	0.0457907	0.467	243	16	6	FOXO3, EFNA5, ADCY3, GNG2, GRAMD1B, PTEN
ST2c.DEPvsGOBP.genelists.xlsx – Corresponds to supplementary figure 2C. It is the GSEA analysis of DEP list enriched with GO (biological properties) terms, FDR < 0.05.

## Sheet: GO_0060998
Protein	DEP Mean FC (HT/WT)	DEP FDR	Ratio (HET/WT)
NLGN1	0.9410048	0.0501623448	0.912998576131362|0.942741125616136|0.873860658239389|0.971029693014145|0.946625956607121|0.904248858339871|1.03664475363076|0.935460032843861|0.94543389957835
PPFIA2	0.9513423	0.0177547923	0.936056137904417|0.982293529607988|0.933906460855194|0.953518164489187|0.99356009894381|0.967572767831275|0.911499352566012|0.954895262314671|0.928778747520006
TIAM1	0.9148160	0.0238681827	0.859721450289017|0.942236850169097|0.851666967377776|0.917153107137378|0.999624198697423|0.898242793591892|0.896164355412369|0.981885824423199|0.886648528227538
PSEN1	0.7918342	0.0103855521	0.767996684391327|0.687334544731178|0.886241759177228|0.783839249939588|0.698931980176739|0.903774955811042|0.787613440582373|0.7024115444324|0.908363367223124
RELN	0.8106470	0.0054100840	0.833421302042335|0.855775791106482|0.865384890151727|0.839298727011255|0.858639633162123|0.870766580369409|0.709753144257656|0.726227044990982|0.736555853748292
PTEN	0.6739534	0.0013471423	0.611301024689314|0.749252315248451|0.582127322041679|0.669741528324799|0.755749562942389|0.636706753147152|0.640013296050199|0.773065861447141|0.647622657728058
ST2c.DEPvsGOBP.genelists.xlsx – Corresponds to supplementary figure 2C. It is the GSEA analysis of DEP list enriched with GO (biological properties) terms, FDR < 0.05.

## Sheet: GO_0032355
Protein	DEP Mean FC (HT/WT)	DEP FDR	Ratio (HET/WT)
CD38	0.9217069	0.1123723749	0.88607257221065|0.94579104017408|1.0061366233342|0.788139087714901|0.838161522580852|0.89419248196399|0.91820186772977|0.976638336729975|1.0420282427592
STAT5B	0.9408270	0.0440569342	0.969477834013264|0.93241844241795|0.921574719601586|0.926121909396235|0.887442209754156|0.87963258813703|1.01455581074019|0.972341021056085|0.963878439271668
GJA1	0.9535773	0.0128485906	0.995182127317106|0.945256112550525|0.928786177461458|0.95577142116151|0.918431126900599|0.94832714751345|0.966949264461719|0.967547897720842|0.955944361120051
RGS9	0.8906708	0.0927795346	0.735302141331822|0.783925120440501|0.889755228896301|0.825638016115034|0.876995612354881|0.998239767107507|0.88826664796175|0.943673591622336|1.07424099407135
ASS1	0.8746339	0.0617660632	1.03165879028544|0.980697541968593|1.0110304381194|0.814922564975316|0.778743790155676|0.846580438808291|0.838819843257471|0.763780578126543|0.805470698676795
KAT5	0.8706658	0.0145285113	0.779096542037755|0.805690627796503|0.789575744565993|0.913580364780183|0.941288493494823|0.925102296217912|0.881146928024093|0.908019260723493|0.892492356855348
APOB	0.8739497	0.0044936290	0.829909523368842|0.913682518850221|0.908946887090706|0.834823489164642|0.91571046785195|0.913572254994946|0.798607185762979|0.876127828346589|0.874167438214094
NRIP1	0.7049515	0.0294428127	0.824651887199552|0.657739987278114|0.53081972674589|1.03830400462949|0.825100927216202|0.667792299963829|0.738338329922218|0.586825121266868|0.47499108948266
PTEN	0.6739534	0.0013471423	0.611301024689314|0.749252315248451|0.582127322041679|0.669741528324799|0.755749562942389|0.636706753147152|0.640013296050199|0.773065861447141|0.647622657728058
ST2c.DEPvsGOBP.genelists.xlsx – Corresponds to supplementary figure 2C. It is the GSEA analysis of DEP list enriched with GO (biological properties) terms, FDR < 0.05.

## Sheet: GO_0099084
Protein	DEP Mean FC (HT/WT)	DEP FDR	Ratio (HET/WT)
NLGN1	0.9410048	0.0501623448	0.912998576131362|0.942741125616136|0.873860658239389|0.971029693014145|0.946625956607121|0.904248858339871|1.03664475363076|0.935460032843861|0.94543389957835
LRRC4	0.9123894	0.0792002838	0.890723137006662|0.966202994564011|1.04606841384383|0.792597578493543|0.856598586657932|0.930059157356818|0.838567767517705|0.906428401330646|0.984258494489904
CBLN1	0.8956823	0.0829131097	0.777907128182534|0.762058000363268|0.792805415934172|0.935073479567908|0.908920356965691|0.948970978038369|0.981085602674306|0.953606886827413|1.00071263243245
RELN	0.8106470	0.0054100840	0.833421302042335|0.855775791106482|0.865384890151727|0.839298727011255|0.858639633162123|0.870766580369409|0.709753144257656|0.726227044990982|0.736555853748292
PTEN	0.6739534	0.0013471423	0.611301024689314|0.749252315248451|0.582127322041679|0.669741528324799|0.755749562942389|0.636706753147152|0.640013296050199|0.773065861447141|0.647622657728058
ST2c.DEPvsGOBP.genelists.xlsx – Corresponds to supplementary figure 2C. It is the GSEA analysis of DEP list enriched with GO (biological properties) terms, FDR < 0.05.

## Sheet: GO_0031424
Protein	DEP Mean FC (HT/WT)	DEP FDR	Ratio (HET/WT)
KRT14	0.7536475	0.1792948918	0.666550354865558|0.574280549651712|0.322237633409606|0.678225811365421|0.59980520136801|0.371128831061388|1.52953139490995|1.2969878535114|0.744079615777715
KRT79	0.7767900	0.1191679050	0.862954783505599|0.461589051835899|0.690859409251221|0.935203578414364|0.497367481050932|0.735575600498029|1.20898944333409|0.641477618180547|0.957093450223088
KRT10	0.7750741	0.1201600756	0.708528679810765|0.50781373577657|1.03697853501227|0.727208813622458|0.515972862753552|1.11800433092788|0.74578154083012|0.52623102995121|1.08914750237549
DSC1	0.8373591	0.0254804065	0.816001326367611|0.724005704046218|0.808867784999642|0.813707083607183|0.719313445932937|0.805926156786309|0.990808290842454|0.876012796081584|0.981589625726384
KRT2	0.7642673	0.0321239693	0.798232361784897|0.578959669057298|0.833073087643602|0.914223943630568|0.58696016089149|0.843020970836437|0.881395981860836|0.590027290933046|0.852512044554805
KRT15	0.6751933	0.0177268637	0.860609524697488|0.583603101769189|0.543322317039753|0.798440308682948|0.54007649950854|0.505657488908916|0.974112875319606|0.657597918846653|0.613319777478251
KRT77	0.5919268	0.0238681827	0.925578962624754|0.491075625004951|0.533559304048582|0.729891521336464|0.36866701013892|0.363993311099353|0.939353035861037|0.478779830345487|0.496442478440535
KRT1	0.5947489	0.0196646267	0.877361393784236|0.483645869317833|0.437375799222588|0.834144586845885|0.457047115486045|0.415029816968036|0.901601114174314|0.495753163003008|0.450781001347114
ST2c.DEPvsGOBP.genelists.xlsx – Corresponds to supplementary figure 2C. It is the GSEA analysis of DEP list enriched with GO (biological properties) terms, FDR < 0.05.

## Sheet: GO_1990089
Protein	DEP Mean FC (HT/WT)	DEP FDR	Ratio (HET/WT)
WASF1	0.9401906	0.0221925211	0.953911152245505|0.981042977419701|0.985153162779275|0.941400911736336|0.948908452877753|0.951494802635075|0.881484516415747|0.89964463418376|0.918675071428832
FOXO3	0.8853660	0.0757708158	0.98109683081458|1.05232932787478|1.01380378984904|0.814946168469902|0.877512813283149|0.838145333656574|0.7724297053243|0.826248890536789|0.79178073784462
MICALL1	0.8699443	0.0632947771	0.961504756594086|0.940203356222539|0.900077905843662|0.761649028220312|0.742034802121823|0.712400166564067|0.966198854588057|0.941470195625929|0.903959201383993
KCNC2	0.9351205	0.0033658017	0.914955282455149|0.946322475239054|0.91180936193682|0.947197747119986|0.96865650750083|0.956065315632597|0.905980322510609|0.94113763541811|0.923959664776172
PTEN	0.6739534	0.0013471423	0.611301024689314|0.749252315248451|0.582127322041679|0.669741528324799|0.755749562942389|0.636706753147152|0.640013296050199|0.773065861447141|0.647622657728058
ST2c.DEPvsGOBP.genelists.xlsx – Corresponds to supplementary figure 2C. It is the GSEA analysis of DEP list enriched with GO (biological properties) terms, FDR < 0.05.

## Sheet: GO_0046164
Protein	DEP Mean FC (HT/WT)	DEP FDR	Ratio (HET/WT)
CYP46A1	0.9533398	0.0574857156	1.00619464893502|0.95029917385578|0.961302195933095|0.99678991026422|0.957284239381715|0.946393747878362|0.9652517048256|0.899877838891941|0.896664523999869
PTEN	0.6739534	0.0013471423	0.611301024689314|0.749252315248451|0.582127322041679|0.669741528324799|0.755749562942389|0.636706753147152|0.640013296050199|0.773065861447141|0.647622657728058
ST2c.DEPvsGOBP.genelists.xlsx – Corresponds to supplementary figure 2C. It is the GSEA analysis of DEP list enriched with GO (biological properties) terms, FDR < 0.05.

## Sheet: GO_0060996
Protein	DEP Mean FC (HT/WT)	DEP FDR	Ratio (HET/WT)
DNM3	0.9617648	0.0493203145	0.936769121317776|0.991626864473507|0.933465322368334|0.95877254537193|0.996863486414414|0.922186958770023|0.968360704212123|1.00032633448893|0.947511886364991
ARID1B	0.9133277	0.2631614077	0.890155616801051|1.19811765009024|0.89932634750579|0.755514196490765|1.01344540064102|0.763957974587428|0.805421454995448|1.08067220949973|0.813338443660436
NLGN1	0.9410048	0.0501623448	0.912998576131362|0.942741125616136|0.873860658239389|0.971029693014145|0.946625956607121|0.904248858339871|1.03664475363076|0.935460032843861|0.94543389957835
PPFIA2	0.9513423	0.0177547923	0.936056137904417|0.982293529607988|0.933906460855194|0.953518164489187|0.99356009894381|0.967572767831275|0.911499352566012|0.954895262314671|0.928778747520006
TIAM1	0.9148160	0.0238681827	0.859721450289017|0.942236850169097|0.851666967377776|0.917153107137378|0.999624198697423|0.898242793591892|0.896164355412369|0.981885824423199|0.886648528227538
ARF4	0.8849015	0.0038611343	0.914030622713757|0.856692496839658|0.933590416680315|0.909072574826071|0.851032241107752|0.922277500537252|0.873013423461638|0.816768774592586|0.887635780105819
PSEN1	0.7918342	0.0103855521	0.767996684391327|0.687334544731178|0.886241759177228|0.783839249939588|0.698931980176739|0.903774955811042|0.787613440582373|0.7024115444324|0.908363367223124
RELN	0.8106470	0.0054100840	0.833421302042335|0.855775791106482|0.865384890151727|0.839298727011255|0.858639633162123|0.870766580369409|0.709753144257656|0.726227044990982|0.736555853748292
PTEN	0.6739534	0.0013471423	0.611301024689314|0.749252315248451|0.582127322041679|0.669741528324799|0.755749562942389|0.636706753147152|0.640013296050199|0.773065861447141|0.647622657728058
ST2c.DEPvsGOBP.genelists.xlsx – Corresponds to supplementary figure 2C. It is the GSEA analysis of DEP list enriched with GO (biological properties) terms, FDR < 0.05.

## Sheet: GO_0060999
Protein	DEP Mean FC (HT/WT)	DEP FDR	Ratio (HET/WT)
NLGN1	0.9410048	0.0501623448	0.912998576131362|0.942741125616136|0.873860658239389|0.971029693014145|0.946625956607121|0.904248858339871|1.03664475363076|0.935460032843861|0.94543389957835
TIAM1	0.9148160	0.0238681827	0.859721450289017|0.942236850169097|0.851666967377776|0.917153107137378|0.999624198697423|0.898242793591892|0.896164355412369|0.981885824423199|0.886648528227538
PSEN1	0.7918342	0.0103855521	0.767996684391327|0.687334544731178|0.886241759177228|0.783839249939588|0.698931980176739|0.903774955811042|0.787613440582373|0.7024115444324|0.908363367223124
RELN	0.8106470	0.0054100840	0.833421302042335|0.855775791106482|0.865384890151727|0.839298727011255|0.858639633162123|0.870766580369409|0.709753144257656|0.726227044990982|0.736555853748292
ST2c.DEPvsGOBP.genelists.xlsx – Corresponds to supplementary figure 2C. It is the GSEA analysis of DEP list enriched with GO (biological properties) terms, FDR < 0.05.

## Sheet: GO_1904861
Protein	DEP Mean FC (HT/WT)	DEP FDR	Ratio (HET/WT)
SEMA4A	0.9236549	0.1009274377	0.845206421486492|1.05054241997577|0.961042913351807|0.809558145317381|0.929049270377003|0.897673797969868|0.867687274117111|0.972397944446401|0.97973550617229
NLGN1	0.9410048	0.0501623448	0.912998576131362|0.942741125616136|0.873860658239389|0.971029693014145|0.946625956607121|0.904248858339871|1.03664475363076|0.935460032843861|0.94543389957835
LRRC4	0.9123894	0.0792002838	0.890723137006662|0.966202994564011|1.04606841384383|0.792597578493543|0.856598586657932|0.930059157356818|0.838567767517705|0.906428401330646|0.984258494489904
CBLN1	0.8956823	0.0829131097	0.777907128182534|0.762058000363268|0.792805415934172|0.935073479567908|0.908920356965691|0.948970978038369|0.981085602674306|0.953606886827413|1.00071263243245
PTEN	0.6739534	0.0013471423	0.611301024689314|0.749252315248451|0.582127322041679|0.669741528324799|0.755749562942389|0.636706753147152|0.640013296050199|0.773065861447141|0.647622657728058
ST2c.DEPvsGOBP.genelists.xlsx – Corresponds to supplementary figure 2C. It is the GSEA analysis of DEP list enriched with GO (biological properties) terms, FDR < 0.05.

[truncated: 4 more sheets: GO_0031641, GO_0001952, GO_0043588, GO_0097306]
