# Supplementary material for: Neuropathological signatures revealed by transcriptomic and proteomic analysis in Pten-deficient mouse models
Source: Sci Rep. 2023 Apr 25;13:6763. doi: 10.1038/s41598-023-33869-7 (PMC10130134; doi:10.1038/s41598-023-33869-7)
Supplement: Supplementary file 6 — Supplementary Information 6. [file 41598_2023_33869_MOESM6_ESM.xlsx]

## Sheet: DEPvsHPO
HPO	NAME	SIZE	ES	NES	NOM.p.val	FDR.q.val	FWER.p.val	RANK.AT.MAX	percent.GENE	gene.number	core.gene
1	HP_PALMOPLANTAR_KERATODERMA	55	-0.79819	-1.81518	0	0.0350968	0.025	517	20	11	NHP2, TXNRD2, FGFR2, TRAPPC11, GJA1, KRT14, KRT10, KRT2, PSEN1, KRT1, PTEN
2	HP_NEOPLASM_OF_THE_EYE	25	-0.87436	-1.79264	0	0.0260363	0.037	491	32	8	TSC2, SDHAF2, NF2, VHL, SLC25A11, KRT10, KRT1, PTEN
3	HP_ABNORMALITY_OF_THE_PLANTAR_SKIN_OF_FOOT	30	-0.842612	-1.78386	0.00199203	0.0259283	0.055	421	27	8	FGFR2, TRAPPC11, GJA1, COG6, KRT14, KRT10, KRT1, PTEN
4	HP_HYPERKERATOSIS	92	-0.709282	-1.77612	0	0.0254086	0.07	547	20	18	ATP2C1, NHP2, TXNRD2, FGFR2, TRAPPC11, GJA1, TYR, INSR, COG6, NEU1, DDX58, KRT14, KRT10, AP1S1, KRT2, PSEN1, KRT1, PTEN
5	HP_SHORT_CHIN	21	-0.902187	-1.77464	0	0.0211684	0.072	62	10	3	ARID1B, COX7B, PTEN
6	HP_HAMARTOMA	37	-0.819085	-1.76794	0	0.0211862	0.086	491	24	9	TSC2, SDHAF2, NF2, VHL, SMAD4, SLC25A11, KRT10, KRT1, PTEN
7	HP_LYMPHEDEMA	34	-0.825561	-1.74146	0	0.0345376	0.16	29	6	4	INPPL1, TSC2, RELN, PTEN
8	HP_SUBCUTANEOUS_NODULE	32	-0.82074	-1.73483	0	0.0381291	0.195	501	19	6	FUS, TSC2, FGFR2, FERMT3, INSR, PTEN
9	HP_ERYTHEMA	33	-0.821062	-1.72977	0	0.0389268	0.223	114	21	8	GJA1, KRT10, AP1S1, KCNQ2, COX7B, MT-CO3, KRT2, KRT1
10	HP_CARIOUS_TEETH	48	-0.757643	-1.72028	0.00191205	0.0436262	0.267	517	21	10	NHP2, FGFR2, GJA1, AP3B1, CDH11, BAZ1B, COG6, KRT14, SLC24A4, PTEN
11	HP_HAMARTOMA_OF_THE_EYE	21	-0.883804	-1.71922	0	0.0406859	0.272	491	38	8	TSC2, SDHAF2, NF2, VHL, SLC25A11, KRT10, KRT1, PTEN
12	HP_RENAL_CYST	84	-0.688991	-1.71589	0	0.0413154	0.298	667	19	16	BUB3, DYRK1A, PEX3, AP2S1, TSC2, RERE, GRIP1, JAM3, VHL, B4GAT1, BAZ1B, BUB1B, CHRM3, NRIP1, WDR35, PTEN
13	HP_ABNORMALITY_OF_ODONTOID_TISSUE	68	-0.70868	-1.70879	0	0.0435269	0.33	421	15	10	FGFR2, GJA1, RHOA, BAZ1B, COG6, KRT14, SLC24A4, COX7B, WDR35, PTEN
14	HP_HYPEROSTOSIS	21	-0.861061	-1.70869	0	0.0404179	0.33	362	19	4	GJA1, SMAD4, MAN2B1, PTEN
15	HP_OVARIAN_CYST	23	-0.847559	-1.69752	0	0.0488478	0.405	237	13	3	INSR, BAZ1B, PTEN
ST2d.DEPvsHPO.genelists.xlsx – Corresponds to supplementary figure 2D. It is the GSEA analysis of DEP list enriched with HPO, FDR < 0.05.

## Sheet: HPO.1
Protein	DEP Mean FC (HT/WT)	DEP FDR	Ratio (HET/WT)
NHP2	0.9466231	0.0662158253	1.00889018005871|1.005484452505|0.965401193412105|0.917152713941115|0.911679801608368|0.87482953585339|0.959833799290149|0.957748244728707|0.918588299875083
TXNRD2	0.9413704	0.0748145816	1.00596237667547|1.0169229601989|0.982621267360597|0.908377561400297|0.914356775702629|0.884827767257205|0.954284191574599|0.873207364527754|0.931773614939965
FGFR2	0.9059765	0.1527901853	0.833796724864395|0.735881331501387|0.761378873539983|1.04997629046473|0.915011248332077|0.959638482650581|1.03304503513331|0.908616643348822|0.956443456484924
TRAPPC11	0.9213687	0.0738869189	0.951037092180627|0.972710240607277|0.840708405808109|0.832365218559593|0.915894947960125|0.85896697856162|0.908690712591619|1.0323326516679|0.979612377424818
GJA1	0.9535773	0.0128485906	0.995182127317106|0.945256112550525|0.928786177461458|0.95577142116151|0.918431126900599|0.94832714751345|0.966949264461719|0.967547897720842|0.955944361120051
KRT14	0.7536475	0.1792948918	0.666550354865558|0.574280549651712|0.322237633409606|0.678225811365421|0.59980520136801|0.371128831061388|1.52953139490995|1.2969878535114|0.744079615777715
KRT10	0.7750741	0.1201600756	0.708528679810765|0.50781373577657|1.03697853501227|0.727208813622458|0.515972862753552|1.11800433092788|0.74578154083012|0.52623102995121|1.08914750237549
KRT2	0.7642673	0.0321239693	0.798232361784897|0.578959669057298|0.833073087643602|0.914223943630568|0.58696016089149|0.843020970836437|0.881395981860836|0.590027290933046|0.852512044554805
PSEN1	0.7918342	0.0103855521	0.767996684391327|0.687334544731178|0.886241759177228|0.783839249939588|0.698931980176739|0.903774955811042|0.787613440582373|0.7024115444324|0.908363367223124
KRT1	0.5947489	0.0196646267	0.877361393784236|0.483645869317833|0.437375799222588|0.834144586845885|0.457047115486045|0.415029816968036|0.901601114174314|0.495753163003008|0.450781001347114
PTEN	0.6739534	0.0013471423	0.611301024689314|0.749252315248451|0.582127322041679|0.669741528324799|0.755749562942389|0.636706753147152|0.640013296050199|0.773065861447141|0.647622657728058
ST2d.DEPvsHPO.genelists.xlsx – Corresponds to supplementary figure 2D. It is the GSEA analysis of DEP list enriched with HPO, FDR < 0.05.

## Sheet: HPO.2
Protein	DEP Mean FC (HT/WT)	DEP FDR	Ratio (HET/WT)
TSC2	0.9413018	0.0704943813	0.978933579244498|0.992746493669009|1.02487222785215|0.882558790548634|0.892618357395247|0.965467540747543|0.896680455189326|0.909352708335476|0.928485750663044
SDHAF2	0.9306545	0.0568588091	0.91693147152425|0.949748646429166|0.91315471372677|0.852066595613646|0.861770271180861|0.911959450527655|0.980241126432956|0.968722367506505|1.02129616687351
NF2	0.8645647	0.2022837558	0.608429771928444|0.962758698103621|0.966264486348995|0.61978805199045|0.965149648455051|0.935172549009528|0.660165782875426|1.03148976087265|1.03186315414726
VHL	0.9297384	0.0393341526	1.00705968054495|0.971682753141239|0.907814809805374|0.964328901776559|0.92702931917359|0.868575756128058|0.950649384100725|0.914027692945554|0.856477727496273
SLC25A11	0.9263512	0.0140616616	0.947843360594441|0.908561696785139|0.93675075422444|0.986960461482649|0.94429438521095|0.952866356675612|0.902512348021426|0.874478617649052|0.88289254801982
KRT10	0.7750741	0.1201600756	0.708528679810765|0.50781373577657|1.03697853501227|0.727208813622458|0.515972862753552|1.11800433092788|0.74578154083012|0.52623102995121|1.08914750237549
KRT1	0.5947489	0.0196646267	0.877361393784236|0.483645869317833|0.437375799222588|0.834144586845885|0.457047115486045|0.415029816968036|0.901601114174314|0.495753163003008|0.450781001347114
PTEN	0.6739534	0.0013471423	0.611301024689314|0.749252315248451|0.582127322041679|0.669741528324799|0.755749562942389|0.636706753147152|0.640013296050199|0.773065861447141|0.647622657728058
ST2d.DEPvsHPO.genelists.xlsx – Corresponds to supplementary figure 2D. It is the GSEA analysis of DEP list enriched with HPO, FDR < 0.05.

## Sheet: HPO.3
Protein	DEP Mean FC (HT/WT)	DEP FDR	Ratio (HET/WT)
FGFR2	0.9059765	0.1527901853	0.833796724864395|0.735881331501387|0.761378873539983|1.04997629046473|0.915011248332077|0.959638482650581|1.03304503513331|0.908616643348822|0.956443456484924
TRAPPC11	0.9213687	0.0738869189	0.951037092180627|0.972710240607277|0.840708405808109|0.832365218559593|0.915894947960125|0.85896697856162|0.908690712591619|1.0323326516679|0.979612377424818
GJA1	0.9535773	0.0128485906	0.995182127317106|0.945256112550525|0.928786177461458|0.95577142116151|0.918431126900599|0.94832714751345|0.966949264461719|0.967547897720842|0.955944361120051
COG6	0.8730531	0.0512695708	0.734639051921248|0.891283370509861|0.942992703644644|0.762518853283582|0.906379910645115|0.947824168162626|0.766355482512673|0.919186145407049|0.986298503549004
KRT14	0.7536475	0.1792948918	0.666550354865558|0.574280549651712|0.322237633409606|0.678225811365421|0.59980520136801|0.371128831061388|1.52953139490995|1.2969878535114|0.744079615777715
KRT10	0.7750741	0.1201600756	0.708528679810765|0.50781373577657|1.03697853501227|0.727208813622458|0.515972862753552|1.11800433092788|0.74578154083012|0.52623102995121|1.08914750237549
KRT1	0.5947489	0.0196646267	0.877361393784236|0.483645869317833|0.437375799222588|0.834144586845885|0.457047115486045|0.415029816968036|0.901601114174314|0.495753163003008|0.450781001347114
PTEN	0.6739534	0.0013471423	0.611301024689314|0.749252315248451|0.582127322041679|0.669741528324799|0.755749562942389|0.636706753147152|0.640013296050199|0.773065861447141|0.647622657728058
ST2d.DEPvsHPO.genelists.xlsx – Corresponds to supplementary figure 2D. It is the GSEA analysis of DEP list enriched with HPO, FDR < 0.05.

## Sheet: HPO.4
Protein	DEP Mean FC (HT/WT)	DEP FDR	Ratio (HET/WT)
ATP2C1	0.9591646	0.0321239693	0.960394308745232|0.990406811306979|1.00502628502724|0.92393503491209|0.959905222214702|0.927421848322643|0.962187145259508|0.936245148944733|0.96695933732222
NHP2	0.9466231	0.0662158253	1.00889018005871|1.005484452505|0.965401193412105|0.917152713941115|0.911679801608368|0.87482953585339|0.959833799290149|0.957748244728707|0.918588299875083
TXNRD2	0.9413704	0.0748145816	1.00596237667547|1.0169229601989|0.982621267360597|0.908377561400297|0.914356775702629|0.884827767257205|0.954284191574599|0.873207364527754|0.931773614939965
FGFR2	0.9059765	0.1527901853	0.833796724864395|0.735881331501387|0.761378873539983|1.04997629046473|0.915011248332077|0.959638482650581|1.03304503513331|0.908616643348822|0.956443456484924
TRAPPC11	0.9213687	0.0738869189	0.951037092180627|0.972710240607277|0.840708405808109|0.832365218559593|0.915894947960125|0.85896697856162|0.908690712591619|1.0323326516679|0.979612377424818
GJA1	0.9535773	0.0128485906	0.995182127317106|0.945256112550525|0.928786177461458|0.95577142116151|0.918431126900599|0.94832714751345|0.966949264461719|0.967547897720842|0.955944361120051
TYR	0.8248039	0.2795497809	0.410555764633336|0.918846473857818|1.01303192538767|0.497402059961097|1.10911720482147|1.22630633442943|0.39464146172295|0.88012259717233|0.973211603815246
INSR	0.9121622	0.0319189807	0.90116068424375|1.01569204620085|0.950836358576944|0.831731457194346|0.93449463937926|0.875332905849807|0.849902236941336|0.954941947806907|0.89536732991433
COG6	0.8730531	0.0512695708	0.734639051921248|0.891283370509861|0.942992703644644|0.762518853283582|0.906379910645115|0.947824168162626|0.766355482512673|0.919186145407049|0.986298503549004
NEU1	0.8784456	0.0363394335	0.997155744992298|0.973598126062673|0.885593671940215|0.925994292516191|0.900790918918117|0.821713269711456|0.839404451625695|0.81669086111005|0.745068889569126
DDX58	0.8323365	0.0704943813	1.02078486228417|0.990364077539958|0.816812437872365|0.754823465822374|0.729633990366363|0.603495417359159|0.93081579053832|0.899899678492816|0.744398538418372
KRT14	0.7536475	0.1792948918	0.666550354865558|0.574280549651712|0.322237633409606|0.678225811365421|0.59980520136801|0.371128831061388|1.52953139490995|1.2969878535114|0.744079615777715
KRT10	0.7750741	0.1201600756	0.708528679810765|0.50781373577657|1.03697853501227|0.727208813622458|0.515972862753552|1.11800433092788|0.74578154083012|0.52623102995121|1.08914750237549
AP1S1	0.8842021	0.0115970831	0.948624217568137|0.865676039694878|0.90561139957543|0.783766838810532|0.834120363424464|0.932118938092787|0.890670738327049|0.877335055372367|0.919895413522077
KRT2	0.7642673	0.0321239693	0.798232361784897|0.578959669057298|0.833073087643602|0.914223943630568|0.58696016089149|0.843020970836437|0.881395981860836|0.590027290933046|0.852512044554805
PSEN1	0.7918342	0.0103855521	0.767996684391327|0.687334544731178|0.886241759177228|0.783839249939588|0.698931980176739|0.903774955811042|0.787613440582373|0.7024115444324|0.908363367223124
KRT1	0.5947489	0.0196646267	0.877361393784236|0.483645869317833|0.437375799222588|0.834144586845885|0.457047115486045|0.415029816968036|0.901601114174314|0.495753163003008|0.450781001347114
PTEN	0.6739534	0.0013471423	0.611301024689314|0.749252315248451|0.582127322041679|0.669741528324799|0.755749562942389|0.636706753147152|0.640013296050199|0.773065861447141|0.647622657728058
ST2d.DEPvsHPO.genelists.xlsx – Corresponds to supplementary figure 2D. It is the GSEA analysis of DEP list enriched with HPO, FDR < 0.05.

## Sheet: HPO.5
Protein	DEP Mean FC (HT/WT)	DEP FDR	Ratio (HET/WT)
ARID1B	0.9133277	0.2631614077	0.890155616801051|1.19811765009024|0.89932634750579|0.755514196490765|1.01344540064102|0.763957974587428|0.805421454995448|1.08067220949973|0.813338443660436
COX7B	0.7523927	0.0724538974	0.472442799336724|0.776311088786659|0.842458627262135|0.513393703046423|0.840252716528473|0.91488802968086|0.545667111004748|0.893401907809779|0.972718696940966
PTEN	0.6739534	0.0013471423	0.611301024689314|0.749252315248451|0.582127322041679|0.669741528324799|0.755749562942389|0.636706753147152|0.640013296050199|0.773065861447141|0.647622657728058
ST2d.DEPvsHPO.genelists.xlsx – Corresponds to supplementary figure 2D. It is the GSEA analysis of DEP list enriched with HPO, FDR < 0.05.

## Sheet: HPO.6
Protein	DEP Mean FC (HT/WT)	DEP FDR	Ratio (HET/WT)
TSC2	0.9413018	0.0704943813	0.978933579244498|0.992746493669009|1.02487222785215|0.882558790548634|0.892618357395247|0.965467540747543|0.896680455189326|0.909352708335476|0.928485750663044
SDHAF2	0.9306545	0.0568588091	0.91693147152425|0.949748646429166|0.91315471372677|0.852066595613646|0.861770271180861|0.911959450527655|0.980241126432956|0.968722367506505|1.02129616687351
NF2	0.8645647	0.2022837558	0.608429771928444|0.962758698103621|0.966264486348995|0.61978805199045|0.965149648455051|0.935172549009528|0.660165782875426|1.03148976087265|1.03186315414726
VHL	0.9297384	0.0393341526	1.00705968054495|0.971682753141239|0.907814809805374|0.964328901776559|0.92702931917359|0.868575756128058|0.950649384100725|0.914027692945554|0.856477727496273
SMAD4	0.8760743	0.1014043732	1.04015256885104|0.860345929884732|0.945620832295298|0.82205804763688|0.677450394789329|0.746728889366572|1.0217670497014|0.842165895955329|0.928379480813214
SLC25A11	0.9263512	0.0140616616	0.947843360594441|0.908561696785139|0.93675075422444|0.986960461482649|0.94429438521095|0.952866356675612|0.902512348021426|0.874478617649052|0.88289254801982
KRT10	0.7750741	0.1201600756	0.708528679810765|0.50781373577657|1.03697853501227|0.727208813622458|0.515972862753552|1.11800433092788|0.74578154083012|0.52623102995121|1.08914750237549
KRT1	0.5947489	0.0196646267	0.877361393784236|0.483645869317833|0.437375799222588|0.834144586845885|0.457047115486045|0.415029816968036|0.901601114174314|0.495753163003008|0.450781001347114
PTEN	0.6739534	0.0013471423	0.611301024689314|0.749252315248451|0.582127322041679|0.669741528324799|0.755749562942389|0.636706753147152|0.640013296050199|0.773065861447141|0.647622657728058
ST2d.DEPvsHPO.genelists.xlsx – Corresponds to supplementary figure 2D. It is the GSEA analysis of DEP list enriched with HPO, FDR < 0.05.

## Sheet: HPO.7
Protein	DEP Mean FC (HT/WT)	DEP FDR	Ratio (HET/WT)
INPPL1	0.9146705	0.2922583209	0.765745223948298|1.14013342636858|1.05299404968818|0.691589472584245|1.02369413449084|0.963407352666049|0.748189862783749|0.953375430987986|0.892905602578627
TSC2	0.9413018	0.0704943813	0.978933579244498|0.992746493669009|1.02487222785215|0.882558790548634|0.892618357395247|0.965467540747543|0.896680455189326|0.909352708335476|0.928485750663044
RELN	0.8106470	0.0054100840	0.833421302042335|0.855775791106482|0.865384890151727|0.839298727011255|0.858639633162123|0.870766580369409|0.709753144257656|0.726227044990982|0.736555853748292
PTEN	0.6739534	0.0013471423	0.611301024689314|0.749252315248451|0.582127322041679|0.669741528324799|0.755749562942389|0.636706753147152|0.640013296050199|0.773065861447141|0.647622657728058
ST2d.DEPvsHPO.genelists.xlsx – Corresponds to supplementary figure 2D. It is the GSEA analysis of DEP list enriched with HPO, FDR < 0.05.

## Sheet: HPO.8
Protein	DEP Mean FC (HT/WT)	DEP FDR	Ratio (HET/WT)
FUS	0.9567453	0.0296156338	0.948037667273055|0.991212006563702|0.961239512417117|0.951060694776987|0.989386895048344|0.973519103343114|0.901000619530838|0.953356646331143|0.941894316683709
TSC2	0.9413018	0.0704943813	0.978933579244498|0.992746493669009|1.02487222785215|0.882558790548634|0.892618357395247|0.965467540747543|0.896680455189326|0.909352708335476|0.928485750663044
FGFR2	0.9059765	0.1527901853	0.833796724864395|0.735881331501387|0.761378873539983|1.04997629046473|0.915011248332077|0.959638482650581|1.03304503513331|0.908616643348822|0.956443456484924
FERMT3	0.9204600	0.0563475949	0.980171719359626|0.871026780460127|0.953685614184175|0.94666369099654|0.831241805099094|0.973533051583827|0.946922577818468|0.823816384046332|0.957078449443605
INSR	0.9121622	0.0319189807	0.90116068424375|1.01569204620085|0.950836358576944|0.831731457194346|0.93449463937926|0.875332905849807|0.849902236941336|0.954941947806907|0.89536732991433
PTEN	0.6739534	0.0013471423	0.611301024689314|0.749252315248451|0.582127322041679|0.669741528324799|0.755749562942389|0.636706753147152|0.640013296050199|0.773065861447141|0.647622657728058
ST2d.DEPvsHPO.genelists.xlsx – Corresponds to supplementary figure 2D. It is the GSEA analysis of DEP list enriched with HPO, FDR < 0.05.

## Sheet: HPO.9
Protein	DEP Mean FC (HT/WT)	DEP FDR	Ratio (HET/WT)
GJA1	0.9535773	0.0128485906	0.995182127317106|0.945256112550525|0.928786177461458|0.95577142116151|0.918431126900599|0.94832714751345|0.966949264461719|0.967547897720842|0.955944361120051
KRT10	0.7750741	0.1201600756	0.708528679810765|0.50781373577657|1.03697853501227|0.727208813622458|0.515972862753552|1.11800433092788|0.74578154083012|0.52623102995121|1.08914750237549
AP1S1	0.8842021	0.0115970831	0.948624217568137|0.865676039694878|0.90561139957543|0.783766838810532|0.834120363424464|0.932118938092787|0.890670738327049|0.877335055372367|0.919895413522077
KCNQ2	0.9100328	0.0026774955	0.945581050485468|0.891814675660324|0.931188988747801|0.925522277820655|0.869718905688611|0.911020697491591|0.928845399773698|0.872666553650854|0.913936303161512
COX7B	0.7523927	0.0724538974	0.472442799336724|0.776311088786659|0.842458627262135|0.513393703046423|0.840252716528473|0.91488802968086|0.545667111004748|0.893401907809779|0.972718696940966
MT-CO3	0.8011336	0.0310640130	0.769372508219475|0.878743214448868|0.628692526188364|0.859076278148381|0.979916263356361|0.694244835966045|0.815162024755156|0.924537604388326|0.660456880325222
KRT2	0.7642673	0.0321239693	0.798232361784897|0.578959669057298|0.833073087643602|0.914223943630568|0.58696016089149|0.843020970836437|0.881395981860836|0.590027290933046|0.852512044554805
KRT1	0.5947489	0.0196646267	0.877361393784236|0.483645869317833|0.437375799222588|0.834144586845885|0.457047115486045|0.415029816968036|0.901601114174314|0.495753163003008|0.450781001347114
ST2d.DEPvsHPO.genelists.xlsx – Corresponds to supplementary figure 2D. It is the GSEA analysis of DEP list enriched with HPO, FDR < 0.05.

[truncated: 6 more sheets: HPO.10, HPO.11, HPO.12, HPO.13, HPO.14, HPO.15]
