# Supplementary material for: Neuropathological signatures revealed by transcriptomic and proteomic analysis in Pten-deficient mouse models
Source: Sci Rep. 2023 Apr 25;13:6763. doi: 10.1038/s41598-023-33869-7 (PMC10130134; doi:10.1038/s41598-023-33869-7)
Supplement: Supplementary file 7 — Supplementary Information 7. [file 41598_2023_33869_MOESM7_ESM.xlsx]

## Sheet: DEP&Cells.UP.SuperExactTest
Intersections	Degree	Observed.Overlap	Expected.Overlap	FE	P.value	Elements
ASTHETup & DEPup	2	5	0.73325	6.81896	0.000825144	CELSR2, DACT3, FN1, SLC38A3, TNR
PCNHETup & DEPup	2	0	0.0621398	0	1
PCNHETup & ASTHETup & DEPup	3	0	0.000183726	0	1
NPCKOup & DEPup	2	27	13.2979	2.03039	0.000385095	AK1, ALDH18A1, BNIP3, CD82, CD9, CELSR2, CSTB, DACT3, EPS15, GSN, HMGCS1, KCNH7, MAP1A, MIB2, NUCB1, PACSIN1, PDK3, PLIN3, PRKAR1B, RGS20, SEZ6L2, SNAP25, SPEG, THSD7A, TMOD1, TUBA4A, TUBB4A
NPCKOup & ASTHETup & DEPup	3	2	0.0393173	50.8682	0.000737427	CELSR2, DACT3
NPCKOup & PCNHETup & DEPup	3	0	0.00333198	0	1
NPCKOup & PCNHETup & ASTHETup & DEPup	4	0	9.8515e-06	0	1
ASTKOup & DEPup	2	56	41.7455	1.34146	0.0113777	ABHD3, ALDH18A1, AP3M2, ARRB2, BCAN, BRINP2, C1QC, CACYBP, CAPZA1, CARMIL1, CCDC47, CCM2, CD82, CD9, CLUH, COBLL1, CRYZL2P, CSMD1, DACT3, DNAJA1, ELMO1, EML2, FN1, FSD1L, GALNT10, GRB14, HAVCR2, HMGCS1, LAP3, LIG1, MAP1A, MAPKAPK2, MAPRE1, MAT2A, MEMO1, MPEG1, PACSIN1, PITPNM2, PLA2G7, PMM1, PSAT1, RAP1GAP2, RIF1, S100A6, SH2D3C, SLC1A1, SLC38A3, SLC39A12, SNX5, SPCS2, SPIRE1, TNR, TRAP1, TUBB4A,…
ASTKOup & ASTHETup & DEPup	3	4	0.123427	32.4078	7.76294e-06	DACT3, FN1, SLC38A3, TNR
ASTKOup & PCNHETup & DEPup	3	0	0.0104599	0	1
ASTKOup & PCNHETup & ASTHETup & DEPup	4	0	3.09263e-05	0	1
ASTKOup & NPCKOup & DEPup	3	8	2.23842	3.57395	0.00203664	ALDH18A1, CD82, CD9, DACT3, HMGCS1, MAP1A, PACSIN1, TUBB4A
ASTKOup & NPCKOup & ASTHETup & DEPup	4	1	0.00661824	151.098	0.00659686	DACT3
ASTKOup & NPCKOup & PCNHETup & DEPup	4	0	0.000560867	0	1
PCNKOup & DEPup	2	54	31.5795	1.70997	4.72402e-05	ABHD3, ARHGEF5, BNIP3, BOLA2, BRINP2, CACNA2D1, CACYBP, CELSR2, CLIC1, CLUH, COBLL1, COG4, DNLZ, EML2, EPS15, FAH, FN1, GALNT10, GRB14, GSN, HMGCS1, JCAD, LAMB2, MAP1A, MPEG1, MTMR6, NDRG3, NUCB2, OTUD6B, PACSIN1, PMM1, PPIA, PSAT1, PTPN3, PTS, RAP1GAP2, RAP2B, RTN4IP1, S100A6, SEMA7A, SLC1A1, SLC25A22, SLC38A3, SLC39A12, SNAP25, SPEG, SUCLG2, TMEM160, TMOD1, TNR, TUBA4A, TUBB4A, TUBB4B, YDJC
PCNKOup & ASTHETup & DEPup	3	4	0.0933695	42.8406	2.5973e-06	CELSR2, FN1, SLC38A3, TNR
PCNKOup & PCNHETup & DEPup	3	0	0.00791267	0	1
PCNKOup & PCNHETup & ASTHETup & DEPup	4	0	2.3395e-05	0	1
PCNKOup & NPCKOup & DEPup	3	12	1.69331	7.08671	1.88676e-07	BNIP3, CELSR2, EPS15, GSN, HMGCS1, MAP1A, PACSIN1, SNAP25, SPEG, TMOD1, TUBA4A, TUBB4A
PCNKOup & NPCKOup & ASTHETup & DEPup	4	1	0.00500653	199.739	0.00499429	CELSR2
PCNKOup & NPCKOup & PCNHETup & DEPup	4	0	0.000424282	0	1
PCNKOup & ASTKOup & DEPup	3	23	5.31573	4.32678	5.74546e-09	ABHD3, BRINP2, CACYBP, CLUH, COBLL1, EML2, FN1, GALNT10, GRB14, HMGCS1, MAP1A, MPEG1, PACSIN1, PMM1, PSAT1, RAP1GAP2, S100A6, SLC1A1, SLC38A3, SLC39A12, TNR, TUBB4A, TUBB4B
PCNKOup & ASTKOup & ASTHETup & DEPup	4	3	0.0157168	190.879	5.99466e-07	FN1, SLC38A3, TNR
PCNKOup & ASTKOup & PCNHETup & DEPup	4	0	0.00133193	0	1
PCNKOup & ASTKOup & NPCKOup & DEPup	4	4	0.285033	14.0335	0.000213059	HMGCS1, MAP1A, PACSIN1, TUBB4A
ST3a.DEPvsNeuralCells.up.xlsx – Corresponds to figure 6C. It is the genelists of upregulated DEGs from different neural cells with Pten loss overlapped with upregulated DEP.

## Sheet: ASTHETvsDEP
Cell Group	Gene	Ensembl ID	Log2FC(HT or KO/WT)	Adj. p-val	WT or CTRL r1	WT or CTRL r2	WT or CTRL r3	HT or KO r1	HT or KO r2	HT or KO r3	DEP Mean FC (HT/WT)	DEP FDR	DEP Ratio (HT/WT)
ASTHET	CELSR2	ENSMUSG00000068740	0.204868	0.030269	5394.73	5258.33	4846.2	5935.25	5752.5	6175.97	1.0789405	0.0121332523	1.03285489027342|1.08050480791088|1.10813340821879|1.03439573083249|1.04197222918419|1.07631272178955|1.07217162862732|1.11426070120028|1.14985877446146
ASTHET	DACT3	ENSMUSG00000078794	0.378273	0.0278196	599.748	536.147	484.72	757.882	631.142	717.356	1.1456935	0.0081187921	1.20572082916569|1.09594447044192|1.15701756961651|1.14314164208082|1.03279854843523|1.09481235285563|1.25161752777172|1.13074138277506|1.19944686833385
ASTHET	FN1	ENSMUSG00000026193	0.391163	1.84477e-07	8268.31	8890.85	7955.57	10310.2	10800.6	11825	1.1299961	0.0085286780	1.05207578832534|1.12592407853332|1.17661139561107|1.04385818170964|1.11301892963503|1.16645502846942|1.09668329452503|1.16953441243691|1.22580363620322
ASTHET	SLC38A3	ENSMUSG00000010064	0.260901	0.00189518	11550.4	11738	11173.4	15038.8	13252	13002.2	1.0627812	0.0401739571	1.01550181851553|1.06329326097759|1.10642231278775|1.09183735515286|1.0025961357398|1.12414665899883|1.03102550461468|1.02396303860587|1.10624465149909
ASTHET	TNR	ENSMUSG00000015829	0.417154	0.03645	308.384	307.391	256.792	381.418	384.819	398.641	1.0307884	0.0188113955	1.03090197958643|1.01510671910565|1.03992031057152|1.04695536375183|1.03216184326433|1.0604399224962|1.02843556373688|1.0003313392715|1.02284238820061
ST3a.DEPvsNeuralCells.up.xlsx – Corresponds to figure 6C. It is the genelists of upregulated DEGs from different neural cells with Pten loss overlapped with upregulated DEP.

## Sheet: NPCKOvsDEP
Cell Group	Gene	Ensembl ID	Log2FC(HT or KO/WT)	Adj. p-val	WT or CTRL r1	WT or CTRL r2	WT or CTRL r3	HT or KO r1	HT or KO r2	HT or KO r3	DEP Mean FC (HT/WT)	DEP FDR	DEP Ratio (HT/WT)
NPCKO	AK1	ENSMUSG00000026817	0.378585	7.23518e-05	912.232	871.138	907.12	1163.69	1195.76	1138.58	1.0358136	0.0088067001	1.0429668782873|1.05043263280627|1.05332539176131|1.04431765450184|1.03070248136428|1.04958785457803|1.01984348501366|1.02460559930627|1.00654040495939
NPCKO	ALDH18A1	ENSMUSG00000025007	0.316541	0.00188474	2015.93	1640.32	1799.27	2210.72	2303.38	2280.09	1.0448298	0.0127204408	1.07520884343148|1.05477795623694|1.07063344612668|1.04442452118109|1.02890129284725|1.02768675592833|1.02861223385987|1.06298250835551|1.01024053800153
NPCKO	BNIP3	ENSMUSG00000078566	1.44234	3.26595e-08	412.008	583.45	532.896	1220.05	1208.78	1724.47	1.0872264	0.0233648330	1.08862106054304|1.0503928488115|1.02898085998356|1.18810262072894|1.14216260426494|1.12208304347476|1.08895754582377|1.04702166618166|1.02871522437753
NPCKO	CD82	ENSMUSG00000027215	1.22911	1.15423e-09	102.25	126.179	118.754	204.66	307.452	301.733	1.2461885	0.0306909483	1.25783587402001|1.0122871734844|1.38104686438736|1.29162096820757|1.03565188445103|1.41696788920718|1.3176643415061|1.05670617866693|1.44591541600461
NPCKO	CD9	ENSMUSG00000030342	0.24791	0.0496351	885.166	940.788	909.116	1053.95	988.452	1204.98	1.1147667	0.0464062354	1.09937246769721|1.10820955790983|1.22889653370244|0.989397252989763|0.993680316033034|1.10504928080253|1.12385013148438|1.12889910958668|1.25554568048177
NPCKO	CELSR2	ENSMUSG00000068740	0.290612	0.000558555	3325.13	3331.12	3686.36	4025.96	4246.24	4378.55	1.0789405	0.0121332523	1.03285489027342|1.08050480791088|1.10813340821879|1.03439573083249|1.04197222918419|1.07631272178955|1.07217162862732|1.11426070120028|1.14985877446146
NPCKO	CSTB	ENSMUSG00000005054	0.406092	0.0159885	230.564	265.48	246.489	314.405	336.494	332.981	1.1039998	0.0278783131	1.13476395006018|1.22638433960239|1.10302170431312|1.03490103345011|1.11497693552708|1.00574505056953|1.08759673270094|1.17200773856649|1.05660050450105
NPCKO	DACT3	ENSMUSG00000078794	0.385855	0.00187841	815.996	758.082	908.118	1103.38	1175.73	964.765	1.1456935	0.0081187921	1.20572082916569|1.09594447044192|1.15701756961651|1.14314164208082|1.03279854843523|1.09481235285563|1.25161752777172|1.13074138277506|1.19944686833385
NPCKO	EPS15	ENSMUSG00000028552	0.24429	0.0238429	1892.63	1910.85	2096.65	2109.87	2361.47	2517.37	1.0569311	0.0196646267	1.06652365986246|1.0655174316982|1.00327174738352|1.07915793984619|1.06935920650134|1.01233681588657|1.05104955153375|1.11284463833999|1.05231933724239
NPCKO	GSN	ENSMUSG00000026879	0.301701	0.0147857	761.864	810.572	921.091	960.022	1034.52	1079.01	1.0716229	0.0382561590	1.05070959893692|1.00148556324283|1.01747910737357|1.14467246491231|1.07116218576767|1.1198242786771|1.13541317694969|1.035568788238|1.06829084954114
NPCKO	HMGCS1	ENSMUSG00000093930	0.235811	0.0180559	15805.7	14478.3	14269.4	19431.8	16013.5	17019.1	1.0779772	0.0395078326	1.07717752297937|1.02322006405255|1.00132357533632|1.11476371022923|1.05662583634099|1.03312755478432|1.18930985161776|1.1107766024121|1.09547025094752
NPCKO	KCNH7	ENSMUSG00000059742	0.836286	0.00568787	62.1521	75.7072	76.8407	90.9599	130.191	162.096	1.1500372	0.0105740410	1.03613612546777|1.05942457228599|1.1325400341258|1.16255048648213|1.18430624729543|1.26966469894266|1.12676719788663|1.14804026029264|1.23090516926861
NPCKO	MAP1A	ENSMUSG00000027254	0.243712	0.0273515	1565.83	1472.76	1783.3	1836.99	1907.8	1964.68	1.0369857	0.0066069796	1.01122403216433|1.04800625588667|1.0270045687473|1.02138965533419|1.04738966002445|1.03326988097418|1.03824418946065|1.06223526175731|1.04410783895326
NPCKO	MIB2	ENSMUSG00000029060	0.245071	0.0313192	887.17	896.374	817.306	1044.06	983.444	1054.6	1.0820363	0.0215330736	1.09201624614045|1.09010954096559|1.0959501370541|1.11990685216366|1.11466753745146|1.11994316505525|1.09869577084929|0.973862388258051|1.03317521336652
NPCKO	NUCB1	ENSMUSG00000030824	0.310808	0.00216376	987.416	1001.35	1102.71	1253.66	1306.92	1274.31	1.0376066	0.0195737701	1.05090844640323|1.0240301104737|1.05802650925061|1.03679218671193|1.04193444645304|1.07537824084281|1.00310068481763|1.01853031292882|1.02975835277335
NPCKO	PACSIN1	ENSMUSG00000040276	0.71103	0.00606601	105.258	124.16	161.665	159.18	218.321	262.674	1.0292625	0.0131539587	1.01553242120411|1.01237466334032|1.04420672132262|1.04289173358692|1.0224273133683|1.04039187308529|1.01858252680731|1.01711875930152|1.04983610619048
NPCKO	PDK3	ENSMUSG00000035232	0.407424	0.00964255	331.812	367.432	397.177	546.748	441.649	465.782	1.0876964	0.0413115767	1.20422445699098|1.08748962557625|1.06006268060661|1.09115970405676|1.0172843415998|0.994532517996878|1.16688073569708|1.09360869646704|1.07402496348867
NPCKO	PLIN3	ENSMUSG00000024197	0.707189	0.00364005	122.299	140.311	145.698	169.067	209.307	288.062	1.1197024	0.0040947016	1.10661428512783|1.1042250973631|1.0717729430156|1.09188599233986|1.09587514229257|1.07425485594522|1.19070929624006|1.18871555574417|1.15326868108109
NPCKO	PRKAR1B	ENSMUSG00000025855	0.653392	0.0113385	95.233	89.8392	99.7932	119.632	173.254	155.261	1.0828571	0.0093822807	1.09992138680543|1.0750296482897|1.04481609639405|1.12455739651929|1.12841146590621|1.09566583891647|1.11187980888396|1.04625696317025|1.01917513295539
NPCKO	RGS20	ENSMUSG00000002459	0.257821	0.011154	999.445	1012.46	1050.82	1233.89	1244.83	1183.5	1.0508468	0.0339080884	1.11590640547979|1.05703535508749|1.07310795850556|1.06652379803814|1.00654048162389|1.02477065095445|1.07184928257988|1.01173123829046|1.03015605915472
NPCKO	SEZ6L2	ENSMUSG00000030683	1.14587	0.042758	16.0392	12.1132	16.9648	27.6834	36.053	36.1299	1.0252328	0.0298078432	1.04369719276835|1.04194880512406|1.0206335810094|1.02839845539646|1.02143402183537|0.994172456875488|1.02513183069409|1.04216273201388|1.00951595191933
NPCKO	SNAP25	ENSMUSG00000027273	0.634631	0.0437666	62.1521	130.216	87.818	130.508	143.21	161.12	1.0421241	0.0046354028	1.04988540670347|1.06864284325059|1.05522971843749|1.01522102480893|1.03094862046624|1.02919359718537|1.04982094008873|1.04704471804949|1.03313046237165
NPCKO	SPEG	ENSMUSG00000026207	0.558611	2.09442e-05	377.925	375.508	447.073	566.522	570.838	630.808	1.1001792	0.0436476968	1.14951490000646|1.19754197178356|1.17668703369045|0.997746732975682|1.02953380049244|0.998546537897739|1.09982509049524|1.13793944856301|1.11427693130649
NPCKO	THSD7A	ENSMUSG00000032625	0.251234	0.029639	710.739	698.525	723.5	847.311	862.267	829.034	1.0945973	0.0194860340	1.14571537397238|1.11517435436017|1.05497082241801|1.10392267410761|1.09535789466287|0.997839037088146|1.15299878428291|1.15025426397851|1.03514231343816
NPCKO	TMOD1	ENSMUSG00000028328	0.579836	0.01986	97.2379	120.122	93.8056	151.27	172.253	141.59	1.0756506	0.0232989035	1.05809872886867|1.00077344762864|1.03040891823658|1.10844011333643|1.0717014607028|1.08530824035281|1.16816720276695|1.08542185055909|1.07253504491255
NPCKO	TUBA4A	ENSMUSG00000026202	1.31089	0.011154	16.0392	13.1226	22.9524	32.6269	39.0574	57.6125	1.0478569	0.0254804065	1.02216370108052|1.04267789157052|1.00440326424283|1.04630732315791|1.0961313938455|1.07342873326746|1.01671087757322|1.07489873044943|1.05399033986841
NPCKO	TUBB4A	ENSMUSG00000062591	0.373591	0.0309452	345.846	308.885	412.146	472.596	410.603	498.983	1.0531834	0.0049602001	1.04240477171236|1.05537451630185|1.0747536422067|1.05670949802647|1.07428606141895|1.08124094657867|1.0202584310479|1.02969301882713|1.04392950205856
ST3a.DEPvsNeuralCells.up.xlsx – Corresponds to figure 6C. It is the genelists of upregulated DEGs from different neural cells with Pten loss overlapped with upregulated DEP.

## Sheet: NPCKO&ASTHETvsDEP
Cell Group	Gene	Ensembl ID	Log2FC(HT or KO/WT)	Adj. p-val	WT or CTRL r1	WT or CTRL r2	WT or CTRL r3	HT or KO r1	HT or KO r2	HT or KO r3	DEP Mean FC (HT/WT)	DEP FDR	DEP Ratio (HT/WT)
NPCKO	CELSR2	ENSMUSG00000068740	0.290612	0.000558555	3325.13	3331.12	3686.36	4025.96	4246.24	4378.55	1.0789405	0.0121332523	1.03285489027342|1.08050480791088|1.10813340821879|1.03439573083249|1.04197222918419|1.07631272178955|1.07217162862732|1.11426070120028|1.14985877446146
NPCKO	DACT3	ENSMUSG00000078794	0.385855	0.00187841	815.996	758.082	908.118	1103.38	1175.73	964.765	1.1456935	0.0081187921	1.20572082916569|1.09594447044192|1.15701756961651|1.14314164208082|1.03279854843523|1.09481235285563|1.25161752777172|1.13074138277506|1.19944686833385
ASTHET	CELSR2	ENSMUSG00000068740	0.204868	0.030269	5394.73	5258.33	4846.2	5935.25	5752.5	6175.97	1.0789405	0.0121332523	1.03285489027342|1.08050480791088|1.10813340821879|1.03439573083249|1.04197222918419|1.07631272178955|1.07217162862732|1.11426070120028|1.14985877446146
ASTHET	DACT3	ENSMUSG00000078794	0.378273	0.0278196	599.748	536.147	484.72	757.882	631.142	717.356	1.1456935	0.0081187921	1.20572082916569|1.09594447044192|1.15701756961651|1.14314164208082|1.03279854843523|1.09481235285563|1.25161752777172|1.13074138277506|1.19944686833385
ST3a.DEPvsNeuralCells.up.xlsx – Corresponds to figure 6C. It is the genelists of upregulated DEGs from different neural cells with Pten loss overlapped with upregulated DEP.

## Sheet: ASTKOvsDEP
Cell Group	Gene	Ensembl ID	Log2FC(HT or KO/WT)	Adj. p-val	WT or CTRL r1	WT or CTRL r2	WT or CTRL r3	HT or KO r1	HT or KO r2	HT or KO r3	DEP Mean FC (HT/WT)	DEP FDR	DEP Ratio (HT/WT)
ASTKO	ABHD3	ENSMUSG00000002475	1.5617	1.44385e-10	128.732	116.691	154.188	298.737	439.671	441.264	1.0967339	0.0392094555	1.16477395093481|1.06658787162998|1.00816480316321|1.18271539464638|1.07836478439671|1.02553923322333|1.20377596965935|1.09734111845843|1.0433417890617
ASTKO	ALDH18A1	ENSMUSG00000025007	1.16357	1.25159e-08	384.137	335.991	397.058	985.341	851.319	665.837	1.0448298	0.0127204408	1.07520884343148|1.05477795623694|1.07063344612668|1.04442452118109|1.02890129284725|1.02768675592833|1.02861223385987|1.06298250835551|1.01024053800153
ASTKO	AP3M2	ENSMUSG00000031539	0.587711	2.76798e-06	1233.77	1296.68	1227.45	1837.47	1976.1	1834.01	1.0525571	0.0443307902	1.05463677129615|1.11760105307067|1.05615353551775|1.01714246491417|1.08448113946148|1.01692978013182|1.00012898417131|1.09440274581238|1.03153726662676
ASTKO	ARRB2	ENSMUSG00000060216	1.16775	0.000553608	198.763	203.204	214.653	292.86	397.154	695.386	1.0758051	0.0412883986	1.00001663153245|1.08144855363216|1.0301600712349|1.09378510860546|1.17864046426946|1.12617673094991|1.0209367921548|1.10006086014554|1.0510208892206
ASTKO	BCAN	ENSMUSG00000004892	0.723295	2.52079e-07	2807.39	2665.79	3120.03	4700.45	5089.56	4396.89	1.0378243	0.0392132420	0.999274581591688|1.02460863900355|1.02206445027075|1.00927244118151|1.06016625396435|1.04806169764835|1.03096944277749|1.07954006860733|1.06646123197373
ASTKO	BRINP2	ENSMUSG00000004031	0.974672	0.000427637	110.195	119.709	84.652	244.866	207.757	165.474	1.1189009	0.0415115252	1.21616703585211|1.20818893723225|1.16560609217798|1.02814975316633|1.0172298024176|0.983005140522835|1.17132198395673|1.15907115902143|1.12136860857231
ASTKO	C1QC	ENSMUSG00000036896	2.09346	0.0019723	399.585	381.259	534.114	766.92	1585.72	3259.25	1.0837002	0.0156839016	1.06270583622182|1.11751678817692|1.15267051228079|1.03766539078336|1.09642001519379|1.12729944360629|1.01061420386215|1.05950655378334|1.08890283353517
ASTKO	CACYBP	ENSMUSG00000014226	0.323533	0.028083	1274.96	1247.39	1160.94	1634.73	1487.15	1487.3	1.1187405	0.0387088534	1.25559397445925|1.0944628610676|1.07995349645671|1.24581239519726|1.08210012956531|1.07112838781266|1.18746339853082|1.03137060661411|1.02077884383714
ASTKO	CAPZA1	ENSMUSG00000070372	0.565431	0.000151419	1445.92	1385.21	1218.38	2146.99	1931.65	1913.79	1.1166095	0.0383544799	1.23983683214994|1.16492717829674|1.26268115393265|1.08237494613832|1.03231044348471|1.07502734958698|1.07455811650826|1.02035315986285|1.09741658468722
ASTKO	CARMIL1	ENSMUSG00000021338	0.612012	8.97937e-05	519.049	564.344	625.82	884.456	896.736	831.311	1.0638637	0.0364408700	1.04435222670995|1.08653116667827|1.03212776679158|1.0066904442574|1.03099016939184|1.02587994657039|1.09826333195244|1.13689351835549|1.1130450260567
ASTKO	CCDC47	ENSMUSG00000078622	0.488174	0.000398455	2176.09	2358.98	2551.65	3441.84	3322.18	3176.51	1.1238963	0.0238681827	1.00839542432543|1.10669082782368|1.06434010150317|1.23475796173854|1.25267523455861|1.08920527000935|1.08324509353458|1.16552932781918|1.11022759055954
ASTKO	CCM2	ENSMUSG00000000378	0.498246	0.0145663	589.079	481.855	415.198	702.276	719.901	676.671	1.0684873	0.0001359930	1.05594883291171|1.06936077577698|1.08374158471218|1.05483148165692|1.05867204614916|1.07334642501238|1.06388777406022|1.06922932536788|1.087367236833
ASTKO	CD82	ENSMUSG00000027215	2.83955	8.30088e-35	49.4332	54.3218	50.3881	420.19	372.03	311.249	1.2461885	0.0306909483	1.25783587402001|1.0122871734844|1.38104686438736|1.29162096820757|1.03565188445103|1.41696788920718|1.3176643415061|1.05670617866693|1.44591541600461
ASTKO	CD9	ENSMUSG00000030342	0.406453	0.0358554	2948.48	3046.05	3971.59	4730.81	4279.79	4198.91	1.1147667	0.0464062354	1.09937246769721|1.10820955790983|1.22889653370244|0.989397252989763|0.993680316033034|1.10504928080253|1.12385013148438|1.12889910958668|1.25554568048177
ASTKO	CLUH	ENSMUSG00000020741	0.472742	0.00421833	1899.06	2031.03	2403.51	2786.58	3131.81	2871.17	1.0409668	0.0493203145	1.02399303263547|0.985781836004|1.07962821535371|1.06171879270651|1.0127750517632|1.04703984710579|1.08525319128604|1.03454950875221|1.03796205513398
ASTKO	COBLL1	ENSMUSG00000034903	0.307337	0.0318902	1643.65	1732.26	1851.26	2245.91	2148.11	2074.34	1.2312946	0.0137334225	1.32088162188425|1.06795520359074|1.28671806262953|1.35861722736424|1.09442301350839|1.32238251480842|1.3063470505202|1.05248861100125|1.2718377887393
ASTKO	CRYZL2P	ENSMUSG00000033488	0.784687	0.0453693	43.2541	38.2265	30.2329	53.8705	71.507	66.9776	1.0953065	0.0350771557	1.1668341146274|1.21352506020764|1.101585171449|1.08425605633764|1.12349321445102|1.02277781241136|1.05550035946488|1.09387503957731|0.995912084100625
ASTKO	CSMD1	ENSMUSG00000060924	2.28511	0.00308701	160.658	192.138	693.34	1589.67	1890.1	1619.28	1.0790560	0.0415115252	1.14462872828151|1.15190072870053|1.05884324109981|1.11599259825161|1.11755406312819|1.0266732220029|1.06060054807894|1.05921385026332|0.97609695531813
ASTKO	DACT3	ENSMUSG00000078794	0.982768	1.21327e-06	511.84	444.634	563.339	1106.79	1093.86	802.747	1.1456935	0.0081187921	1.20572082916569|1.09594447044192|1.15701756961651|1.14314164208082|1.03279854843523|1.09481235285563|1.25161752777172|1.13074138277506|1.19944686833385
ASTKO	DNAJA1	ENSMUSG00000028410	0.412838	0.000318835	3403.68	3585.24	3526.16	4608.38	4755.21	4635.25	1.0455345	0.0298078432	1.06609864166436|1.00531805167093|1.03207364489809|1.05710035415726|1.02252297220497|1.0334455125606|1.10764262190746|1.02680870733282|1.05879973091482
ASTKO	ELMO1	ENSMUSG00000041112	1.16824	1.86674e-12	216.27	210.246	202.56	438.8	469.627	505.287	1.0891793	0.0483053099	1.01805899852215|1.07829526165154|1.19994336000155|0.973670626152654|1.05138154313789|1.10959505745791|1.09569379428384|1.11458243874082|1.16139245915854
ASTKO	EML2	ENSMUSG00000040811	0.534753	0.000772655	513.899	483.867	509.928	709.132	796.24	678.641	1.0660964	0.0044936290	1.02732447709898|1.06249452362916|1.09436904780875|1.03783657303365|1.0725765773116|1.07556766624819|1.05237189779953|1.06474359527204|1.10758321528774
ASTKO	FN1	ENSMUSG00000026193	1.11393	4.57962e-07	12327.4	12373.3	8876.37	30227.2	21591.2	20853.7	1.1299961	0.0085286780	1.05207578832534|1.12592407853332|1.17661139561107|1.04385818170964|1.11301892963503|1.16645502846942|1.09668329452503|1.16953441243691|1.22580363620322
ASTKO	FSD1L	ENSMUSG00000054752	0.766721	0.000339676	752.827	697.13	730.628	1570.08	1091.93	1048	1.0427235	0.0483053099	1.02374076960685|1.01207520486479|1.00943762356625|1.0482781481944|1.09533402237218|1.10039785634319|1.03446239518345|1.02372046908244|1.03706515792015
ASTKO	GALNT10	ENSMUSG00000020520	1.87567	4.70209e-25	392.376	362.146	276.127	1190.05	1369.26	1222.34	1.1814825	0.0221925211	1.29536281798592|1.23426959319769|1.39813920299967|1.12115481333007|1.06434683567222|1.20910786029702|1.09337068652597|1.03813952814368|1.17945144121344
ASTKO	GRB14	ENSMUSG00000026888	0.884289	7.4642e-05	126.673	154.918	114.885	242.907	229.016	260.031	1.1402248	0.0300767520	1.12844414218201|1.17217706003033|1.28064392404268|0.991425167725655|1.02670110480382|1.10787311623548|1.12617258327305|1.16444581080301|1.26414045524927
ASTKO	HAVCR2	ENSMUSG00000020399	2.1212	1.75927e-05	32.9555	18.1073	30.2329	76.3982	80.2038	196.993	1.4539261	0.0025918205	1.31252792249335|1.25706117271823|1.43402962600153|1.37229567551581|1.30946719056381|1.49808934263512|1.60910847983929|1.53568770441394|1.75706798102899
ASTKO	HMGCS1	ENSMUSG00000093930	0.992231	2.85018e-08	4586.99	4322.61	5176.87	11178.6	8767.33	8075.73	1.0779772	0.0395078326	1.07717752297937|1.02322006405255|1.00132357533632|1.11476371022923|1.05662583634099|1.03312755478432|1.18930985161776|1.1107766024121|1.09547025094752
ASTKO	LAP3	ENSMUSG00000039682	0.633495	6.71384e-07	1020.59	965.722	1043.03	1536.78	1531.6	1631.1	1.0487397	0.0047957828	1.02418262240316|1.05858916372925|1.01813244449665|1.05007357424223|1.059481362957|1.03495608532467|1.05530534543378|1.07655150584542|1.06138499597353
ASTKO	LIG1	ENSMUSG00000056394	1.59135	7.33229e-10	307.928	291.728	264.034	1163.6	827.162	611.664	1.3557379	0.0001359930	1.24627225253464|1.36488766354045|1.31408609014835|1.29146880279404|1.40918141795393|1.36061506993769|1.34020448426782|1.46259725330995|1.41232815237101
ASTKO	MAP1A	ENSMUSG00000027254	0.936329	9.38739e-08	3039.11	3444.41	4343.46	7149.11	6916.85	6653.44	1.0369857	0.0066069796	1.01122403216433|1.04800625588667|1.0270045687473|1.02138965533419|1.04738966002445|1.03326988097418|1.03824418946065|1.06223526175731|1.04410783895326
ASTKO	MAPKAPK2	ENSMUSG00000016528	0.42069	0.0161438	1364.56	1186.03	1108.54	1486.83	1631.13	1779.83	1.7050935	0.0140616616	1.93289697213443|1.66621680316974|1.11165372116504|2.26799727229754|1.92891772736192|1.29836183752739|2.12004892083837|1.8143710780004|1.20537672730679
ASTKO	MAPRE1	ENSMUSG00000027479	0.304302	0.0451169	4711.6	4710.91	4071.36	5866.99	5500.24	5295.17	1.0648229	0.0409293453	1.0206026769832|1.00768857354785|1.01632266772211|1.10045949419958|1.02250958580469|1.09560447418831|1.11790261860248|1.07820455910587|1.12411101834837
ASTKO	MAT2A	ENSMUSG00000053907	0.804653	4.97961e-07	2160.64	1917.36	2509.33	4052.04	3878.77	3575.42	1.0220295	0.0217086824	1.01115801923676|1.04852456443313|1.03070773314252|1.00625713918546|1.01902860485336|1.02706719819116|1.00790425734546|1.02140252563518|1.0262158188748
ASTKO	MEMO1	ENSMUSG00000058704	0.546923	8.42093e-05	720.901	685.059	704.426	1051.94	1065.84	965.266	1.1011419	0.0054100840	1.15195774476722|1.08564045298105|1.12102090384755|1.09445344769607|1.02723446430096|1.0666560844226|1.1554199336934|1.08462065532406|1.12327345995385
ASTKO	MPEG1	ENSMUSG00000046805	1.98447	0.00276296	1402.67	1297.69	1518.7	2378.14	4545.52	9771.84	1.0916035	0.0206122336	1.10945030520593|1.11887635146207|1.16912440324293|1.01015451516182|1.01498825496018|1.06360693124437|1.09158915843479|1.09699121693742|1.14965025238446
ASTKO	PACSIN1	ENSMUSG00000040276	1.25627	0.00650518	23.6867	26.155	60.4657	75.4187	97.5974	90.6168	1.0292625	0.0131539587	1.01553242120411|1.01237466334032|1.04420672132262|1.04289173358692|1.0224273133683|1.04039187308529|1.01858252680731|1.01711875930152|1.04983610619048
ASTKO	PITPNM2	ENSMUSG00000029406	0.324886	0.0306614	1219.35	1155.85	1234.51	1398.67	1511.31	1611.4	1.0283935	0.0457530541	1.02721901656312|1.04468984066594|1.00978407938326|1.00398879049533|1.06359140591153|1.03583972361381|1.02872066507037|1.04437431608025|0.997333447861295
ASTKO	PLA2G7	ENSMUSG00000023913	2.11058	0.0119484	988.664	1177.98	4137.87	7826.9	9520.09	9880.19	1.0996527	0.0145285113	1.00909769462693|1.05592391063049|1.05885542213223|1.07840548798174|1.12244337086416|1.13123686692967|1.11035783505898|1.15875361755438|1.1717998250701
ASTKO	PMM1	ENSMUSG00000022474	0.684727	3.58599e-05	1606.58	1677.94	1869.4	2362.47	2988.8	2933.23	1.0780595	0.0172804379	1.0237221593749|1.0183852763404|1.05294677145437|1.11319319286918|1.04946990471511|1.12291557302652|1.11752771176165|1.07591656155198|1.12845846669724
ASTKO	PSAT1	ENSMUSG00000024640	1.86305	6.74443e-20	1045.31	957.674	1491.49	4615.24	4303.95	3793.1	1.0243667	0.0172804379	1.03417368579087|1.02201609028221|1.009240430378|1.02902483116774|1.03491015237489|1.02370553511381|1.01920250587802|1.04509037032681|1.00193651872497
ASTKO	RAP1GAP2	ENSMUSG00000038807	0.704857	2.29397e-06	550.974	465.76	497.835	811.976	828.128	828.356	1.0324977	0.0308306132	1.04113705200961|1.05307065861743|1.04724305119822|1.01263773140517|0.99036860812786|1.03431088601825|1.02939675334126|1.02387223708217|1.06044240595614
ASTKO	RIF1	ENSMUSG00000036202	0.706457	0.00231902	522.138	510.022	582.487	1123.45	794.307	717.055	1.3011973	0.0387074445	1.23979779288841|1.13914048521397|1.65013886373477|1.12239595016346|1.02747564289373|1.49264381531359|1.24443405299241|1.1393784971558|1.65537036334083
ASTKO	S100A6	ENSMUSG00000001025	0.642855	0.0260854	2834.17	2317.73	1836.14	2748.38	3349.23	4813.53	1.1950884	0.0045721372	1.32046606254735|1.17509625680482|1.15010052010444|1.28434898019084|1.13874947648332|1.11771759280278|1.29451257029732|1.14794786722167|1.12685616046836
ASTKO	SH2D3C	ENSMUSG00000059013	1.1683	0.00105683	66.9408	60.3576	92.7141	230.174	132.385	131.985	1.1030106	0.0427965434	1.15491230982078|1.14686969796006|0.999376371490982|1.16106302115104|1.14873489958766|1.0038673807198|1.16041758369186|1.14828334066005|1.00357081360269
ASTKO	SLC1A1	ENSMUSG00000024935	1.12245	0.00907738	121.523	123.733	69.5356	359.463	162.34	163.504	1.2641182	0.0046714926	1.12827494393566|1.18658350504801|1.08551521119791|1.32996075095232|1.39354550891704|1.27849864486444|1.32069705855443|1.38406431670078|1.26992430701786
ASTKO	SLC38A3	ENSMUSG00000010064	1.99126	2.86048e-09	1986.6	2132.64	4954.16	12166.9	13282.9	10624.8	1.0627812	0.0401739571	1.01550181851553|1.06329326097759|1.10642231278775|1.09183735515286|1.0025961357398|1.12414665899883|1.03102550461468|1.02396303860587|1.10624465149909
ASTKO	SLC39A12	ENSMUSG00000036949	1.58036	5.8226e-07	857.872	848.024	1883.51	3283.16	3890.37	3560.65	1.0695252	0.0323115074	1.14578196472744|1.09520692331228|1.15017138950347|1.04576923019232|1.02686785367068|1.03688889815182|1.04724973319229|1.02823545447364|1.04955497147364
ASTKO	SNX5	ENSMUSG00000027423	0.769818	7.19105e-08	1604.52	1601.49	1890.56	2716.05	2948.21	3025.81	1.0468419	0.0493203145	1.05122291829091|1.03878260957611|0.999296182049099|1.06726651838753|1.05750469362677|0.993839173465022|1.10574476851547|1.08052784598376|1.02739231883226
ASTKO	SPCS2	ENSMUSG00000035227	0.3701	0.0245782	1788.86	1812.74	2134.44	2272.36	2564.59	2576.67	1.1054777	0.0115970831	1.03438912215246|1.09228516823554|1.07158307420414|1.06242975538581|1.118596185831|1.06977078400343|1.14036589889201|1.19663193296592|1.16324732640146
ASTKO	SPIRE1	ENSMUSG00000024533	0.796251	1.43994e-08	1037.07	1075.37	1093.42	2034.35	1842.75	1690.2	1.0622265	0.0300767520	1.05445595750591|0.979968453426113|1.0903528785955|1.07391609589575|1.05497337223845|1.10615003368188|1.018472497238|1.08149907755059|1.10025002116596
ASTKO	TNR	ENSMUSG00000015829	4.65623	1.17097e-125	122.553	171.013	187.444	3471.22	4269.16	4392.95	1.0307884	0.0188113955	1.03090197958643|1.01510671910565|1.03992031057152|1.04695536375183|1.03216184326433|1.0604399224962|1.02843556373688|1.0003313392715|1.02284238820061
ASTKO	TRAP1	ENSMUSG00000005981	0.539042	0.000209127	1097.83	1121.65	1302.03	1705.25	1749.02	1662.62	1.0812338	0.0033269805	1.04773933031415|1.03842897666508|1.09661188321318|1.07511589868595|1.06524084152636|1.09550382450066|1.0920063317415|1.0856703363279|1.13478663465195
ASTKO	TUBB4A	ENSMUSG00000062591	0.857851	0.00225412	313.077	246.46	472.64	613.145	571.089	686.521	1.0531834	0.0049602001	1.04240477171236|1.05537451630185|1.0747536422067|1.05670949802647|1.07428606141895|1.08124094657867|1.0202584310479|1.02969301882713|1.04392950205856
ASTKO	TUBB4B	ENSMUSG00000036752	1.22114	2.39317e-09	5594.19	5678.64	8470.24	14866.3	16694	14467.2	1.0270247	0.0392132420	1.03705360297683|1.01591613192543|1.00145376980821|1.04580886865524|1.05504107924786|1.02486984060884|1.04506116957717|1.00587535953384|1.0121427360575
ASTKO	UGT1A10	ENSMUSG00000090124	2.14098	0.000884984	18.5375	12.0715	13.1009	22.5277	62.8102	107.361	1.1137039	0.0137334225	1.12063994199869|1.08592152450081|1.20640392782884|1.06198775206594|1.02529967113735|1.14231697660405|1.11153386318999|1.07330891922078|1.19592239022868
ST3a.DEPvsNeuralCells.up.xlsx – Corresponds to figure 6C. It is the genelists of upregulated DEGs from different neural cells with Pten loss overlapped with upregulated DEP.

## Sheet: ASTKO&ASTHETvsDEP
Cell Group	Gene	Ensembl ID	Log2FC(HT or KO/WT)	Adj. p-val	WT or CTRL r1	WT or CTRL r2	WT or CTRL r3	HT or KO r1	HT or KO r2	HT or KO r3	DEP Mean FC (HT/WT)	DEP FDR	DEP Ratio (HT/WT)
ASTKO	DACT3	ENSMUSG00000078794	0.982768	1.21327e-06	511.84	444.634	563.339	1106.79	1093.86	802.747	1.1456935	0.0081187921	1.20572082916569|1.09594447044192|1.15701756961651|1.14314164208082|1.03279854843523|1.09481235285563|1.25161752777172|1.13074138277506|1.19944686833385
ASTKO	FN1	ENSMUSG00000026193	1.11393	4.57962e-07	12327.4	12373.3	8876.37	30227.2	21591.2	20853.7	1.1299961	0.0085286780	1.05207578832534|1.12592407853332|1.17661139561107|1.04385818170964|1.11301892963503|1.16645502846942|1.09668329452503|1.16953441243691|1.22580363620322
ASTKO	SLC38A3	ENSMUSG00000010064	1.99126	2.86048e-09	1986.6	2132.64	4954.16	12166.9	13282.9	10624.8	1.0627812	0.0401739571	1.01550181851553|1.06329326097759|1.10642231278775|1.09183735515286|1.0025961357398|1.12414665899883|1.03102550461468|1.02396303860587|1.10624465149909
ASTKO	TNR	ENSMUSG00000015829	4.65623	1.17097e-125	122.553	171.013	187.444	3471.22	4269.16	4392.95	1.0307884	0.0188113955	1.03090197958643|1.01510671910565|1.03992031057152|1.04695536375183|1.03216184326433|1.0604399224962|1.02843556373688|1.0003313392715|1.02284238820061
ASTHET	DACT3	ENSMUSG00000078794	0.378273	0.0278196	599.748	536.147	484.72	757.882	631.142	717.356	1.1456935	0.0081187921	1.20572082916569|1.09594447044192|1.15701756961651|1.14314164208082|1.03279854843523|1.09481235285563|1.25161752777172|1.13074138277506|1.19944686833385
ASTHET	FN1	ENSMUSG00000026193	0.391163	1.84477e-07	8268.31	8890.85	7955.57	10310.2	10800.6	11825	1.1299961	0.0085286780	1.05207578832534|1.12592407853332|1.17661139561107|1.04385818170964|1.11301892963503|1.16645502846942|1.09668329452503|1.16953441243691|1.22580363620322
ASTHET	SLC38A3	ENSMUSG00000010064	0.260901	0.00189518	11550.4	11738	11173.4	15038.8	13252	13002.2	1.0627812	0.0401739571	1.01550181851553|1.06329326097759|1.10642231278775|1.09183735515286|1.0025961357398|1.12414665899883|1.03102550461468|1.02396303860587|1.10624465149909
ASTHET	TNR	ENSMUSG00000015829	0.417154	0.03645	308.384	307.391	256.792	381.418	384.819	398.641	1.0307884	0.0188113955	1.03090197958643|1.01510671910565|1.03992031057152|1.04695536375183|1.03216184326433|1.0604399224962|1.02843556373688|1.0003313392715|1.02284238820061
ST3a.DEPvsNeuralCells.up.xlsx – Corresponds to figure 6C. It is the genelists of upregulated DEGs from different neural cells with Pten loss overlapped with upregulated DEP.

## Sheet: ASTKO&NPCKOvsDEP
Cell Group	Gene	Ensembl ID	Log2FC(HT or KO/WT)	Adj. p-val	WT or CTRL r1	WT or CTRL r2	WT or CTRL r3	HT or KO r1	HT or KO r2	HT or KO r3	DEP Mean FC (HT/WT)	DEP FDR	DEP Ratio (HT/WT)
ASTKO	ALDH18A1	ENSMUSG00000025007	1.16357	1.25159e-08	384.137	335.991	397.058	985.341	851.319	665.837	1.0448298	0.0127204408	1.07520884343148|1.05477795623694|1.07063344612668|1.04442452118109|1.02890129284725|1.02768675592833|1.02861223385987|1.06298250835551|1.01024053800153
ASTKO	CD82	ENSMUSG00000027215	2.83955	8.30088e-35	49.4332	54.3218	50.3881	420.19	372.03	311.249	1.2461885	0.0306909483	1.25783587402001|1.0122871734844|1.38104686438736|1.29162096820757|1.03565188445103|1.41696788920718|1.3176643415061|1.05670617866693|1.44591541600461
ASTKO	CD9	ENSMUSG00000030342	0.406453	0.0358554	2948.48	3046.05	3971.59	4730.81	4279.79	4198.91	1.1147667	0.0464062354	1.09937246769721|1.10820955790983|1.22889653370244|0.989397252989763|0.993680316033034|1.10504928080253|1.12385013148438|1.12889910958668|1.25554568048177
ASTKO	DACT3	ENSMUSG00000078794	0.982768	1.21327e-06	511.84	444.634	563.339	1106.79	1093.86	802.747	1.1456935	0.0081187921	1.20572082916569|1.09594447044192|1.15701756961651|1.14314164208082|1.03279854843523|1.09481235285563|1.25161752777172|1.13074138277506|1.19944686833385
ASTKO	HMGCS1	ENSMUSG00000093930	0.992231	2.85018e-08	4586.99	4322.61	5176.87	11178.6	8767.33	8075.73	1.0779772	0.0395078326	1.07717752297937|1.02322006405255|1.00132357533632|1.11476371022923|1.05662583634099|1.03312755478432|1.18930985161776|1.1107766024121|1.09547025094752
ASTKO	MAP1A	ENSMUSG00000027254	0.936329	9.38739e-08	3039.11	3444.41	4343.46	7149.11	6916.85	6653.44	1.0369857	0.0066069796	1.01122403216433|1.04800625588667|1.0270045687473|1.02138965533419|1.04738966002445|1.03326988097418|1.03824418946065|1.06223526175731|1.04410783895326
ASTKO	PACSIN1	ENSMUSG00000040276	1.25627	0.00650518	23.6867	26.155	60.4657	75.4187	97.5974	90.6168	1.0292625	0.0131539587	1.01553242120411|1.01237466334032|1.04420672132262|1.04289173358692|1.0224273133683|1.04039187308529|1.01858252680731|1.01711875930152|1.04983610619048
ASTKO	TUBB4A	ENSMUSG00000062591	0.857851	0.00225412	313.077	246.46	472.64	613.145	571.089	686.521	1.0531834	0.0049602001	1.04240477171236|1.05537451630185|1.0747536422067|1.05670949802647|1.07428606141895|1.08124094657867|1.0202584310479|1.02969301882713|1.04392950205856
NPCKO	ALDH18A1	ENSMUSG00000025007	0.316541	0.00188474	2015.93	1640.32	1799.27	2210.72	2303.38	2280.09	1.0448298	0.0127204408	1.07520884343148|1.05477795623694|1.07063344612668|1.04442452118109|1.02890129284725|1.02768675592833|1.02861223385987|1.06298250835551|1.01024053800153
NPCKO	CD82	ENSMUSG00000027215	1.22911	1.15423e-09	102.25	126.179	118.754	204.66	307.452	301.733	1.2461885	0.0306909483	1.25783587402001|1.0122871734844|1.38104686438736|1.29162096820757|1.03565188445103|1.41696788920718|1.3176643415061|1.05670617866693|1.44591541600461
NPCKO	CD9	ENSMUSG00000030342	0.24791	0.0496351	885.166	940.788	909.116	1053.95	988.452	1204.98	1.1147667	0.0464062354	1.09937246769721|1.10820955790983|1.22889653370244|0.989397252989763|0.993680316033034|1.10504928080253|1.12385013148438|1.12889910958668|1.25554568048177
NPCKO	DACT3	ENSMUSG00000078794	0.385855	0.00187841	815.996	758.082	908.118	1103.38	1175.73	964.765	1.1456935	0.0081187921	1.20572082916569|1.09594447044192|1.15701756961651|1.14314164208082|1.03279854843523|1.09481235285563|1.25161752777172|1.13074138277506|1.19944686833385
NPCKO	HMGCS1	ENSMUSG00000093930	0.235811	0.0180559	15805.7	14478.3	14269.4	19431.8	16013.5	17019.1	1.0779772	0.0395078326	1.07717752297937|1.02322006405255|1.00132357533632|1.11476371022923|1.05662583634099|1.03312755478432|1.18930985161776|1.1107766024121|1.09547025094752
NPCKO	MAP1A	ENSMUSG00000027254	0.243712	0.0273515	1565.83	1472.76	1783.3	1836.99	1907.8	1964.68	1.0369857	0.0066069796	1.01122403216433|1.04800625588667|1.0270045687473|1.02138965533419|1.04738966002445|1.03326988097418|1.03824418946065|1.06223526175731|1.04410783895326
NPCKO	PACSIN1	ENSMUSG00000040276	0.71103	0.00606601	105.258	124.16	161.665	159.18	218.321	262.674	1.0292625	0.0131539587	1.01553242120411|1.01237466334032|1.04420672132262|1.04289173358692|1.0224273133683|1.04039187308529|1.01858252680731|1.01711875930152|1.04983610619048
NPCKO	TUBB4A	ENSMUSG00000062591	0.373591	0.0309452	345.846	308.885	412.146	472.596	410.603	498.983	1.0531834	0.0049602001	1.04240477171236|1.05537451630185|1.0747536422067|1.05670949802647|1.07428606141895|1.08124094657867|1.0202584310479|1.02969301882713|1.04392950205856
ST3a.DEPvsNeuralCells.up.xlsx – Corresponds to figure 6C. It is the genelists of upregulated DEGs from different neural cells with Pten loss overlapped with upregulated DEP.

## Sheet: ASTKO&NPCKO&ASTHETvsDEP
Cell Group	Gene	Ensembl ID	Log2FC(HT or KO/WT)	Adj. p-val	WT or CTRL r1	WT or CTRL r2	WT or CTRL r3	HT or KO r1	HT or KO r2	HT or KO r3	DEP Mean FC (HT/WT)	DEP FDR	DEP Ratio (HT/WT)
ASTKO	DACT3	ENSMUSG00000078794	0.982768	1.21327e-06	511.84	444.634	563.339	1106.79	1093.86	802.747	1.1456935	0.0081187921	1.20572082916569|1.09594447044192|1.15701756961651|1.14314164208082|1.03279854843523|1.09481235285563|1.25161752777172|1.13074138277506|1.19944686833385
NPCKO	DACT3	ENSMUSG00000078794	0.385855	0.00187841	815.996	758.082	908.118	1103.38	1175.73	964.765	1.1456935	0.0081187921	1.20572082916569|1.09594447044192|1.15701756961651|1.14314164208082|1.03279854843523|1.09481235285563|1.25161752777172|1.13074138277506|1.19944686833385
ASTHET	DACT3	ENSMUSG00000078794	0.378273	0.0278196	599.748	536.147	484.72	757.882	631.142	717.356	1.1456935	0.0081187921	1.20572082916569|1.09594447044192|1.15701756961651|1.14314164208082|1.03279854843523|1.09481235285563|1.25161752777172|1.13074138277506|1.19944686833385
ST3a.DEPvsNeuralCells.up.xlsx – Corresponds to figure 6C. It is the genelists of upregulated DEGs from different neural cells with Pten loss overlapped with upregulated DEP.

## Sheet: PCNKOvsDEP
Cell Group	Gene	Ensembl ID	Log2FC(HT or KO/WT)	Adj. p-val	WT or CTRL r1	WT or CTRL r2	WT or CTRL r3	HT or KO r1	HT or KO r2	HT or KO r3	DEP Mean FC (HT/WT)	DEP FDR	DEP Ratio (HT/WT)
PCNKO	ABHD3	ENSMUSG00000002475	1.05628	7.4686e-07	95.8534	93.4106	121.147	174.543	263.802	208.327	1.0967339	0.0392094555	1.16477395093481|1.06658787162998|1.00816480316321|1.18271539464638|1.07836478439671|1.02553923322333|1.20377596965935|1.09734111845843|1.0433417890617
PCNKO	ARHGEF5	ENSMUSG00000033542	1.63587	0.00511455	8.80286	6.44211	13.5494	32.4471	16.6612	42.5614	1.1529929	0.0096342790	1.15507219402992|1.13584023441472|1.16178389133572|1.07502352360816|1.0532344844846|1.08037533577836|1.24470434242325|1.2196747218491|1.25122692299902
PCNKO	BNIP3	ENSMUSG00000078566	0.275965	0.0132609	850.943	908.338	826.513	1062.92	982.085	1085.32	1.0872264	0.0233648330	1.08862106054304|1.0503928488115|1.02898085998356|1.18810262072894|1.14216260426494|1.12208304347476|1.08895754582377|1.04702166618166|1.02871522437753
PCNKO	BOLA2	ENSMUSG00000047721	0.354448	0.00403357	447.968	452.021	463.07	581.81	608.134	552.179	1.1145973	0.0298078432	1.16111817539279|1.17522076059508|1.03452597049871|1.10835361659546|1.1176978525167|0.984315742175656|1.19226058983994|1.2000009081109|1.05788191874715
PCNKO	BRINP2	ENSMUSG00000004031	0.32497	0.00109873	3506.47	3448.68	3422.42	4814.47	3983.88	4203.5	1.1189009	0.0415115252	1.21616703585211|1.20818893723225|1.16560609217798|1.02814975316633|1.0172298024176|0.983005140522835|1.17132198395673|1.15907115902143|1.12136860857231
PCNKO	CACNA2D1	ENSMUSG00000040118	0.578197	9.46515e-10	5166.3	4438.61	4762.21	7227.87	6570.99	7655.46	1.0391511	0.0300767520	1.0524904686048|1.05372307391948|1.00107734189538|1.05009660869469|1.0821346218916|1.03225095078593|1.03231619615808|1.04702412838997|1.00124624986779
PCNKO	CACYBP	ENSMUSG00000014226	0.253015	0.0100502	2241.8	2163.48	2432.51	2583.46	2832.4	2735.13	1.1187405	0.0387088534	1.25559397445925|1.0944628610676|1.07995349645671|1.24581239519726|1.08210012956531|1.07112838781266|1.18746339853082|1.03137060661411|1.02077884383714
PCNKO	CELSR2	ENSMUSG00000068740	0.328373	0.00342861	6894.6	6660.07	5939.41	9201.54	7426.27	7848.1	1.0789405	0.0121332523	1.03285489027342|1.08050480791088|1.10813340821879|1.03439573083249|1.04197222918419|1.07631272178955|1.07217162862732|1.11426070120028|1.14985877446146
PCNKO	CLIC1	ENSMUSG00000007041	0.906514	0.00313621	53.7953	45.0948	49.4154	73.8451	79.6035	125.444	1.0720498	0.0344547984	1.07187361851427|1.03235013062251|1.00606354371055|1.05514123264261|1.09677192504371|1.03323414623905|1.10588192816644|1.17971003320559|1.06742127252837
PCNKO	CLUH	ENSMUSG00000020741	0.400534	2.29982e-06	2033.46	2144.15	2104.14	2847.51	2805.56	2637.69	1.0409668	0.0493203145	1.02399303263547|0.985781836004|1.07962821535371|1.06171879270651|1.0127750517632|1.04703984710579|1.08525319128604|1.03454950875221|1.03796205513398
PCNKO	COBLL1	ENSMUSG00000034903	1.11545	0.00100062	26.4086	31.1369	31.0839	72.7262	51.8348	68.3223	1.2312946	0.0137334225	1.32088162188425|1.06795520359074|1.28671806262953|1.35861722736424|1.09442301350839|1.32238251480842|1.3063470505202|1.05248861100125|1.2718377887393
PCNKO	COG4	ENSMUSG00000031753	0.324692	0.00281535	1043.63	1053.29	1044.9	1446.69	1256.07	1233.16	1.0900232	0.0238681827	1.15037513466525|1.03619899973818|1.01257086394799|1.17859797823521|1.05443073324767|1.11124170098227|1.12557216643789|1.04193758861302|1.09928325264611
PCNKO	DNLZ	ENSMUSG00000075467	0.410275	8.42457e-05	681.733	698.969	730.87	952.154	953.391	901.63	1.0827354	0.0197960849	1.05728732040954|1.01678337590725|1.06526179985745|1.15233699913999|1.10458742902904|1.16100017562921|1.07567392685202|1.03009290641056|1.08159485828903
PCNKO	EML2	ENSMUSG00000040811	0.25939	0.0131898	3387.15	3319.83	3435.17	4511.26	3914.46	3716.29	1.0660964	0.0044936290	1.02732447709898|1.06249452362916|1.09436904780875|1.03783657303365|1.0725765773116|1.07556766624819|1.05237189779953|1.06474359527204|1.10758321528774
PCNKO	EPS15	ENSMUSG00000028552	0.228219	0.0250663	5120.33	4826.21	4949.51	5246.36	5948.05	6254.29	1.0569311	0.0196646267	1.06652365986246|1.0655174316982|1.00327174738352|1.07915793984619|1.06935920650134|1.01233681588657|1.05104955153375|1.11284463833999|1.05231933724239
PCNKO	FAH	ENSMUSG00000030630	0.728794	0.0230858	42.0581	39.7263	48.6184	58.181	76.8266	81.7628	1.1070950	0.0076058381	1.04446686882023|1.03809512156678|1.10180374203548|1.07308363761195|1.11934410906333|1.14554683809202|1.11281036956972|1.15728210650128|1.17142223815978
PCNKO	FN1	ENSMUSG00000026193	1.77127	8.81859e-11	1618.75	1549.33	1755.04	3818.68	5829.57	7158.16	1.1299961	0.0085286780	1.05207578832534|1.12592407853332|1.17661139561107|1.04385818170964|1.11301892963503|1.16645502846942|1.09668329452503|1.16953441243691|1.22580363620322
PCNKO	GALNT10	ENSMUSG00000020520	0.957122	2.27451e-11	268.976	222.253	284.537	557.195	493.357	460.336	1.1814825	0.0221925211	1.29536281798592|1.23426959319769|1.39813920299967|1.12115481333007|1.06434683567222|1.20910786029702|1.09337068652597|1.03813952814368|1.17945144121344
PCNKO	GRB14	ENSMUSG00000026888	0.753966	6.60735e-09	520.347	559.39	502.921	1032.71	867.308	767.226	1.1402248	0.0300767520	1.12844414218201|1.17217706003033|1.28064392404268|0.991425167725655|1.02670110480382|1.10787311623548|1.12617258327305|1.16444581080301|1.26414045524927
PCNKO	GSN	ENSMUSG00000026879	0.994005	4.82578e-08	124.218	142.8	149.84	234.962	267.505	329.291	1.0716229	0.0382561590	1.05070959893692|1.00148556324283|1.01747910737357|1.14467246491231|1.07116218576767|1.1198242786771|1.13541317694969|1.035568788238|1.06829084954114
PCNKO	HMGCS1	ENSMUSG00000093930	0.779972	1.23565e-16	17552.9	20911.1	17558.4	34344.7	31289.7	30555.8	1.0779772	0.0395078326	1.07717752297937|1.02322006405255|1.00132357533632|1.11476371022923|1.05662583634099|1.03312755478432|1.18930985161776|1.1107766024121|1.09547025094752
PCNKO	JCAD	ENSMUSG00000033960	0.650045	0.000181053	703.251	716.148	455.1	1131.17	901.556	903.871	1.0712082	0.0223057466	1.04166332819081|1.04882986804225|1.01959353468301|1.0790407459674|1.04244132290098|1.0554328647005|1.08822124103779|1.1707811591522|1.09486932912518
PCNKO	LAMB2	ENSMUSG00000052911	1.08246	0.000158518	35.2115	37.579	47.0243	88.3903	85.1572	81.7628	1.2259788	0.0047957828	1.28850388676193|1.25975325017566|1.09499276662025|1.32814521626234|1.29373204031087|1.12774664253956|1.28947340469058|1.2562667065963|1.09519527843776
PCNKO	MAP1A	ENSMUSG00000027254	0.430285	9.6935e-10	25147.8	24224.5	25374	34437.5	32832.7	33454.4	1.0369857	0.0066069796	1.01122403216433|1.04800625588667|1.0270045687473|1.02138965533419|1.04738966002445|1.03326988097418|1.03824418946065|1.06223526175731|1.04410783895326
PCNKO	MPEG1	ENSMUSG00000046805	0.901765	2.48763e-05	81.182	94.4843	83.6874	173.424	174.017	135.525	1.0916035	0.0206122336	1.10945030520593|1.11887635146207|1.16912440324293|1.01015451516182|1.01498825496018|1.06360693124437|1.09158915843479|1.09699121693742|1.14965025238446
PCNKO	MTMR6	ENSMUSG00000021987	0.206252	0.0250545	2824.74	2846.34	2950.58	3326.38	3155.45	3468.76	1.1878916	0.0046714926	1.2183102425636|1.28380498933456|1.15932691407784|1.16157165792021|1.05281965472645|1.10366719325175|1.26001528334545|1.24876844215278|1.20273978458956
PCNKO	NDRG3	ENSMUSG00000027634	0.324791	8.89557e-06	9287.02	9419.44	9428.78	12025.6	11404.6	11810.8	1.0770449	0.0058144954	1.08269042650347|1.03861393648318|1.10124024350727|1.05979953197595|1.04146128577106|1.0413743380355|1.11822879030335|1.10370380519695|1.10629190288798
PCNKO	NUCB2	ENSMUSG00000030659	0.775467	3.09137e-08	412.756	340.358	404.888	559.432	717.357	706.744	1.1091481	0.0291475808	1.0830899127102|1.21295841861976|1.05411595837276|1.09217803167887|1.21863544355461|1.06208137159967|1.05523763761394|1.17760969018777|1.02642637499993
PCNKO	OTUD6B	ENSMUSG00000040550	0.286561	0.00199483	1345.86	1339.96	1321.46	1579.84	1675.38	1630.78	1.0802544	0.0309469281	1.12692898015129|1.09962370872703|1.05920621475295|1.05158978808506|1.00766387323822|1.02769675190048|1.09453845757331|1.06379215516944|1.19124956953999
PCNKO	PACSIN1	ENSMUSG00000040276	0.363645	3.45044e-05	4736.92	4704.89	5009.29	6680.74	6015.62	5901.48	1.0292625	0.0131539587	1.01553242120411|1.01237466334032|1.04420672132262|1.04289173358692|1.0224273133683|1.04039187308529|1.01858252680731|1.01711875930152|1.04983610619048
PCNKO	PMM1	ENSMUSG00000022474	0.240564	0.0242938	1829.04	1995.98	2061.1	2411.15	2408.47	2134.79	1.0780595	0.0172804379	1.0237221593749|1.0183852763404|1.05294677145437|1.11319319286918|1.04946990471511|1.12291557302652|1.11752771176165|1.07591656155198|1.12845846669724
PCNKO	PPIA	ENSMUSG00000071866	0.25164	0.00589704	13935.9	15717.7	15655.9	18602.2	18221.8	17119.8	1.0294078	0.0057951685	1.02183664226117|1.02350207808039|1.02861650502857|1.00993607120526|1.02929048825724|1.02141200043737|1.03993165130424|1.04337341181959|1.04677143889234
PCNKO	PSAT1	ENSMUSG00000024640	0.50781	7.69668e-06	1041.67	1123.07	1186.77	1413.13	1763.31	1588.21	1.0243667	0.0172804379	1.03417368579087|1.02201609028221|1.009240430378|1.02902483116774|1.03491015237489|1.02370553511381|1.01920250587802|1.04509037032681|1.00193651872497
PCNKO	PTPN3	ENSMUSG00000038764	1.16245	1.2883e-11	253.327	283.453	217.587	710.479	480.398	495.057	1.0578386	0.0266568977	1.03826949274548|1.12012606223964|1.0834014321214|1.07119975866666|1.05659679103726|1.00522209161469|1.00852366475367|1.08261541879439|1.05459270810658
PCNKO	PTS	ENSMUSG00000032067	0.45199	0.000885531	304.188	301.706	310.839	444.189	404.497	406.574	1.1389239	0.0157093834	1.21629967281633|1.24445266934386|1.13829235690564|1.07662890317902|1.09749559795759|1.00674561243879|1.1744632709771|1.19742116147116|1.09851584159706
PCNKO	RAP1GAP2	ENSMUSG00000038807	0.237708	0.0171301	3228.69	3274.74	2963.33	3994.35	3645.1	3520.28	1.0324977	0.0308306132	1.04113705200961|1.05307065861743|1.04724305119822|1.01263773140517|0.99036860812786|1.03431088601825|1.02939675334126|1.02387223708217|1.06044240595614
PCNKO	RAP2B	ENSMUSG00000036894	1.00881	5.85568e-20	374.611	396.19	358.66	785.443	757.159	726.905	1.2485567	0.0392132420	1.62851153829697|1.42748839185645|1.35849911184035|1.26232138965495|1.07558114648991|1.09091767562103|1.24494453518869|1.1030427989316|1.04570353708495
PCNKO	RTN4IP1	ENSMUSG00000019864	0.484239	0.00172537	258.217	238.358	288.522	340.135	398.943	360.652	1.1385654	0.0119443659	1.11967938830539|1.0530863456471|1.04127388258989|1.26319478442456|1.1821484205059|1.17600981999903|1.18891481359307|1.11435563415922|1.10842535497891
PCNKO	S100A6	ENSMUSG00000001025	1.02947	8.02576e-05	68.4667	50.4632	75.7172	100.698	146.248	152.325	1.1950884	0.0045721372	1.32046606254735|1.17509625680482|1.15010052010444|1.28434898019084|1.13874947648332|1.11771759280278|1.29451257029732|1.14794786722167|1.12685616046836
PCNKO	SEMA7A	ENSMUSG00000038264	0.383844	0.000208652	2119.53	2296.61	1875.39	2779.26	2800.01	2623.13	1.0278112	0.0334867150	0.997010129215492|1.05729745937667|1.01150444829493|1.02144941055549|1.02760072454078|1.01819814522536|1.05302364891116|1.0366072663523|1.02760990025123
PCNKO	SLC1A1	ENSMUSG00000024935	0.433563	4.57959e-07	1622.66	1600.86	1734.32	2209.76	2225.2	2264.72	1.2641182	0.0046714926	1.12827494393566|1.18658350504801|1.08551521119791|1.32996075095232|1.39354550891704|1.27849864486444|1.32069705855443|1.38406431670078|1.26992430701786
PCNKO	SLC25A22	ENSMUSG00000019082	0.244883	0.00424378	7280.95	7656.45	8117.68	9173.57	9290.47	8858.38	1.0350042	0.0298165465	1.06563549961667|1.04176198404575|1.00901867066543|1.0431534019197|1.03365135342674|1.00124519776717|1.06749401076524|1.03683094490268|1.01624629795102
PCNKO	SLC38A3	ENSMUSG00000010064	2.10038	0.00938353	4.89048	5.36843	4.78214	20.1396	5.55373	39.2013	1.0627812	0.0401739571	1.01550181851553|1.06329326097759|1.10642231278775|1.09183735515286|1.0025961357398|1.12414665899883|1.03102550461468|1.02396303860587|1.10624465149909
PCNKO	SLC39A12	ENSMUSG00000036949	1.45154	0.0211078	8.80286	4.29474	15.9405	40.2791	21.2893	20.1607	1.0695252	0.0323115074	1.14578196472744|1.09520692331228|1.15017138950347|1.04576923019232|1.02686785367068|1.03688889815182|1.04724973319229|1.02823545447364|1.04955497147364
PCNKO	SNAP25	ENSMUSG00000027273	0.317108	0.000479683	18750.1	18074.4	21291.7	23749	24444.8	24215.2	1.0421241	0.0046354028	1.04988540670347|1.06864284325059|1.05522971843749|1.01522102480893|1.03094862046624|1.02919359718537|1.04982094008873|1.04704471804949|1.03313046237165
PCNKO	SPEG	ENSMUSG00000026207	0.372082	0.000421528	1760.57	1731.85	1558.98	2378.71	2134.48	2021.67	1.1001792	0.0436476968	1.14951490000646|1.19754197178356|1.17668703369045|0.997746732975682|1.02953380049244|0.998546537897739|1.09982509049524|1.13793944856301|1.11427693130649
PCNKO	SUCLG2	ENSMUSG00000061838	0.800387	0.00437634	55.7515	47.2421	53.4005	104.054	92.5622	76.1626	1.0550871	0.0308996191	1.01863885266808|1.066273299877|1.01483535581082|1.05306920824329|1.07662686370684|1.02077851994878|1.08284855533959|1.12856133767638|1.03415202858386
PCNKO	TMEM160	ENSMUSG00000019158	0.88693	1.07272e-13	401.019	428.4	494.951	810.058	866.382	776.186	1.2517968	0.0298165465	1.39128866693151|1.24617225695294|1.08551666564021|1.2543865646477|1.12060511568426|0.987294052653262|1.55971609437069|1.39522159030651|1.22597016584689
PCNKO	TMOD1	ENSMUSG00000028328	0.602829	5.18558e-05	237.677	229.769	247.077	405.029	340.629	341.612	1.0756506	0.0232989035	1.05809872886867|1.00077344762864|1.03040891823658|1.10844011333643|1.0717014607028|1.08530824035281|1.16816720276695|1.08542185055909|1.07253504491255
PCNKO	TNR	ENSMUSG00000015829	0.264151	0.0221486	3598.41	3087.92	3744.41	4540.35	3870.03	4122.86	1.0307884	0.0188113955	1.03090197958643|1.01510671910565|1.03992031057152|1.04695536375183|1.03216184326433|1.0604399224962|1.02843556373688|1.0003313392715|1.02284238820061
PCNKO	TUBA4A	ENSMUSG00000026202	1.34831	6.77308e-46	3599.39	3644.09	4284.79	10472.6	9855.1	9035.35	1.0478569	0.0254804065	1.02216370108052|1.04267789157052|1.00440326424283|1.04630732315791|1.0961313938455|1.07342873326746|1.01671087757322|1.07489873044943|1.05399033986841
PCNKO	TUBB4A	ENSMUSG00000062591	0.603338	4.52907e-12	11804.6	11667.7	12168.9	19658.5	18103.3	16387.3	1.0531834	0.0049602001	1.04240477171236|1.05537451630185|1.0747536422067|1.05670949802647|1.07428606141895|1.08124094657867|1.0202584310479|1.02969301882713|1.04392950205856
PCNKO	TUBB4B	ENSMUSG00000036752	0.958379	2.83419e-38	3832.18	4111.14	4077.57	7781.7	8020.51	7554.66	1.0270247	0.0392132420	1.03705360297683|1.01591613192543|1.00145376980821|1.04580886865524|1.05504107924786|1.02486984060884|1.04506116957717|1.00587535953384|1.0121427360575
PCNKO	YDJC	ENSMUSG00000041774	0.635412	1.88e-07	417.647	415.516	383.368	686.983	609.985	591.38	1.0524381	0.0350771557	1.05438648229816|1.02637757423871|1.11146895786482|1.03733984514024|1.00677252555548|1.08456601133028|1.04355318717937|1.01307330522847|1.09440544867342
ST3a.DEPvsNeuralCells.up.xlsx – Corresponds to figure 6C. It is the genelists of upregulated DEGs from different neural cells with Pten loss overlapped with upregulated DEP.

## Sheet: PCNKO&ASTHETvsDEP
Cell Group	Gene	Ensembl ID	Log2FC(HT or KO/WT)	Adj. p-val	WT or CTRL r1	WT or CTRL r2	WT or CTRL r3	HT or KO r1	HT or KO r2	HT or KO r3	DEP Mean FC (HT/WT)	DEP FDR	DEP Ratio (HT/WT)
PCNKO	CELSR2	ENSMUSG00000068740	0.328373	0.00342861	6894.6	6660.07	5939.41	9201.54	7426.27	7848.1	1.0789405	0.0121332523	1.03285489027342|1.08050480791088|1.10813340821879|1.03439573083249|1.04197222918419|1.07631272178955|1.07217162862732|1.11426070120028|1.14985877446146
PCNKO	FN1	ENSMUSG00000026193	1.77127	8.81859e-11	1618.75	1549.33	1755.04	3818.68	5829.57	7158.16	1.1299961	0.0085286780	1.05207578832534|1.12592407853332|1.17661139561107|1.04385818170964|1.11301892963503|1.16645502846942|1.09668329452503|1.16953441243691|1.22580363620322
PCNKO	SLC38A3	ENSMUSG00000010064	2.10038	0.00938353	4.89048	5.36843	4.78214	20.1396	5.55373	39.2013	1.0627812	0.0401739571	1.01550181851553|1.06329326097759|1.10642231278775|1.09183735515286|1.0025961357398|1.12414665899883|1.03102550461468|1.02396303860587|1.10624465149909
PCNKO	TNR	ENSMUSG00000015829	0.264151	0.0221486	3598.41	3087.92	3744.41	4540.35	3870.03	4122.86	1.0307884	0.0188113955	1.03090197958643|1.01510671910565|1.03992031057152|1.04695536375183|1.03216184326433|1.0604399224962|1.02843556373688|1.0003313392715|1.02284238820061
ASTHET	CELSR2	ENSMUSG00000068740	0.204868	0.030269	5394.73	5258.33	4846.2	5935.25	5752.5	6175.97	1.0789405	0.0121332523	1.03285489027342|1.08050480791088|1.10813340821879|1.03439573083249|1.04197222918419|1.07631272178955|1.07217162862732|1.11426070120028|1.14985877446146
ASTHET	FN1	ENSMUSG00000026193	0.391163	1.84477e-07	8268.31	8890.85	7955.57	10310.2	10800.6	11825	1.1299961	0.0085286780	1.05207578832534|1.12592407853332|1.17661139561107|1.04385818170964|1.11301892963503|1.16645502846942|1.09668329452503|1.16953441243691|1.22580363620322
ASTHET	SLC38A3	ENSMUSG00000010064	0.260901	0.00189518	11550.4	11738	11173.4	15038.8	13252	13002.2	1.0627812	0.0401739571	1.01550181851553|1.06329326097759|1.10642231278775|1.09183735515286|1.0025961357398|1.12414665899883|1.03102550461468|1.02396303860587|1.10624465149909
ASTHET	TNR	ENSMUSG00000015829	0.417154	0.03645	308.384	307.391	256.792	381.418	384.819	398.641	1.0307884	0.0188113955	1.03090197958643|1.01510671910565|1.03992031057152|1.04695536375183|1.03216184326433|1.0604399224962|1.02843556373688|1.0003313392715|1.02284238820061
ST3a.DEPvsNeuralCells.up.xlsx – Corresponds to figure 6C. It is the genelists of upregulated DEGs from different neural cells with Pten loss overlapped with upregulated DEP.

[truncated: 5 more sheets: PCNKO&NPCKOvsDEP, PCNKO&NPCKO&ASTHETvsDEP, PCNKO&ASTKOvsDEP, PCNKO&ASTKO&ASTHETvsDEP, PCNKO&ASTKO&NPCKOvsDEP]
