# Supplementary material for: Neuropathological signatures revealed by transcriptomic and proteomic analysis in Pten-deficient mouse models
Source: Sci Rep. 2023 Apr 25;13:6763. doi: 10.1038/s41598-023-33869-7 (PMC10130134; doi:10.1038/s41598-023-33869-7)
Supplement: Supplementary file 8 — Supplementary Information 8. [file 41598_2023_33869_MOESM8_ESM.xlsx]

## Sheet: DEP&Cells.down.SuperExactTest
Intersections	Degree	Observed.Overlap	Expected.Overlap	FE	P.value	Elements
ASTHETdown & DEPdown	2	4	0.565573	7.07248	0.00238305	GMPR, GPM6A, GSTM1, PTEN
PCNHETdown & DEPdown	2	1	0.848359	1.17875	0.575119	PTEN
PCNHETdown & ASTHETdown & DEPdown	3	1	0.00161552	618.997	0.00161427	PTEN
NPCKOdown & DEPdown	2	23	9.85287	2.33435	0.000157097	BUB1B, CHRM3, DDX5, FUBP1, FUS, FXYD6, HNRNPK, HNRNPU, HP1BP3, MTDH, NUMA1, NXF1, PRKD3, PTEN, RPL15, RPL18, RPLP1, RPS5, RPSA, S100A16, STAT5B, TAMM41, TARDBP
NPCKOdown & ASTHETdown & DEPdown	3	1	0.0187627	53.2973	0.0185931	PTEN
NPCKOdown & PCNHETdown & DEPdown	3	1	0.028144	35.5316	0.0277602	PTEN
NPCKOdown & PCNHETdown & ASTHETdown & DEPdown	4	1	5.35942e-05	18658.7	5.35928e-05	PTEN
ASTKOdown & DEPdown	2	61	38.9203	1.5673	0.000213255	CCDC177, CD47, CELF2, CHRM3, CPQ, CTNNBIP1, CTSF, CUX1, CXADR, CYFIP2, DCAF6, DDX5, DGLUCY, DNM3, DUS3L, EPB41L1, EPHB6, FBXO41, GMPR, GPR162, GRIP1, GRM8, GSTM1, HHAT, HIP1R, HMGA1, HS2ST1, HSPB1, INSR, LDB1, LRP11, MICOS10-NBL1, NBEA, NEGR1, NEU1, NUMA1, OXSR1, PEBP1, PGRMC2, PIP4P1, PLPPR1, PLXNA4, PTCHD4, PTEN, RIC8A, SH3RF1, SLC25A24, SLC25A29, SNTB2, SPR, SRGAP3, SSBP2, STAT5B, SYT7, TOR1AI…
ASTKOdown & ASTHETdown & DEPdown	3	3	0.0741154	40.4774	5.88532e-05	GMPR, GSTM1, PTEN
ASTKOdown & PCNHETdown & DEPdown	3	1	0.111173	8.99499	0.105333	PTEN
ASTKOdown & PCNHETdown & ASTHETdown & DEPdown	4	1	0.000211705	4723.55	0.000211684	PTEN
ASTKOdown & NPCKOdown & DEPdown	3	5	1.29117	3.87246	0.0100932	CHRM3, DDX5, NUMA1, PTEN, STAT5B
ASTKOdown & NPCKOdown & ASTHETdown & DEPdown	4	1	0.00245875	406.711	0.00245582	PTEN
ASTKOdown & NPCKOdown & PCNHETdown & DEPdown	4	1	0.00368813	271.14	0.00368149	PTEN
PCNKOdown & DEPdown	2	58	36.6431	1.58283	0.000244442	ALKBH5, ARF4, ATP2C1, CACNA2D2, CARMIL3, CCDC91, CD47, CHGB, CTNNBIP1, CXADR, DCPS, DDX5, DNM3, DTNA, DUS3L, FN3K, FUBP1, FXYD6, GABRG2, GRM8, HIP1R, HMGA1, HNRNPU, HP1BP3, INSR, KAT5, KCNC2, LMNB1, MICOS10-NBL1, MZT1, NUMA1, NXF1, OSBPL10, OXSR1, PCBP4, PLPP3, PPP2R5B, PRKD3, PSEN1, PSIP1, PTEN, PTHLH, RELN, RMDN1, RNMT, RPS5, SLC24A4, SLC6A8, SMARCC2, SSBP2, SST, STAT5B, TARDBP, TCF25, TDG, THO…
PCNKOdown & ASTHETdown & DEPdown	3	1	0.069779	14.331	0.0674681	PTEN
PCNKOdown & PCNHETdown & DEPdown	3	1	0.104668	9.55398	0.0994815	PTEN
PCNKOdown & PCNHETdown & ASTHETdown & DEPdown	4	1	0.000199319	5017.09	0.0001993	PTEN
PCNKOdown & NPCKOdown & DEPdown	3	12	1.21562	9.87148	5.36873e-09	DDX5, FUBP1, FXYD6, HNRNPU, HP1BP3, NUMA1, NXF1, PRKD3, PTEN, RPS5, STAT5B, TARDBP
PCNKOdown & NPCKOdown & ASTHETdown & DEPdown	4	1	0.00231489	431.985	0.0023123	PTEN
PCNKOdown & NPCKOdown & PCNHETdown & DEPdown	4	1	0.00347234	287.99	0.00346645	PTEN
PCNKOdown & ASTKOdown & DEPdown	3	17	4.8019	3.54027	8.95198e-06	CD47, CTNNBIP1, CXADR, DDX5, DNM3, DUS3L, GRM8, HIP1R, HMGA1, INSR, MICOS10-NBL1, NUMA1, OXSR1, PTEN, SSBP2, STAT5B, UNC5C
PCNKOdown & ASTKOdown & ASTHETdown & DEPdown	4	1	0.00914418	109.359	0.00910375	PTEN
PCNKOdown & ASTKOdown & PCNHETdown & DEPdown	4	1	0.0137163	72.9061	0.0136246	PTEN
PCNKOdown & ASTKOdown & NPCKOdown & DEPdown	4	4	0.159301	25.1097	2.29213e-05	DDX5, NUMA1, PTEN, STAT5B
ST3b.DEPvsNeuralCells.down.xlsx – Corresponds to figure 6D. It is the genelists of downregulated DEGs from primary different neural cells with Pten loss overlapped with downregulated DEP.

## Sheet: ASTHETvsDEP
Cell Group	Gene	Ensembl ID	Log2FC(HT or KO/WT)	Adj. p-val	WT or CTRL r1	WT or CTRL r2	WT or CTRL r3	HT or KO r1	HT or KO r2	HT or KO r3	DEP Mean FC (HT/WT)	DEP FDR	DEP Ratio (HT/WT)
ASTHET	GMPR	ENSMUSG00000000253	-0.341019	0.00947905	907.131	807.795	917.683	713.3	691.487	673.94	0.8871884	0.0433093840	0.931262271821888|0.76763368323577|0.871781087970177|0.999915380885936|0.818727852045517|0.928300664779004|0.966574112374424|0.794636439037694|0.905864053337115
ASTHET	GPM6A	ENSMUSG00000031517	-0.225486	0.00706525	9523.87	10297.1	9899.43	8539.79	8900.29	7979.72	0.8866637	0.0212198470	0.903095033933742|0.94806613246067|0.807347258832019|0.919629175729338|0.981045940648008|0.838236040660411|0.873375015854559|0.915416060797724|0.793762475441443
ASTHET	GSTM1	ENSMUSG00000058135	-0.265636	4.55927e-05	16589.7	17000.5	16754.2	13512.1	14803.2	13562.7	0.6422603	0.0387088534	1.08300776091546|0.872476461008729|0.838261136249356|0.520941032031738|0.368712560541946|0.439271502762047|0.62958365510351|0.503119551841116|0.524969138911196
ASTHET	PTEN	ENSMUSG00000013663	-0.460288	2.53828e-09	1687.1	1798.39	1756.74	1239.36	1282.07	1288.68	0.6739534	0.0013471423	0.611301024689314|0.749252315248451|0.582127322041679|0.669741528324799|0.755749562942389|0.636706753147152|0.640013296050199|0.773065861447141|0.647622657728058
ST3b.DEPvsNeuralCells.down.xlsx – Corresponds to figure 6D. It is the genelists of downregulated DEGs from primary different neural cells with Pten loss overlapped with downregulated DEP.

## Sheet: PCNHETvsDEP
Cell Group	Gene	Ensembl ID	Log2FC(HT or KO/WT)	Adj. p-val	WT or CTRL r1	WT or CTRL r2	WT or CTRL r3	HT or KO r1	HT or KO r2	HT or KO r3	DEP Mean FC (HT/WT)	DEP FDR	DEP Ratio (HT/WT)
PCNHET	PTEN	ENSMUSG00000013663	-0.304375	0.00284142	4134.43	4236.6	4112.66	3357.74	3411.12	3340.37	0.6739534	0.0013471423	0.611301024689314|0.749252315248451|0.582127322041679|0.669741528324799|0.755749562942389|0.636706753147152|0.640013296050199|0.773065861447141|0.647622657728058
ST3b.DEPvsNeuralCells.down.xlsx – Corresponds to figure 6D. It is the genelists of downregulated DEGs from primary different neural cells with Pten loss overlapped with downregulated DEP.

## Sheet: PCNHET&ASTHETvsDEP
Cell Group	Gene	Ensembl ID	Log2FC(HT or KO/WT)	Adj. p-val	WT or CTRL r1	WT or CTRL r2	WT or CTRL r3	HT or KO r1	HT or KO r2	HT or KO r3	DEP Mean FC (HT/WT)	DEP FDR	DEP Ratio (HT/WT)
PCNHET	PTEN	ENSMUSG00000013663	-0.304375	0.00284142	4134.43	4236.6	4112.66	3357.74	3411.12	3340.37	0.6739534	0.0013471423	0.611301024689314|0.749252315248451|0.582127322041679|0.669741528324799|0.755749562942389|0.636706753147152|0.640013296050199|0.773065861447141|0.647622657728058
ASTHET	PTEN	ENSMUSG00000013663	-0.460288	2.53828e-09	1687.1	1798.39	1756.74	1239.36	1282.07	1288.68	0.6739534	0.0013471423	0.611301024689314|0.749252315248451|0.582127322041679|0.669741528324799|0.755749562942389|0.636706753147152|0.640013296050199|0.773065861447141|0.647622657728058
ST3b.DEPvsNeuralCells.down.xlsx – Corresponds to figure 6D. It is the genelists of downregulated DEGs from primary different neural cells with Pten loss overlapped with downregulated DEP.

## Sheet: NPCKOvsDEP
Cell Group	Gene	Ensembl ID	Log2FC(HT or KO/WT)	Adj. p-val	WT or CTRL r1	WT or CTRL r2	WT or CTRL r3	HT or KO r1	HT or KO r2	HT or KO r3	DEP Mean FC (HT/WT)	DEP FDR	DEP Ratio (HT/WT)
NPCKO	BUB1B	ENSMUSG00000040084	-0.181237	0.0387325	2911.12	2920.28	2949.89	2695.18	2504.68	2544.71	0.8086696	0.0441608530	0.713953823317868|1.02536364795429|0.817940417863052|0.691208115506726|0.989043996350597|0.791226526407229|0.628974317358896|0.900140691046366|0.720175094991703
NPCKO	CHRM3	ENSMUSG00000046159	-0.407402	0.0210977	495.212	473.423	424.121	425.139	312.459	312.475	0.8662973	0.0016346690	0.883965249512389|0.866884325489707|0.813603197754349|0.912770200400478|0.893099801163944|0.845186434327567|0.888566171622716|0.871247408851493|0.82135317077457
NPCKO	DDX5	ENSMUSG00000020719	-0.168294	0.0240744	22274.5	23602.5	21984.4	20574.7	20058.5	19756.2	0.9656039	0.0288341228	0.991778296256048|0.990431749605873|0.962943160367477|0.984876943754073|0.976436876375062|0.961076884612689|0.932749337052669|0.949566939225133|0.940574575812051
NPCKO	FUBP1	ENSMUSG00000028034	-0.192449	0.0157957	7373.04	7318.37	7116.25	6710.27	6182.08	6191.88	0.9455401	0.0255731282	0.977183404168314|0.943737848319349|0.985703911620712|0.943694344892094|0.915521639509697|0.976666964954334|0.903421159148695|0.899272044080695|0.964659215364386
NPCKO	FUS	ENSMUSG00000030795	-0.192762	0.01616	9081.22	8552.9	8476.43	7952.07	7537.07	7355.85	0.9567453	0.0296156338	0.948037667273055|0.991212006563702|0.961239512417117|0.951060694776987|0.989386895048344|0.973519103343114|0.901000619530838|0.953356646331143|0.941894316683709
NPCKO	FXYD6	ENSMUSG00000066705	-0.231595	0.0164212	1818.45	1971.42	1918.02	1599.71	1700.5	1561.4	0.8261164	0.0076058381	0.988886513485431|0.78870134104722|0.873762607609618|0.824018018341947|0.763529119748153|0.83052831302742|0.804130410066236|0.7439965610931|0.817494289409127
NPCKO	HNRNPK	ENSMUSG00000021546	-0.160913	0.0309452	18059.2	17961.8	17985.7	16712.9	16123.7	15470.4	0.9694639	0.0348804879	1.009351295913|0.976048188597655|0.960402814912053|0.964019327243616|0.97177319699906|0.934250941896265|0.979376788978031|0.978344349341201|0.951608190465236
NPCKO	HNRNPU	ENSMUSG00000039630	-0.207765	0.0342378	20226.5	18630	17722.3	17737.2	16122.7	15130.6	0.9670780	0.0103855521	0.958326198864407|0.941014615344049|0.949501087837386|0.981143395748699|0.974798660383737|0.968451573407498|0.987252154394107|0.977137047723737|0.966076849692946
NPCKO	HP1BP3	ENSMUSG00000028759	-0.167882	0.0454386	5444.32	5524.61	5901.77	4927.65	4959.28	5130.44	0.9606937	0.0329916003	0.976888842907123|0.961368589064359|0.931869266719796|0.954809079065945|0.930778041313589|0.926377620768028|0.982146787681569|0.985933296376746|0.996071865785164
NPCKO	MTDH	ENSMUSG00000022255	-0.211754	0.0145345	3126.65	3125.19	3028.72	2793.06	2679.94	2540.81	0.9497481	0.0196646267	0.930395698834441|0.953143863830101|0.988423517120002|0.970894336919569|0.954993724525809|0.983161831025116|0.901933474002342|0.937678750331672|0.927107461519107
NPCKO	NUMA1	ENSMUSG00000066306	-0.246463	0.000683737	5337.06	5167.27	5380.85	4424.41	4381.44	4584.59	0.9366491	0.0376802984	0.935858156273791|0.93088454084474|0.868922120333081|0.903806305050801|1.01287126481602|0.948004090896993|0.98248224480246|0.948717577656761|0.898295778927942
NPCKO	NXF1	ENSMUSG00000010097	-0.303878	0.000956977	3490.54	3189.8	3177.41	2879.08	2516.7	2589.63	0.9434019	0.0128485906	0.894205888042729|0.940301407475043|0.974201014767354|0.929977994645551|0.919969153819394|0.96349586450091|0.963855767428108|0.932143243011113|0.972467150927586
NPCKO	PRKD3	ENSMUSG00000024070	-0.182713	0.0316789	3161.74	3151.44	3133.51	2882.04	2739.02	2701.93	0.8643678	0.0175517680	0.901933815673016|0.861863795768793|0.992617392478182|0.800797434681192|0.762404813453002|0.880583112274692|0.845019205720058|0.804637450821161|0.929453009975481
NPCKO	PTEN	ENSMUSG00000013663	-0.674688	5.2169e-17	2332.71	2293.42	2345.14	1502.82	1331.96	1532.1	0.6739534	0.0013471423	0.611301024689314|0.749252315248451|0.582127322041679|0.669741528324799|0.755749562942389|0.636706753147152|0.640013296050199|0.773065861447141|0.647622657728058
NPCKO	RPL15	ENSMUSG00000012405	-0.196569	0.0443558	8342.41	7797.84	7015.46	6967.33	6760.93	6477.99	0.8578478	0.0296156338	0.936324922784629|0.946975935860585|0.959334806361959|0.731777451065334|0.771554773945217|0.758446109974278|0.845562735971349|0.894508929276932|0.876144796681669
NPCKO	RPL18	ENSMUSG00000059070	-0.182649	0.027035	10820.5	10140.7	9617.07	8974.38	9095.36	8872.32	0.8809401	0.0177268637	0.874942510273223|0.888861244947634|0.874475701895102|0.768840081220598|0.827895824692099|0.847346757024568|0.940763401886542|0.964074727219452|0.94126082080769
NPCKO	RPLP1	ENSMUSG00000007892	-0.254383	0.00754893	13086	11549.9	10802.6	10185.5	10079.8	9444.54	0.8035843	0.0138046794	0.756509415802902|0.863549587883644|0.854808058972011|0.805454411431621|0.916036824745113|0.909359663005937|0.650960491852981|0.740452600749993|0.735127265321802
NPCKO	RPS5	ENSMUSG00000012848	-0.290232	0.000617096	10450.6	10030.7	8920.51	8192.32	8115.92	7735.7	0.8568086	0.0066425118	0.869323502829974|0.791903072495623|0.776688042897479|0.875490466658456|0.827831376767774|0.849717230719986|0.959576078925941|0.907439744666189|0.853308172810236
NPCKO	RPSA	ENSMUSG00000032518	-0.244664	0.00521324	25892.3	23542.9	22369.6	21088.9	20439	19076.6	0.9466876	0.0115970831	0.93543719278923|0.944478482660676|0.925494765018913|1.01046088928789|0.940242485409895|0.946641611299725|0.938619435988119|0.952848796258221|0.925964964208527
NPCKO	S100A16	ENSMUSG00000074457	-0.580299	4.39849e-05	677.658	686.412	648.656	440.958	373.549	531.207	0.8514137	0.0011311365	0.863298830913078|0.805463377811408|0.833647390256639|0.881276250014735|0.812578361360999|0.879690151922914|0.880597425155624|0.822138417390432|0.884033281161883
NPCKO	STAT5B	ENSMUSG00000020919	-0.290632	0.00991375	1147.81	1038.7	1078.76	933.327	910.337	826.105	0.9408270	0.0440569342	0.969477834013264|0.93241844241795|0.921574719601586|0.926121909396235|0.887442209754156|0.87963258813703|1.01455581074019|0.972341021056085|0.963878439271668
NPCKO	TAMM41	ENSMUSG00000030316	-0.381475	0.0190575	581.422	469.385	506.949	450.845	394.58	350.557	0.9052567	0.0486788577	0.907151599527796|0.87894505928676|0.841938188204045|1.04445562046046|0.996465794401345|0.916334718317745|0.88884145650629|0.852502256934502|0.820675872450739
NPCKO	TARDBP	ENSMUSG00000041459	-0.256472	0.000729116	8041.67	8090.58	7716.01	7044.45	6447.47	6472.13	0.9675041	0.0433093840	0.960643172357461|0.949178661285849|0.959374321392916|0.965003719674355|0.991572114927578|1.00287996115894|0.923220686193813|0.97947650011163|0.976187976334207
ST3b.DEPvsNeuralCells.down.xlsx – Corresponds to figure 6D. It is the genelists of downregulated DEGs from primary different neural cells with Pten loss overlapped with downregulated DEP.

## Sheet: NPCKO&ASTHETvsDEP
Cell Group	Gene	Ensembl ID	Log2FC(HT or KO/WT)	Adj. p-val	WT or CTRL r1	WT or CTRL r2	WT or CTRL r3	HT or KO r1	HT or KO r2	HT or KO r3	DEP Mean FC (HT/WT)	DEP FDR	DEP Ratio (HT/WT)
NPCKO	PTEN	ENSMUSG00000013663	-0.674688	5.2169e-17	2332.71	2293.42	2345.14	1502.82	1331.96	1532.1	0.6739534	0.0013471423	0.611301024689314|0.749252315248451|0.582127322041679|0.669741528324799|0.755749562942389|0.636706753147152|0.640013296050199|0.773065861447141|0.647622657728058
ASTHET	PTEN	ENSMUSG00000013663	-0.460288	2.53828e-09	1687.1	1798.39	1756.74	1239.36	1282.07	1288.68	0.6739534	0.0013471423	0.611301024689314|0.749252315248451|0.582127322041679|0.669741528324799|0.755749562942389|0.636706753147152|0.640013296050199|0.773065861447141|0.647622657728058
ST3b.DEPvsNeuralCells.down.xlsx – Corresponds to figure 6D. It is the genelists of downregulated DEGs from primary different neural cells with Pten loss overlapped with downregulated DEP.

## Sheet: NPCKO&PCNHETvsDEP
Cell Group	Gene	Ensembl ID	Log2FC(HT or KO/WT)	Adj. p-val	WT or CTRL r1	WT or CTRL r2	WT or CTRL r3	HT or KO r1	HT or KO r2	HT or KO r3	DEP Mean FC (HT/WT)	DEP FDR	DEP Ratio (HT/WT)
NPCKO	PTEN	ENSMUSG00000013663	-0.674688	5.2169e-17	2332.71	2293.42	2345.14	1502.82	1331.96	1532.1	0.6739534	0.0013471423	0.611301024689314|0.749252315248451|0.582127322041679|0.669741528324799|0.755749562942389|0.636706753147152|0.640013296050199|0.773065861447141|0.647622657728058
PCNHET	PTEN	ENSMUSG00000013663	-0.304375	0.00284142	4134.43	4236.6	4112.66	3357.74	3411.12	3340.37	0.6739534	0.0013471423	0.611301024689314|0.749252315248451|0.582127322041679|0.669741528324799|0.755749562942389|0.636706753147152|0.640013296050199|0.773065861447141|0.647622657728058
ST3b.DEPvsNeuralCells.down.xlsx – Corresponds to figure 6D. It is the genelists of downregulated DEGs from primary different neural cells with Pten loss overlapped with downregulated DEP.

## Sheet: NPCKO&PCNHET&ASTHETvsDEP
Cell Group	Gene	Ensembl ID	Log2FC(HT or KO/WT)	Adj. p-val	WT or CTRL r1	WT or CTRL r2	WT or CTRL r3	HT or KO r1	HT or KO r2	HT or KO r3	DEP Mean FC (HT/WT)	DEP FDR	DEP Ratio (HT/WT)
NPCKO	PTEN	ENSMUSG00000013663	-0.674688	5.2169e-17	2332.71	2293.42	2345.14	1502.82	1331.96	1532.1	0.6739534	0.0013471423	0.611301024689314|0.749252315248451|0.582127322041679|0.669741528324799|0.755749562942389|0.636706753147152|0.640013296050199|0.773065861447141|0.647622657728058
PCNHET	PTEN	ENSMUSG00000013663	-0.304375	0.00284142	4134.43	4236.6	4112.66	3357.74	3411.12	3340.37	0.6739534	0.0013471423	0.611301024689314|0.749252315248451|0.582127322041679|0.669741528324799|0.755749562942389|0.636706753147152|0.640013296050199|0.773065861447141|0.647622657728058
ASTHET	PTEN	ENSMUSG00000013663	-0.460288	2.53828e-09	1687.1	1798.39	1756.74	1239.36	1282.07	1288.68	0.6739534	0.0013471423	0.611301024689314|0.749252315248451|0.582127322041679|0.669741528324799|0.755749562942389|0.636706753147152|0.640013296050199|0.773065861447141|0.647622657728058
ST3b.DEPvsNeuralCells.down.xlsx – Corresponds to figure 6D. It is the genelists of downregulated DEGs from primary different neural cells with Pten loss overlapped with downregulated DEP.

## Sheet: ASTKOvsDEP
Cell Group	Gene	Ensembl ID	Log2FC(HT or KO/WT)	Adj. p-val	WT or CTRL r1	WT or CTRL r2	WT or CTRL r3	HT or KO r1	HT or KO r2	HT or KO r3	DEP Mean FC (HT/WT)	DEP FDR	DEP Ratio (HT/WT)
ASTKO	CCDC177	ENSMUSG00000062961	-0.702872	0.00322688	368.689	318.889	254.964	196.872	210.656	171.384	0.9562111	0.0306909483	0.932021448407051|0.975903224576688|0.95172722152774|0.89843967975585|0.974647300942892|0.951872124615644|0.954872116308169|0.994722853413484|0.971694276170535
ASTKO	CD47	ENSMUSG00000055447	-1.1972	2.71727e-13	3408.83	3429.32	2668.55	1295.83	1339.31	1510.94	0.9594108	0.0145285113	0.93927988937306|0.979671683641675|0.967661570062987|0.924611906863649|0.966167681548355|0.955297028594198|0.942329329692449|0.987331868489439|0.972346262448534
ASTKO	CELF2	ENSMUSG00000002107	-0.785779	0.000164337	7508.7	7504.46	5379.43	4620.13	3706.77	3501.55	0.9653799	0.0066069796	0.951994337302034|0.975797406323954|0.973768652834895|0.964670702076586|0.978781102304088|0.976353449908342|0.946030212709059|0.97636767178147|0.9446551683963
ASTKO	CHRM3	ENSMUSG00000046159	-3.19211	0.000825339	36.045	22.1311	13.1009	2.93839	4.83155	0	0.8662973	0.0016346690	0.883965249512389|0.866884325489707|0.813603197754349|0.912770200400478|0.893099801163944|0.845186434327567|0.888566171622716|0.871247408851493|0.82135317077457
ASTKO	CPQ	ENSMUSG00000039007	-0.494731	0.0362168	1195.67	1196.09	1250.63	639.59	913.163	1032.24	0.8402798	0.0038611343	0.815308725582129|0.748354319543348|0.799188330665265|0.889690295007015|0.813622569705735|0.871377574228195|0.906940135635044|0.82953267141072|0.888503859290737
ASTKO	CTNNBIP1	ENSMUSG00000028988	-1.14914	2.13086e-19	2943.34	2629.58	2672.59	1190.05	1315.15	1212.49	0.8629563	0.0211984631	0.923375372985325|0.87916616587281|0.946683389626406|0.90023774320292|0.861218284419592|0.939542293352727|0.780157849275377|0.738586791983989|0.797639194665579
ASTKO	CTSF	ENSMUSG00000083282	-0.633444	0.000662144	1560.24	1784.57	1760.56	896.21	1200.16	1194.76	0.8437051	0.0131539587	0.774347840451918|0.860179138501781|0.740324858344339|0.788398596098351|0.897367480459927|0.804855989229255|0.892925251071647|0.974834163439997|0.860112513744429
ASTKO	CUX1	ENSMUSG00000029705	-0.429584	0.00144486	4253.32	4486.58	3882.91	3006.96	3146.31	3218.87	0.8667378	0.0371889761	0.832224315977651|1.03153322669005|0.889513603733847|0.786130942720515|0.959233263445497|0.817711315567988|0.755637175591822|0.929072291711827|0.799584476844348
ASTKO	CXADR	ENSMUSG00000022865	-1.05429	8.59351e-06	1522.13	1550.18	1034.97	792.387	639.697	545.671	0.9244917	0.0298078432	0.909649492486252|0.895615343388028|0.889727263720112|0.99677825948695|0.97635462147487|0.98007963833495|0.903968432834174|0.854159458278116|0.914092808410478
ASTKO	CYFIP2	ENSMUSG00000020340	-1.07119	1.6922e-07	4698.21	4879.91	3260.11	2281.17	1976.1	1852.72	0.9600152	0.0294428127	0.973047159559837|0.940946695316748|0.941921637270592|1.00230886563738|0.988670964146151|0.975531705324247|0.948143926781351|0.926731451215445|0.942834257398048
ASTKO	DCAF6	ENSMUSG00000026571	-0.633661	0.000222835	1206.99	1269.52	972.491	751.249	756.621	715.085	0.6298384	0.0321239693	0.398010320874842|0.701843579692059|0.503564164407304|0.633810952067609|1.11353712103418|0.80123644820167|0.377093390395696|0.662620099775321|0.476829420667088
ASTKO	DDX5	ENSMUSG00000020719	-0.54151	2.31477e-06	19367.5	19356.7	19728	13276.6	12730.2	14153	0.9656039	0.0288341228	0.991778296256048|0.990431749605873|0.962943160367477|0.984876943754073|0.976436876375062|0.961076884612689|0.932749337052669|0.949566939225133|0.940574575812051
ASTKO	DGLUCY	ENSMUSG00000021185	-0.723744	0.000765832	1337.79	1483.79	957.374	734.598	746.958	806.687	0.9116114	0.0300767520	0.844494836927063|0.849355057465412|0.926605727833047|0.942424806498743|0.946910868297385|1.01479704371443|0.863982497227384|0.874568292116424|0.941363428526586
ASTKO	DNM3	ENSMUSG00000040265	-0.792523	1.41658e-07	950.559	994.895	895.901	510.301	599.112	530.896	0.9617648	0.0493203145	0.936769121317776|0.991626864473507|0.933465322368334|0.95877254537193|0.996863486414414|0.922186958770023|0.968360704212123|1.00032633448893|0.947511886364991
ASTKO	DUS3L	ENSMUSG00000007603	-0.543722	0.000371677	681.766	642.809	731.635	458.389	474.458	477.708	0.8376711	0.0462022682	1.03464926361667|0.719906342692468|0.786790008386428|0.978593252183389|0.788143115317962|0.914338727936254|0.794038451594345|0.670502122053394|0.852078323042717
ASTKO	EPB41L1	ENSMUSG00000027624	-0.65208	1.01964e-05	1280.11	1303.72	1235.52	724.804	830.061	875.634	0.9724033	0.0487949323	0.963132007616688|0.935279606137411|0.953624575056994|0.997247441953346|0.974143825074883|0.988446413072125|1.0000864640499|0.964399506775985|0.975270226074715
ASTKO	EPHB6	ENSMUSG00000029869	-0.986006	7.54695e-05	387.227	365.164	426.283	144.961	202.925	247.226	0.9120472	0.0421379989	0.800304150458958|0.972369197770097|0.970534825956712|0.836896098473168|0.950738465121145|0.927518268096744|0.88187518992285|0.956784520419815|0.911403705551902
ASTKO	FBXO41	ENSMUSG00000047013	-0.760433	0.000783665	197.733	190.126	207.599	123.412	126.587	101.451	0.9520896	0.0115970831	0.945074535878488|0.938052811656509|0.930045587994465|0.958474961395954|0.955292394459155|0.918803348404936|0.961788087990384|0.996236833683464|0.965037775298137
ASTKO	GMPR	ENSMUSG00000000253	-0.880907	0.00118914	612.766	554.284	903.963	299.716	380.726	444.219	0.8871884	0.0433093840	0.931262271821888|0.76763368323577|0.871781087970177|0.999915380885936|0.818727852045517|0.928300664779004|0.966574112374424|0.794636439037694|0.905864053337115
ASTKO	GPR162	ENSMUSG00000038390	-0.985187	0.000120135	325.435	256.52	377.911	143.002	144.947	196.993	0.8994873	0.0433093840	0.818073463311819|0.968470293669111|0.819195710182783|0.858506195760028|0.999521375460584|0.883772948889501|0.858525462735342|1.00481919740618|0.884500690308984
ASTKO	GRIP1	ENSMUSG00000034813	-0.727382	0.00121731	581.87	568.367	397.058	311.47	331.444	291.55	0.9548892	0.0232989035	0.970496969035028|0.955164680364675|0.909062511516581|0.921369550829761|0.978071300903788|0.947682595229936|0.991402104485497|0.971305593125238|0.94944762891339
ASTKO	GRM8	ENSMUSG00000024211	-1.85468	5.69145e-05	112.255	122.727	54.4192	31.3429	31.8882	16.7444	0.8956065	0.0418722741	0.799545773032629|0.855694279349302|0.834949950299426|0.839021952758397|0.895685898569289|0.874871771557889|0.953719760486929|1.0149544259067|0.992014609014165
ASTKO	GSTM1	ENSMUSG00000040562	-2.1506	2.3678e-18	572.601	651.862	397.058	104.803	136.25	124.106	0.6422603	0.0387088534	1.08300776091546|0.872476461008729|0.838261136249356|0.520941032031738|0.368712560541946|0.439271502762047|0.62958365510351|0.503119551841116|0.524969138911196
ASTKO	HHAT	ENSMUSG00000037375	-1.55006	0.000252108	65.9109	75.447	53.4114	23.5071	14.4947	28.564	0.8206682	0.0298165465	0.762109510557636|0.756991044295875|0.694302291222858|0.997921998684091|0.987572333260999|0.908381527603815|0.785689265603212|0.777667364550886|0.715378177495809
ASTKO	HIP1R	ENSMUSG00000000915	-0.379177	0.0169825	735.319	758.494	746.752	529.89	612.641	580.145	0.9587149	0.0046714926	0.976603296792727|0.958901314647354|0.97672079497191|0.947802241782461|0.937754372548416|0.953553870444851|0.965293923530089|0.973619898448622|0.938184750316596
ASTKO	HMGA1	ENSMUSG00000046711	-1.17119	0.000108373	789.901	666.952	417.214	233.112	243.51	355.573	0.8462290	0.0166834626	0.871566013754405|0.87377815871075|0.749660083987851|0.943427858393013|0.945636071721573|0.797427117289774|0.850043622020805|0.856308654771198|0.728213251286177
ASTKO	HS2ST1	ENSMUSG00000040151	-0.475698	0.000644621	2861.98	2937.4	2717.93	1885.47	2028.29	2211.25	0.9308527	0.0237079627	0.933574780594386|1.00859304707334|0.924566328454771|0.874570524486516|0.953439144174462|0.896562335148752|0.908148141195979|0.972223678714043|0.905996286848274
ASTKO	HSPB1	ENSMUSG00000004951	-1.73844	4.69748e-14	972.186	945.603	622.797	231.154	236.746	293.52	0.8851514	0.0022967783	0.915204665245973|0.952180495616607|0.878364382594005|0.866695799793528|0.898827133896392|0.878269259951066|0.855273785102729|0.854292334357407|0.867255173309892
ASTKO	INSR	ENSMUSG00000005534	-1.81568	9.53222e-38	3624.07	3684.83	3302.44	904.045	990.468	1119.91	0.9121622	0.0319189807	0.90116068424375|1.01569204620085|0.950836358576944|0.831731457194346|0.93449463937926|0.875332905849807|0.849902236941336|0.954941947806907|0.89536732991433
ASTKO	LDB1	ENSMUSG00000025223	-0.414094	0.00823311	1851.69	1819.78	2033.66	1284.08	1461.06	1536.55	0.8138292	0.0406455064	0.649381998583873|0.819393178374045|0.783990841770419|0.648053669448302|0.814708094451213|0.781739753296493|0.816172279759059|1.02622746318559|0.984795911304895
ASTKO	LRP11	ENSMUSG00000019796	-0.479904	0.00324442	1094.74	1155.85	963.421	770.838	816.532	717.055	0.9761500	0.0436476968	0.987047364786247|0.968290055781176|0.961867631151605|1.00909906864619|0.986280013508904|0.982543091432542|0.979244116322037|0.957256102077513|0.953722309917303
ASTKO	MICOS10-NBL1	ENSMUSG00000041120	-1.15971	8.24206e-07	4982.46	4700.85	3735.77	1425.12	2287.26	2293.98	0.8887149	0.0131539587	0.932654115394466|0.871291106498178|0.819854822783523|0.97500414625851|0.907503034661957|0.856373638396345|0.938165167261299|0.873356725208012|0.824231679475352
ASTKO	NBEA	ENSMUSG00000027799	-0.949204	1.90971e-06	2020.58	1989.79	1391.72	989.259	858.084	950.492	0.9730398	0.0232989035	0.970706695992995|1.00218927490127|0.997543572346063|0.95351404591329|0.963683222342196|0.968811428347141|0.963579738590018|0.973682496924591|0.963647821667867
ASTKO	NEGR1	ENSMUSG00000040037	-0.609153	1.28656e-05	909.365	902.346	877.761	621.96	581.719	559.46	0.9547607	0.0131539587	0.929406879244987|0.968940403015709|0.976092537407764|0.940984419335755|0.9854107255093|0.963597357648481|0.918618343734055|0.948460492194266|0.961335399328427
ASTKO	NEU1	ENSMUSG00000007038	-0.391954	0.0212451	652.93	638.785	604.657	452.512	464.795	527.941	0.8784456	0.0363394335	0.997155744992298|0.973598126062673|0.885593671940215|0.925994292516191|0.900790918918117|0.821713269711456|0.839404451625695|0.81669086111005|0.745068889569126
ASTKO	NUMA1	ENSMUSG00000066306	-0.410666	0.0187706	3899.04	4608.3	5159.74	3243.99	3468.09	3569.51	0.9366491	0.0376802984	0.935858156273791|0.93088454084474|0.868922120333081|0.903806305050801|1.01287126481602|0.948004090896993|0.98248224480246|0.948717577656761|0.898295778927942
ASTKO	OXSR1	ENSMUSG00000036737	-0.379077	0.0294747	1190.52	1064.31	942.258	840.38	788.509	829.341	0.9517790	0.0330773661	0.958379412635477|0.933348117676957|0.951649536479599|0.970742886645408|0.949916845968592|0.98364783545887|0.975019398863792|0.87789676562694|0.965410267510982
ASTKO	PEBP1	ENSMUSG00000047104	-3.4455	0.00211077	29.8659	26.155	8.0621	0.979464	0	4.92483	0.7385206	0.0303266670	0.528399329956375|0.773628738253013|0.827650313677439|0.542651747863948|0.791572365230153|0.849270913473113|0.579841678675798|0.845959255264056|0.907711146547224
ASTKO	PGRMC2	ENSMUSG00000049940	-0.429434	0.0193433	1407.82	1390.24	1093.42	948.121	1020.42	920.943	0.9300483	0.0407939470	0.8512884952332|0.898086823976198|0.938324118209489|0.915864314363344|0.96157899389581|1.01094388294763|0.884165315473332|0.931047613937646|0.979135312224387
ASTKO	PIP4P1	ENSMUSG00000035953	-0.397356	0.0370865	916.574	840.983	765.899	561.233	647.428	707.205	0.8587182	0.0443478911	0.759537021198657|0.839683671461428|0.990218648961371|0.768490149870977|0.844245795882303|1.00472731452592|0.740442735491136|0.813035503978589|0.968082519011949
ASTKO	PLPPR1	ENSMUSG00000063446	-0.98785	6.07059e-05	215.24	207.228	216.669	130.269	107.26	84.707	0.9328657	0.0398369344	0.854720508789909|0.902962317926363|0.918240711971629|0.937036150224783|0.986281305052986|1.00584079920326|0.892617538909639|0.939681360322467|0.95841033578372
ASTKO	PLXNA4	ENSMUSG00000029765	-0.669694	5.73525e-05	522.138	531.147	487.757	296.778	348.838	323.069	0.9703905	0.0195737701	0.966649264871983|0.984012637819651|0.988564212671872|0.944955932117771|0.946642795993493|0.969564762555883|0.978035696369131|0.964733909316302|0.990355061713712
ASTKO	PTCHD4	ENSMUSG00000042256	-2.25578	2.45705e-15	329.555	336.997	196.514	62.6857	60.8776	57.128	0.8574972	0.0195737701	0.827273984546131|0.902863633755971|0.987712100608673|0.742346147472461|0.807194518975451|0.88558030403119|0.781672272957514|0.850094476393006|0.932737350135406
ASTKO	PTEN	ENSMUSG00000013663	-1.20097	3.95138e-05	3786.79	3609.38	1763.58	1409.45	1319.98	1254.85	0.6739534	0.0013471423	0.611301024689314|0.749252315248451|0.582127322041679|0.669741528324799|0.755749562942389|0.636706753147152|0.640013296050199|0.773065861447141|0.647622657728058
ASTKO	RIC8A	ENSMUSG00000025485	-0.37441	0.0115611	799.17	791.691	757.837	583.761	625.203	602.799	0.9489620	0.0177118146	0.949738805526731|0.961946068198849|0.930877456214298|0.947038509280604|0.978811401409323|0.933832160927492|0.993116756018471|0.898777739287601|0.946519018806702
ASTKO	SH3RF1	ENSMUSG00000031642	-0.437036	0.0330999	475.795	553.278	432.33	395.704	344.973	338.828	0.9385160	0.0036280026	0.918620005446701|0.917548327639301|0.929134826533657|0.952090900392016|0.937287719411264|0.936049966450385|0.948443738098086|0.922491456410938|0.984977068485657
ASTKO	SLC25A24	ENSMUSG00000040322	-0.72778	0.0394169	441.809	389.307	203.568	207.646	179.734	237.377	0.9619768	0.0293031101	0.947921472215482|0.989526178761691|0.925767058474976|0.954480789367684|0.994580858761018|0.953781355174673|0.954197668115814|0.992382334705405|0.945153335451658
ASTKO	SLC25A29	ENSMUSG00000021265	-1.0644	0.000223919	244.076	280.663	214.653	80.3161	132.385	140.85	0.6570908	0.0290202330	0.449254498465723|0.779487266554855|0.587777629870676|0.603805346892721|1.04378847334379|0.789328992797334|0.411333785764872|0.711181850673987|0.537859261845653
ASTKO	SNTB2	ENSMUSG00000041308	-2.08669	7.59036e-16	2137.99	2462.59	1697.07	337.915	500.549	644.167	0.8939048	0.0495689146	0.937800929534451|0.993752009898288|1.03678039407089|0.792049640409592|0.837619736469689|0.873565563288784|0.819552137290111|0.856941167124941|0.897081631043591
ASTKO	SPR	ENSMUSG00000033735	-0.579038	0.000260938	845.514	918.442	871.714	535.767	649.361	579.16	0.9752290	0.0220636937	0.979767876033559|0.994635013246785|0.960763605215445|0.985739833220651|0.98329474812538|0.955231045630578|0.964456072533723|0.990824093557594|0.962348339394372
ASTKO	SRGAP3	ENSMUSG00000030257	-0.327396	0.00916035	5692.03	5659.53	5587.03	4729.83	4510.74	4258.99	0.9821562	0.0412883986	0.957948853425889|0.978935954125578|0.990690789421966|0.972434979534863|0.977782013568502|0.98175719593779|0.983233990730056|0.995618683615758|1.00100329378331
ASTKO	SSBP2	ENSMUSG00000003992	-0.464609	0.00523265	738.409	849.03	850.551	541.644	619.405	605.754	0.8183063	0.0076058381	0.783093906392086|0.718303011350235|0.726302869063454|0.872225733372433|0.797116327224503|0.808301319620021|0.936087050474631|0.855617729619145|0.867708405067393
ASTKO	STAT5B	ENSMUSG00000020919	-1.03171	1.49059e-09	1772.39	1586.4	1481.41	678.769	792.375	896.319	0.9408270	0.0440569342	0.969477834013264|0.93241844241795|0.921574719601586|0.926121909396235|0.887442209754156|0.87963258813703|1.01455581074019|0.972341021056085|0.963878439271668
ASTKO	SYT7	ENSMUSG00000024743	-1.44136	0.00301755	114.314	112.668	64.4968	49.9527	40.585	16.7444	0.9461341	0.0122551006	0.938328942506735|0.94150534281219|0.935931172321224|0.939593720162477|0.914901041723757|0.934698074076012|0.956758432654393|0.943488354063316|1.01000200789524
ASTKO	TOR1AIP1	ENSMUSG00000026466	-0.307895	0.0298705	2186.39	2115.53	2095.14	1628.85	1691.04	1847.8	0.9217462	0.0044936290	0.944593422630255|0.8931268870325|0.89164945320186|0.963220275636754|0.922416432794375|0.908954026538337|0.963113989419945|0.907904257341545|0.900737217496024
ASTKO	TRIQK	ENSMUSG00000055963	-0.848068	0.00016331	238.927	252.496	215.661	113.618	128.519	150.7	0.8777395	0.0040947016	0.912679618691143|0.8747592572453|0.821637740510013|0.915211975246373|0.873958554346383|0.823235719242493|0.938124012259207|0.895983766984917|0.844065081338179
ASTKO	TXNL4A	ENSMUSG00000057130	-0.461732	0.0411104	357.361	380.253	332.562	282.086	283.129	211.768	0.8419757	0.0067653679	0.939522633757709|0.835688721279949|0.896306680687791|0.896708670061558|0.813002679031562|0.836815055809052|0.838235025743899|0.7458415936257|0.77565980894037
ASTKO	UNC5C	ENSMUSG00000059921	-2.29325	1.32354e-11	1120.49	1004.95	593.572	267.394	169.104	118.196	0.9121946	0.0443499175	0.958375911682908|0.936333388208113|1.03649322048978|0.868166796487149|0.845077924837404|0.938154198445743|0.86010271563367|0.837364671180084|0.929682266437219
ASTKO	VAPA	ENSMUSG00000024091	-0.645977	2.01183e-05	4416.03	4337.7	3528.18	2638.68	2672.81	2537.27	0.9700065	0.0250419917	0.977104215020474|0.982475391960152|0.967478813886684|0.990855922130732|0.984164741908622|0.959155278118479|0.983745110188459|0.944310716711891|0.940767971340071
ASTKO	WWC2	ENSMUSG00000031563	-0.65961	2.75107e-05	4959.8	5325.55	4093.53	2959.94	3148.24	2994.29	0.9240099	0.0159407839	0.862681823148288|0.881113212042755|0.904984505238292|0.904502845412184|0.92824232235974|0.957594750158452|0.938044199511445|0.95631013089666|0.982615625134179
ASTKO	XKR4	ENSMUSG00000051951	-1.94239	1.88174e-08	121.523	173.025	95.7374	34.2812	36.7198	30.5339	0.9386592	0.0057721971	0.957455436426813|0.922124175989763|0.907163590720099|0.960287476408969|0.955032793022877|0.93903849210835|0.945708066264678|0.96179703303033|0.899325446790077
ST3b.DEPvsNeuralCells.down.xlsx – Corresponds to figure 6D. It is the genelists of downregulated DEGs from primary different neural cells with Pten loss overlapped with downregulated DEP.

## Sheet: ASTKO&ASTHETvsDEP
Cell Group	Gene	Ensembl ID	Log2FC(HT or KO/WT)	Adj. p-val	WT or CTRL r1	WT or CTRL r2	WT or CTRL r3	HT or KO r1	HT or KO r2	HT or KO r3	DEP Mean FC (HT/WT)	DEP FDR	DEP Ratio (HT/WT)
ASTKO	GMPR	ENSMUSG00000000253	-0.880907	0.00118914	612.766	554.284	903.963	299.716	380.726	444.219	0.8871884	0.0433093840	0.931262271821888|0.76763368323577|0.871781087970177|0.999915380885936|0.818727852045517|0.928300664779004|0.966574112374424|0.794636439037694|0.905864053337115
ASTKO	GSTM1	ENSMUSG00000040562	-2.1506	2.3678e-18	572.601	651.862	397.058	104.803	136.25	124.106	0.6422603	0.0387088534	1.08300776091546|0.872476461008729|0.838261136249356|0.520941032031738|0.368712560541946|0.439271502762047|0.62958365510351|0.503119551841116|0.524969138911196
ASTKO	PTEN	ENSMUSG00000013663	-1.20097	3.95138e-05	3786.79	3609.38	1763.58	1409.45	1319.98	1254.85	0.6739534	0.0013471423	0.611301024689314|0.749252315248451|0.582127322041679|0.669741528324799|0.755749562942389|0.636706753147152|0.640013296050199|0.773065861447141|0.647622657728058
ASTHET	GMPR	ENSMUSG00000000253	-0.341019	0.00947905	907.131	807.795	917.683	713.3	691.487	673.94	0.8871884	0.0433093840	0.931262271821888|0.76763368323577|0.871781087970177|0.999915380885936|0.818727852045517|0.928300664779004|0.966574112374424|0.794636439037694|0.905864053337115
ASTHET	GSTM1	ENSMUSG00000058135	-0.265636	4.55927e-05	16589.7	17000.5	16754.2	13512.1	14803.2	13562.7	0.6422603	0.0387088534	1.08300776091546|0.872476461008729|0.838261136249356|0.520941032031738|0.368712560541946|0.439271502762047|0.62958365510351|0.503119551841116|0.524969138911196
ASTHET	PTEN	ENSMUSG00000013663	-0.460288	2.53828e-09	1687.1	1798.39	1756.74	1239.36	1282.07	1288.68	0.6739534	0.0013471423	0.611301024689314|0.749252315248451|0.582127322041679|0.669741528324799|0.755749562942389|0.636706753147152|0.640013296050199|0.773065861447141|0.647622657728058
ST3b.DEPvsNeuralCells.down.xlsx – Corresponds to figure 6D. It is the genelists of downregulated DEGs from primary different neural cells with Pten loss overlapped with downregulated DEP.

[truncated: 16 more sheets: ASTKO&PCNHETvsDEP, ASTKO&PCNHET&ASTHETvsDEP, ASTKO&NPCKOvsDEP, ASTKO&NPCKO&ASTHETvsDEP, ASTKO&NPCKO&PCNHETvsDEP, PCNKOvsDEP, PCNKO&ASTHETvsDEP, PCNKO&PCNHETvsDEP, PCNKO&PCNHET&ASTHETvsDEP, PCNKO&NPCKOvsDEP, PCNKO&NPCKO&ASTHETvsDEP, PCNKO&NPCKO&PCNHETvsDEP, PCNKO&ASTKOvsDEP, PCNKO&ASTKO&ASTHETvsDEP, PCNKO&ASTKO&PCNHETvsDEP, PCNKO&ASTKO&NPCKOvsDEP]
