# Supplementary material for: Neuropathological signatures revealed by transcriptomic and proteomic analysis in Pten-deficient mouse models
Source: Sci Rep. 2023 Apr 25;13:6763. doi: 10.1038/s41598-023-33869-7 (PMC10130134; doi:10.1038/s41598-023-33869-7)
Supplement: Supplementary file 9 — Supplementary Information 9. [file 41598_2023_33869_MOESM9_ESM.xlsx]

## Sheet: DEPshortlistedDEGs
name	genelists
DEP	RAP2B	COG3	SEZ6L2	MUSTN1	ODR4	GRM2	CLUH	ELP3	CD9	ARHGEF5	RGS20	TMOD1	PRKAR1B	NUCB2	RPL22	PITPNM2	STK38	SH2D3C	EIF2A	LRCH3	SEC24A	PLA2G15	HMGCS2	FBXO3	CTTNBP2	ATXN2	AHCYL2	ATIC	DIABLO	CARMIL1	PRODH	CRYZL2P	PTS	TBCB	CYP2D7	SUCLG2	NEK7	TUBB4A	BCAT2	FRS2	UQCC2	COG4	BNIP3	MAPKAPK2	CCDC47	SLC1A1	MAP1A	POLRMT	PDK3
SSC.DEGs	CSF1R	C1QC	LAPTM5	LGI3	CRYBB1	ADGRG1	NEFM	PPP1R14A	LGALS3BP	IGFBP2	B2M	GJC2	PLEKHH1	CTSS	NAAA	C1QB	GPR17	PLXNB1	TMEM125	SLC9A3R1	GRIN2C	CPM	CX3CR1	NEFH	MICALL1	ITIH5	CAV1	TSPAN15	C1QA	KCNJ8	UNC5B	TMEM119	PLXNB3	B3GALT5	SIRT2	MAG	TTYH2	GJB1	ABCA2	SCD	HAPLN2	ARPC1B	OLIG1	UCP2	PLOD1	MBP	COL11A2	TP53INP2	GPT
NPC(DEP)	SEZ6L2	CD9	RGS20	TMOD1	PRKAR1B	TUBB4A	BNIP3	MAP1A	PDK3	GSN	HMGCS1	DACT3	AK1	PACSIN1	CD82	CELSR2	TUBA4A	NUCB1	SPEG	CSTB	EPS15	THSD7A	SNAP25	KCNH7	MIB2	ALDH18A1	PLIN3	HNRNPK	STAT5B	RPL18	TAMM41	RPS5	RPLP1	FUS	HP1BP3	RPSA	MTDH	FUBP1	PRKD3	S100A16	NUMA1	PTEN	HNRNPU	CHRM3	NXF1	BUB1B	RPL15	DDX5	TARDBP
AST(DEP)	CLUH	CD9	PITPNM2	SH2D3C	CARMIL1	CRYZL2P	TUBB4A	MAPKAPK2	CCDC47	SLC1A1	MAP1A	CACYBP	S100A6	MEMO1	HMGCS1	DACT3	COBLL1	PLA2G7	BRINP2	CAPZA1	PACSIN1	ARRB2	C1QC	CD82	RAP1GAP2	BCAN	TUBB4B	CSMD1	LIG1	ELMO1	ABHD3	HAVCR2	MAT2A	SNX5	GALNT10	UGT1A10	SLC39A12	AP3M2	SLC38A3	SPCS2	TRAP1	TNR	PSAT1	FSD1L	EML2	FN1	LAP3	GRB14	DNAJA1
PCN(DEP)	RAP2B	CLUH	ARHGEF5	TMOD1	NUCB2	PTS	SUCLG2	TUBB4A	COG4	BNIP3	SLC1A1	MAP1A	CACYBP	S100A6	GSN	HMGCS1	COBLL1	CACNA2D1	RTN4IP1	TMEM160	BRINP2	PACSIN1	LAMB2	BOLA2	JCAD	RAP1GAP2	CELSR2	TUBB4B	ABHD3	SLC25A22	TUBA4A	PPIA	SPEG	GALNT10	NDRG3	SLC39A12	EPS15	SNAP25	SLC38A3	SEMA7A	TNR	PSAT1	EML2	FN1	GRB14	MPEG1	FAH	DNLZ	PMM1
Translated DEGs	S100A6	GSN	TLN1	C1QC	CD82	ACADVL	BCAN	CRYBB1	HAVCR2	CERS2	SLC38A3	LAP3	GRB14	MPEG1	PLIN3	ATP2B4	GPM6A	PTEN	FXYD6	SEZ6L2	CD9	RGS20	TMOD1	PRKAR1B	TUBB4A	BNIP3	MAP1A	PDK3	HMGCS1	DACT3	AK1	PACSIN1	CELSR2	TUBA4A	NUCB1	SPEG	CSTB	EPS15	THSD7A	SNAP25	KCNH7	MIB2	ALDH18A1	HNRNPK	STAT5B	RPL18	TAMM41	RPS5	RPLP1
ST3c.DEP_filtered_DEGs.genelists.xlsx – Corresponds to figure 6E. It is the genelists curated from DEP, DEGs from somatosensory cortex of mice and DEGs from different primary neural cells with Pten loss. These lists are used for enrichment analysis with GWAS genelists of neurological diseases and traits.
[truncated: 496 more columns]

## Sheet: DEP List
Group	Protein	DEP Mean FC (HT/WT)	DEP FDR	DEP Ratio (HT/WT)
DEP	RAP2B	1.2485567	0.0392132420	1.62851153829697|1.42748839185645|1.35849911184035|1.26232138965495|1.07558114648991|1.09091767562103|1.24494453518869|1.1030427989316|1.04570353708495
DEP	COG3	1.1028422	0.0310156607	1.1546170861826|1.10033362991077|1.01628641221674|1.21745637080831|1.15422975823494|1.06810789031223|1.13645301000777|1.07903373349618|0.999062025997189
DEP	SEZ6L2	1.0252328	0.0298078432	1.04369719276835|1.04194880512406|1.0206335810094|1.02839845539646|1.02143402183537|0.994172456875488|1.02513183069409|1.04216273201388|1.00951595191933
DEP	MUSTN1	1.0478225	0.0170158310	1.03897867271463|1.0812071174561|1.03016863040359|1.05271103274006|1.09146652471719|1.04292081270163|1.02146919651977|1.05924698009113|1.01223328444772
DEP	ODR4	1.1236839	0.0156614876	1.1856895681051|1.1608166577151|1.15584892793755|1.05613973235081|1.03123129660766|1.02403503670532|1.18929078227375|1.15820754964993|1.1518958274266
DEP	GRM2	1.0455820	0.0306780805	1.09011967018744|1.03174658723734|1.05773226588559|1.05739539540228|0.996794214008349|1.01007204571353|1.08122815408075|1.03691382827355|1.04823627034004
DEP	CLUH	1.0409668	0.0493203145	1.02399303263547|0.985781836004|1.07962821535371|1.06171879270651|1.0127750517632|1.04703984710579|1.08525319128604|1.03454950875221|1.03796205513398
DEP	ELP3	1.2756620	0.0001837083	1.35385704525624|1.2812285703452|1.30998796121838|1.246612310881|1.16448270232096|1.25091624532778|1.31051526666497|1.25884882472563|1.3045093878534
DEP	CD9	1.1147667	0.0464062354	1.09937246769721|1.10820955790983|1.22889653370244|0.989397252989763|0.993680316033034|1.10504928080253|1.12385013148438|1.12889910958668|1.25554568048177
DEP	ARHGEF5	1.1529929	0.0096342790	1.15507219402992|1.13584023441472|1.16178389133572|1.07502352360816|1.0532344844846|1.08037533577836|1.24470434242325|1.2196747218491|1.25122692299902
DEP	RGS20	1.0508468	0.0339080884	1.11590640547979|1.05703535508749|1.07310795850556|1.06652379803814|1.00654048162389|1.02477065095445|1.07184928257988|1.01173123829046|1.03015605915472
DEP	TMOD1	1.0756506	0.0232989035	1.05809872886867|1.00077344762864|1.03040891823658|1.10844011333643|1.0717014607028|1.08530824035281|1.16816720276695|1.08542185055909|1.07253504491255
DEP	PRKAR1B	1.0828571	0.0093822807	1.09992138680543|1.0750296482897|1.04481609639405|1.12455739651929|1.12841146590621|1.09566583891647|1.11187980888396|1.04625696317025|1.01917513295539
DEP	NUCB2	1.1091481	0.0291475808	1.0830899127102|1.21295841861976|1.05411595837276|1.09217803167887|1.21863544355461|1.06208137159967|1.05523763761394|1.17760969018777|1.02642637499993
DEP	RPL22	1.0306880	0.0298078432	1.0271936245185|1.02927791063216|1.02166698783829|1.05157913211855|1.04870270521028|1.04948784714418|1.0152793674379|1.04274311071352|0.990260980641634
DEP	PITPNM2	1.0283935	0.0457530541	1.02721901656312|1.04468984066594|1.00978407938326|1.00398879049533|1.06359140591153|1.03583972361381|1.02872066507037|1.04437431608025|0.997333447861295
DEP	STK38	1.2118263	0.0119443659	1.37441800722942|1.18848173980018|1.12447750459827|1.35440644255858|1.1668677902855|1.10718814356046|1.34009542945604|1.15472641583294|1.0957748217852
DEP	SH2D3C	1.1030106	0.0427965434	1.15491230982078|1.14686969796006|0.999376371490982|1.16106302115104|1.14873489958766|1.0038673807198|1.16041758369186|1.14828334066005|1.00357081360269
DEP	EIF2A	1.0342101	0.0172804379	1.05133324042783|1.01565890147572|1.01932356039733|1.0560270833747|1.05482782809386|1.00948223726434|1.05057406814765|1.03150408789086|1.0191600162281
DEP	LRCH3	1.2086169	0.0195737701	1.34425143695111|1.21633869874789|1.05805243952482|1.32800274280836|1.1987721685281|1.04311902233153|1.37347965851408|1.23849952162663|1.07703624935766
DEP	SEC24A	1.1696601	0.0114048132	1.3118400232646|1.22361887136381|1.2876733465681|1.15727396397915|1.07547528773548|1.13501471473321|1.14621401951056|1.0653705858153|1.12446048965071
DEP	PLA2G15	1.1353304	0.0181346232	1.17087517674464|1.0274176012887|1.0604774905235|1.19612527075156|1.08399810671503|1.07330877809077|1.27867607898699|1.16778122663188|1.15931417613498
DEP	HMGCS2	1.4432742	0.0207640898	1.17088832624194|1.53147848831295|1.13431263225546|1.20824243461524|1.57452114434095|1.16953129171971|1.58959918624453|2.07182351661557|1.5390707468878
DEP	FBXO3	1.0701304	0.0298165465	1.11029107837997|0.982186022859837|1.1036654602962|1.10770891445735|1.03179172616193|1.07709841862081|1.08268709323552|1.02648067763198|1.10926414912413
DEP	CTTNBP2	1.0474473	0.0433093840	1.06645061612763|1.03252332771774|1.07442814746702|1.04795378442075|0.972061398313522|1.055693965932|1.0792791564844|1.02133801421286|1.077297082727
DEP	ATXN2	1.0294591	0.0395078326	1.03914927240402|1.02521746466986|1.03639963421165|1.00365000270806|1.01041086583851|0.999397003077677|1.05817804252906|1.03924784921394|1.053481945234
DEP	AHCYL2	1.0905641	0.0090789986	1.06890697828369|1.07913758753696|1.01209458835235|1.13539338932512|1.10631850044737|1.04632387424154|1.12220837543545|1.12379344708874|1.12089977878097
DEP	ATIC	1.0204353	0.0457884119	1.03414330562292|1.02538924801194|1.01226191217396|1.04232896782627|1.01669395208672|1.03037112105688|1.02603487297021|1.00257763369464|0.994116419515496
DEP	DIABLO	1.0620960	0.0172804379	1.07901964407469|0.985087206730626|1.07395243681508|1.02532715558108|1.08170439813495|1.08202163473872|1.08058085657106|1.07592939361039|1.07524153839519
DEP	CARMIL1	1.0638637	0.0364408700	1.04435222670995|1.08653116667827|1.03212776679158|1.0066904442574|1.03099016939184|1.02587994657039|1.09826333195244|1.13689351835549|1.1130450260567
DEP	PRODH	1.0670960	0.0298165465	1.13607808360602|1.08018645393856|1.08001438188292|1.10147541416778|1.02981393169049|1.0057030855449|1.11022919827636|1.03620823690851|1.0241551140189
DEP	CRYZL2P	1.0953065	0.0350771557	1.1668341146274|1.21352506020764|1.101585171449|1.08425605633764|1.12349321445102|1.02277781241136|1.05550035946488|1.09387503957731|0.995912084100625
DEP	PTS	1.1389239	0.0157093834	1.21629967281633|1.24445266934386|1.13829235690564|1.07662890317902|1.09749559795759|1.00674561243879|1.1744632709771|1.19742116147116|1.09851584159706
DEP	TBCB	1.0512596	0.0238681827	1.06845324033562|1.04319421613365|1.08400032109733|1.06900582837029|0.982996314526004|1.03289682996186|1.06328441470533|1.03797614448052|1.07952890584764
DEP	CYP2D7	1.0802601	0.0407939470	1.03988891121241|1.02130531190814|0.989182002649588|1.16914539059116|1.14321510368858|1.10879328012831|1.11202121068153|1.08490630632353|1.0538829554203
DEP	SUCLG2	1.0550871	0.0308996191	1.01863885266808|1.066273299877|1.01483535581082|1.05306920824329|1.07662686370684|1.02077851994878|1.08284855533959|1.12856133767638|1.03415202858386
DEP	NEK7	1.0870878	0.0095998917	1.04416295874847|1.04426052422967|1.10391664952145|1.0525272548088|1.05194512553385|1.1139311235187|1.10295294207369|1.10431125961404|1.16578253640345
DEP	TUBB4A	1.0531834	0.0049602001	1.04240477171236|1.05537451630185|1.0747536422067|1.05670949802647|1.07428606141895|1.08124094657867|1.0202584310479|1.02969301882713|1.04392950205856
DEP	BCAT2	1.1291913	0.0029624127	1.14923691596627|1.13174290600978|1.2173186677402|1.0837489192115|1.0649356827936|1.12640807230693|1.09868270391652|1.14194983969095|1.14869795119416
DEP	FRS2	1.2608769	0.0457530541	1.59399219677546|1.14075088461589|1.18153916720996|1.45733203095978|1.03911140443624|1.07934658081085|1.57126173924586|1.12052838250963|1.16402987446442
DEP	UQCC2	1.0686725	0.0433093840	1.07336506046979|1.0547562685168|1.00100295292761|1.06712368182403|1.09221839822851|0.992989567560821|1.12884040449855|1.14852580330904|1.05923049984708
DEP	COG4	1.0900232	0.0238681827	1.15037513466525|1.03619899973818|1.01257086394799|1.17859797823521|1.05443073324767|1.11124170098227|1.12557216643789|1.04193758861302|1.09928325264611
DEP	BNIP3	1.0872264	0.0233648330	1.08862106054304|1.0503928488115|1.02898085998356|1.18810262072894|1.14216260426494|1.12208304347476|1.08895754582377|1.04702166618166|1.02871522437753
DEP	MAPKAPK2	1.7050935	0.0140616616	1.93289697213443|1.66621680316974|1.11165372116504|2.26799727229754|1.92891772736192|1.29836183752739|2.12004892083837|1.8143710780004|1.20537672730679
DEP	CCDC47	1.1238963	0.0238681827	1.00839542432543|1.10669082782368|1.06434010150317|1.23475796173854|1.25267523455861|1.08920527000935|1.08324509353458|1.16552932781918|1.11022759055954
DEP	SLC1A1	1.2641182	0.0046714926	1.12827494393566|1.18658350504801|1.08551521119791|1.32996075095232|1.39354550891704|1.27849864486444|1.32069705855443|1.38406431670078|1.26992430701786
DEP	MAP1A	1.0369857	0.0066069796	1.01122403216433|1.04800625588667|1.0270045687473|1.02138965533419|1.04738966002445|1.03326988097418|1.03824418946065|1.06223526175731|1.04410783895326
DEP	POLRMT	1.1456960	0.0207106023	1.08223034671285|0.999004538849803|1.05997354317555|1.26201935427249|1.16068069067871|1.23504221713512|1.21167307882751|1.11455861613133|1.18608122140408
DEP	PDK3	1.0876964	0.0413115767	1.20422445699098|1.08748962557625|1.06006268060661|1.09115970405676|1.0172843415998|0.994532517996878|1.16688073569708|1.09360869646704|1.07402496348867
DEP	COL24A1	1.2282828	0.0175277062	1.07820041306115|1.19211182564637|1.02582008870426|1.32306882306658|1.45746755095104|1.25775086077292|1.21865862618399|1.34266993737353|1.15879717410776
DEP	NAA25	1.0432776	0.0298165465	1.09223882947608|1.03202994975195|1.05236265641969|1.05422282182878|1.00523070513571|1.00103664741568|1.06484680275811|1.03495492790267|1.05257496769453
DEP	NR3C2	1.8995372	0.0298078432	3.28216154481294|1.61266864211996|1.58185063015212|2.7039557872455|1.3236828321842|1.30210375690616|2.68321518003683|1.31374330336883|1.29245308220151
DEP	SNX13	1.1240381	0.0046354028	1.10546311122285|1.11094311505324|1.07071632671252|1.10077105394416|1.10457706523905|1.06745154835238|1.20086440901829|1.19859044220039|1.15696593018333
DEP	CACYBP	1.1187405	0.0387088534	1.25559397445925|1.0944628610676|1.07995349645671|1.24581239519726|1.08210012956531|1.07112838781266|1.18746339853082|1.03137060661411|1.02077884383714
DEP	S100A6	1.1950884	0.0045721372	1.32046606254735|1.17509625680482|1.15010052010444|1.28434898019084|1.13874947648332|1.11771759280278|1.29451257029732|1.14794786722167|1.12685616046836
DEP	ADPGK	1.0730561	0.0392132420	1.04314626668291|1.08195689294286|1.0506143924998|1.09341557307365|1.14524422545159|1.12601664458402|0.987749378369284|1.11440527793616|1.01495633653483
DEP	GSN	1.0716229	0.0382561590	1.05070959893692|1.00148556324283|1.01747910737357|1.14467246491231|1.07116218576767|1.1198242786771|1.13541317694969|1.035568788238|1.06829084954114
DEP	ABHD12	1.0546233	0.0310264025	1.08708190389011|1.01458898561676|1.04310931438374|1.09091138522163|1.02601262578518|0.994289280196899|1.08457869368218|1.09068837985485|1.06034916029002
DEP	TLN1	1.0147908	0.0298078432	1.01590840014614|1.01852065110429|1.01568365745197|1.00721596611316|1.00472653072671|0.997836474960129|1.0240630393239|1.02327233036212|1.02589034801709
DEP	MEMO1	1.1011419	0.0054100840	1.15195774476722|1.08564045298105|1.12102090384755|1.09445344769607|1.02723446430096|1.0666560844226|1.1554199336934|1.08462065532406|1.12327345995385
DEP	HMGCS1	1.0779772	0.0395078326	1.07717752297937|1.02322006405255|1.00132357533632|1.11476371022923|1.05662583634099|1.03312755478432|1.18930985161776|1.1107766024121|1.09547025094752
DEP	RALGPS1	1.0727551	0.0474812386	1.11435728855489|1.04682188742975|1.10709893303111|1.03965756128924|0.971440402658738|1.0376908609719|1.14171503174629|1.06102461992733|1.13498892731527
DEP	DACT3	1.1456935	0.0081187921	1.20572082916569|1.09594447044192|1.15701756961651|1.14314164208082|1.03279854843523|1.09481235285563|1.25161752777172|1.13074138277506|1.19944686833385
DEP	COBLL1	1.2312946	0.0137334225	1.32088162188425|1.06795520359074|1.28671806262953|1.35861722736424|1.09442301350839|1.32238251480842|1.3063470505202|1.05248861100125|1.2718377887393
DEP	AK1	1.0358136	0.0088067001	1.0429668782873|1.05043263280627|1.05332539176131|1.04431765450184|1.03070248136428|1.04958785457803|1.01984348501366|1.02460559930627|1.00654040495939
DEP	MORN4	1.1335282	0.0148437976	1.22961628687187|1.21018769312832|1.192757111653|1.06424053608258|1.04301586778219|1.03585492890418|1.15940056216728|1.13830259808076|1.12837799305413
DEP	PSMC6	1.0385159	0.0026774955	1.03656365735501|1.03196489495712|1.05481127661188|1.05190392514255|1.0226408377582|1.02213278401661|1.04107105265851|1.03572571577088|1.04982850903667
DEP	PI4KB	1.3056612	0.0175517680	1.3016078853442|1.33333516271724|1.04194404550943|1.3228396988798|1.3500983132262|1.05806393159814|1.53964319867795|1.57162510659135|1.23179369147763
DEP	ZSWIM8	1.1120418	0.0415115252	1.02846266620541|1.02954044125791|1.09745412691231|1.09000638311109|1.11016481870219|1.09682485270176|1.04713193335167|1.25883130974357|1.24996005683962
DEP	GORASP2	1.0631071	0.0132438751	1.06434752313485|1.102208378052|1.08565232382178|0.996697620776817|1.05949948977032|1.03641829018077|1.09150548614443|1.07484637647454|1.05678811715708
DEP	CACNA2D1	1.0391511	0.0300767520	1.0524904686048|1.05372307391948|1.00107734189538|1.05009660869469|1.0821346218916|1.03225095078593|1.03231619615808|1.04702412838997|1.00124624986779
DEP	ABHD17C	1.0918392	0.0104160077	1.13599362499283|1.03756730471817|1.09648673122352|1.13585509370479|1.03362325410553|1.09544580808523|1.14496958787683|1.04208712656982|1.10452383511392
DEP	PAPSS1	1.1011423	0.0172804379	1.13281253277495|1.23759814005267|1.10804122638499|1.07849751752868|1.10404211768467|1.04826385072457|1.06731628371492|1.09276991098154|1.04093944167775
DEP	MRPS17	1.1167588	0.0032726756	1.1239241349156|1.14547301856099|1.07758541403|1.10594552134507|1.12099639621809|1.04242154886108|1.15800853899867|1.17658285492609|1.0998913686633
DEP	DNAJC24	1.1259747	0.0321239693	1.09072689611398|1.12131846388409|1.00903589064057|1.10169504954179|1.12842662096419|1.01833920663476|1.24252889972618|1.2728849380725|1.14881671235755
DEP	CTPS2	1.1697577	0.0026774955	1.23032710497178|1.1467987720926|1.15421198810655|1.26776990311395|1.17734345282294|1.18846439196791|1.1732315385997|1.08965016293948|1.10002178793088
DEP	RTN4IP1	1.1385654	0.0119443659	1.11967938830539|1.0530863456471|1.04127388258989|1.26319478442456|1.1821484205059|1.17600981999903|1.18891481359307|1.11435563415922|1.10842535497891
DEP	APEH	1.0852062	0.0298078432	1.14938501933616|1.07396157060726|1.10982417338435|1.15772024797454|1.11311309525501|1.03698236465049|1.10658104169846|1.02442569352023|0.994862167043381
DEP	TPK1	1.1984505	0.0499384929	1.3223098229914|1.50004622208345|1.17244861601739|1.14180682397543|1.29051502845081|1.01156475629159|1.10965211815757|1.25437665885286|0.983334082411846
DEP	B4GALNT1	1.2426791	0.0487949323	1.1621534929678|1.18800288203156|1.57258680539196|1.13412265181621|1.15508259437972|1.53338644966601|1.02009191880884|1.03911355191985|1.37957110920855
DEP	TOM1L2	1.0384692	0.0171974214	1.02342348970806|1.02186763628353|1.03040945697977|1.01908332967426|1.02730801873778|1.0311768648709|1.04770887207923|1.06536738672199|1.07987767808387
DEP	GALE	1.0578410	0.0482841426	1.00674247556951|1.07842346538479|1.10863118148346|1.02710177805869|1.06819218608902|1.05757704636912|0.982287998228239|1.11274104447087|1.07887142204523
DEP	TMEM160	1.2517968	0.0298165465	1.39128866693151|1.24617225695294|1.08551666564021|1.2543865646477|1.12060511568426|0.987294052653262|1.55971609437069|1.39522159030651|1.22597016584689
DEP	PLA2G7	1.0996527	0.0145285113	1.00909769462693|1.05592391063049|1.05885542213223|1.07840548798174|1.12244337086416|1.13123686692967|1.11035783505898|1.15875361755438|1.1717998250701
DEP	LMF1	1.0663900	0.0066069796	1.10070547874524|1.05316524497671|1.05662545929005|1.07835240409357|1.02798092361835|1.03431098224986|1.11449849107962|1.06261164377176|1.06925941242786
DEP	AIMP1	1.0474254	0.0449388754	1.07789204869814|1.04154267280769|1.1004357382685|1.01020808640727|0.999469956014957|1.08788601555867|1.02882907529477|1.01949108561514|1.06107415405135
DEP	SRSF6	1.1340822	0.0321239693	1.14221150145187|1.22032440950224|1.00862880207454|1.17066892872932|1.24110974717865|1.03103987785336|1.15142174629104|1.2230216379943|1.01831349682274
DEP	PNPT1	1.0762739	0.0314234581	1.09791721559008|1.04016302109879|1.0753769825862|1.07473490276022|1.00305771463909|1.02370834408758|1.18037101710163|1.07624597876503|1.11488954541308
DEP	SMAP1	1.0387954	0.0154245194	1.04152976454981|1.03220619825906|1.07774636105205|1.03760430523716|1.01023542359869|1.06432605822223|1.03604361351152|1.02581375665316|1.02365314874311
DEP	BRINP2	1.1189009	0.0415115252	1.21616703585211|1.20818893723225|1.16560609217798|1.02814975316633|1.0172298024176|0.983005140522835|1.17132198395673|1.15907115902143|1.12136860857231
DEP	CAPZA1	1.1166095	0.0383544799	1.23983683214994|1.16492717829674|1.26268115393265|1.08237494613832|1.03231044348471|1.07502734958698|1.07455811650826|1.02035315986285|1.09741658468722
DEP	ABCF2-H2BE1	1.0639886	0.0221925211	1.01389197632922|1.04189126983356|1.10585453180954|1.04397421510113|1.03274842639431|1.10571005595889|1.08858578596018|1.02905742577856|1.11418333429307
DEP	PACSIN1	1.0292625	0.0131539587	1.01553242120411|1.01237466334032|1.04420672132262|1.04289173358692|1.0224273133683|1.04039187308529|1.01858252680731|1.01711875930152|1.04983610619048
DEP	TBC1D15	1.0810262	0.0013471423	1.0882283795909|1.1033618983065|1.09450073327177|1.04662895462904|1.08240827775613|1.04509519519539|1.09529277832621|1.07888603331986|1.09483388229735
DEP	ARRB2	1.0758051	0.0412883986	1.00001663153245|1.08144855363216|1.0301600712349|1.09378510860546|1.17864046426946|1.12617673094991|1.0209367921548|1.10006086014554|1.0510208892206
DEP	SH3BP1	1.0726131	0.0350771557	1.00307747334722|0.980180242561678|1.12198031867214|1.09414948187569|1.06359422595479|1.12546285585086|1.09303634139175|1.07740332060137|1.09463333869476
DEP	LAMB2	1.2259788	0.0047957828	1.28850388676193|1.25975325017566|1.09499276662025|1.32814521626234|1.29373204031087|1.12774664253956|1.28947340469058|1.2562667065963|1.09519527843776
DEP	C1QC	1.0837002	0.0156839016	1.06270583622182|1.11751678817692|1.15267051228079|1.03766539078336|1.09642001519379|1.12729944360629|1.01061420386215|1.05950655378334|1.08890283353517
DEP	NLGN4X	1.0619962	0.0483053099	1.12057943909332|1.0858925553007|1.13912662733309|1.02912567940568|0.993950651755928|1.023682886908|1.08686309616114|1.04212808563407|1.0366163463099
DEP	TEX2	1.1020976	0.0421379989	0.993870679675093|0.967677998465183|1.10202486809848|1.17704703205193|1.12214019153018|1.15354661705795|1.12190975118187|1.1062422484582|1.17441884376827
DEP	CD82	1.2461885	0.0306909483	1.25783587402001|1.0122871734844|1.38104686438736|1.29162096820757|1.03565188445103|1.41696788920718|1.3176643415061|1.05670617866693|1.44591541600461
DEP	MACROD2	1.1039745	0.0424537053	1.09313182923124|1.15487369767813|1.03592053457327|1.03970786363998|1.09447306990219|0.986036763214677|1.17738290057293|1.23878249218506|1.11546143743685
DEP	RIMS2	1.0594635	0.0344547984	1.09667326942219|1.056568334795|1.07049365925959|1.08426471555228|0.991957336701771|1.03939212663877|1.00861131605909|1.06530509531279|1.1219055308035
DEP	BOLA2	1.1145973	0.0298078432	1.16111817539279|1.17522076059508|1.03452597049871|1.10835361659546|1.1176978525167|0.984315742175656|1.19226058983994|1.2000009081109|1.05788191874715
DEP	JCAD	1.0712082	0.0223057466	1.04166332819081|1.04882986804225|1.01959353468301|1.0790407459674|1.04244132290098|1.0554328647005|1.08822124103779|1.1707811591522|1.09486932912518
DEP	FNTA	1.0634811	0.0321239693	1.04295218530529|1.02502419880191|0.989221755612555|1.10414218426963|1.1210773042612|1.06437724475738|1.1077575517033|1.04078590401813|1.07599142024206
DEP	PABIR1	1.1359177	0.0195737701	1.09884486465544|1.10353819841489|1.06551264564894|1.08554727426922|1.08552845409512|1.05287042352054|1.25564774960796|1.25739746939921|1.21837193752284
DEP	FHL1	1.0426108	0.0187362768	1.01845415234524|1.00905148673596|1.04225490477385|1.05195386934489|1.02183459851728|1.04217801507455|1.09034761315002|1.05762032839094|1.04980247894263
DEP	RAP1GAP2	1.0324977	0.0308306132	1.04113705200961|1.05307065861743|1.04724305119822|1.01263773140517|0.99036860812786|1.03431088601825|1.02939675334126|1.02387223708217|1.06044240595614
DEP	TRIM39	1.1803268	0.0084357131	1.30854627303294|1.17234601009589|1.21734574847307|1.28416839076099|1.14627191038889|1.19367835453727|1.16936678086144|1.04396796474344|1.08724962324881
DEP	FKBP2	1.0527190	0.0098300435	1.03459819600679|1.02830615144437|1.05230722155178|1.05755614119571|1.08408042703593|1.08991960999666|1.06615830687482|1.04616179396163|1.01538341169021
DEP	CELSR2	1.0789405	0.0121332523	1.03285489027342|1.08050480791088|1.10813340821879|1.03439573083249|1.04197222918419|1.07631272178955|1.07217162862732|1.11426070120028|1.14985877446146
DEP	ACADVL	1.0261378	0.0159407839	1.0057574071661|1.01499512131165|1.01428555983051|1.02592909400149|1.03018379714582|1.02717597097575|1.02358258276041|1.04286157697302|1.05046887829061
DEP	LUZP1	1.0432666	0.0290202330	1.0546497553865|1.04724326591247|1.05094161303755|1.07861440516934|1.06275874939745|1.06976759933061|1.01282948697988|1.00033019808368|1.01226434068864
DEP	BCAN	1.0378243	0.0392132420	0.999274581591688|1.02460863900355|1.02206445027075|1.00927244118151|1.06016625396435|1.04806169764835|1.03096944277749|1.07954006860733|1.06646123197373
DEP	NDUFAF8	1.0939272	0.0236434787	1.0962861849118|1.15436153810504|1.18821861673764|1.00090493976495|1.05183700197785|1.09176729813049|1.03705797043041|1.09327935879429|1.13163209767692
DEP	TUBB4B	1.0270247	0.0392132420	1.03705360297683|1.01591613192543|1.00145376980821|1.04580886865524|1.05504107924786|1.02486984060884|1.04506116957717|1.00587535953384|1.0121427360575
DEP	CSMD1	1.0790560	0.0415115252	1.14462872828151|1.15190072870053|1.05884324109981|1.11599259825161|1.11755406312819|1.0266732220029|1.06060054807894|1.05921385026332|0.97609695531813
DEP	LIG1	1.3557379	0.0001359930	1.24627225253464|1.36488766354045|1.31408609014835|1.29146880279404|1.40918141795393|1.36061506993769|1.34020448426782|1.46259725330995|1.41232815237101
DEP	ELMO1	1.0891793	0.0483053099	1.01805899852215|1.07829526165154|1.19994336000155|0.973670626152654|1.05138154313789|1.10959505745791|1.09569379428384|1.11458243874082|1.16139245915854
DEP	CUL1	1.0540212	0.0333363433	1.09110715361475|1.09995284455395|0.995940007979634|1.07480359696316|1.08924438483984|1.05388815064726|1.03674568287279|1.03291760139091|1.01159159847279
DEP	ABHD3	1.0967339	0.0392094555	1.16477395093481|1.06658787162998|1.00816480316321|1.18271539464638|1.07836478439671|1.02553923322333|1.20377596965935|1.09734111845843|1.0433417890617
DEP	CRYBB1	1.1441886	0.0010983633	1.14052738268097|1.12789843901448|1.10717810144016|1.2109313574581|1.12243812647319|1.09911270772521|1.15240227767653|1.17958407654539|1.1576247661806
DEP	RAPSN	1.2481235	0.0072880998	1.32092974582569|1.1383496476192|1.16473825683573|1.47793888552359|1.26897007960051|1.30210372404387|1.29929758239086|1.1157689791725|1.14501428821976
DEP	SLC25A22	1.0350042	0.0298165465	1.06563549961667|1.04176198404575|1.00901867066543|1.0431534019197|1.03365135342674|1.00124519776717|1.06749401076524|1.03683094490268|1.01624629795102
DEP	HAVCR2	1.4539261	0.0025918205	1.31252792249335|1.25706117271823|1.43402962600153|1.37229567551581|1.30946719056381|1.49808934263512|1.60910847983929|1.53568770441394|1.75706798102899
DEP	PLA2G4E	1.0776250	0.0058524569	1.06077043856558|1.01965475940202|1.06542703468052|1.10327159016478|1.05660616350767|1.10719781167994|1.1094036587876|1.06265192234946|1.11364187264475
DEP	MAT2A	1.0220295	0.0217086824	1.01115801923676|1.04852456443313|1.03070773314252|1.00625713918546|1.01902860485336|1.02706719819116|1.00790425734546|1.02140252563518|1.0262158188748
DEP	DUSP3	1.0454435	0.0325344971	1.00888816406789|1.05849270177114|1.01234378854038|1.0210589776339|1.06622232226292|1.01556719381499|1.094545754879|1.06359749352397|1.06827485182524
DEP	TUBA4A	1.0478569	0.0254804065	1.02216370108052|1.04267789157052|1.00440326424283|1.04630732315791|1.0961313938455|1.07342873326746|1.01671087757322|1.07489873044943|1.05399033986841
DEP	CMPK1	1.0343388	0.0410833124	1.05876652779757|0.991170754307551|1.01761830542042|1.07424197806767|1.01467639221313|1.03998556899873|1.0473504889722|1.02599098440859|1.03924851105261
DEP	ALS2	1.1323148	0.0083256286	1.04524773700157|1.08259389502039|1.14733483252394|1.17767558061598|1.07421246497773|1.09510710201534|1.2279207955234|1.15098470105081|1.18975631939615
DEP	PPIA	1.0294078	0.0057951685	1.02183664226117|1.02350207808039|1.02861650502857|1.00993607120526|1.02929048825724|1.02141200043737|1.03993165130424|1.04337341181959|1.04677143889234
DEP	CERS2	1.1794265	0.0266568977	1.31239027798383|1.05322137102945|1.11490078574473|1.33636001268995|1.06851124462747|1.13432412419354|1.35730040042938|1.08543128315204|1.1523989405086
DEP	NUCB1	1.0376066	0.0195737701	1.05090844640323|1.0240301104737|1.05802650925061|1.03679218671193|1.04193444645304|1.07537824084281|1.00310068481763|1.01853031292882|1.02975835277335
DEP	SNX5	1.0468419	0.0493203145	1.05122291829091|1.03878260957611|0.999296182049099|1.06726651838753|1.05750469362677|0.993839173465022|1.10574476851547|1.08052784598376|1.02739231883226
DEP	MRM1	1.0855451	0.0194860340	1.10476578208582|1.13226575991379|1.0519222136928|1.13129494268979|1.15518876448572|1.07629108085483|1.04886210323597|1.07118935594977|0.998126211145447
DEP	SPEG	1.1001792	0.0436476968	1.14951490000646|1.19754197178356|1.17668703369045|0.997746732975682|1.02953380049244|0.998546537897739|1.09982509049524|1.13793944856301|1.11427693130649
DEP	PLPBP	1.0711383	0.0088252879	1.0518942676958|1.04930991018187|1.0234265103569|1.07782023937098|1.06623803232408|1.04468672425216|1.12267484220448|1.1120777304013|1.09211666790795
DEP	SEPSECS	1.0643924	0.0168847233	1.02698097657304|1.06456338645427|1.0915987523653|1.00913501417149|1.0422151957967|1.07174230026583|1.05751673452474|1.09236071576293|1.12341839413551
DEP	GALNT10	1.1814825	0.0221925211	1.29536281798592|1.23426959319769|1.39813920299967|1.12115481333007|1.06434683567222|1.20910786029702|1.09337068652597|1.03813952814368|1.17945144121344
DEP	TTLL12	1.0656454	0.0030582228	1.03938037688747|1.08114898557888|1.05461356460703|1.0705476704421|1.10487349039572|1.08288433192165|1.03623627025234|1.07082093772775|1.05030291340712
DEP	CLIP3	1.0435917	0.0277849063	1.04887471010223|1.05574686647419|1.0582828715995|1.06323946761373|1.09606582082482|1.02402660993773|1.01085833158224|1.0157043414224|1.01952637032287
DEP	GTF2F1	1.0673607	0.0363394335	1.10700605796061|1.13340286347201|1.11154002218807|1.00303891434918|1.02367126594977|1.00589742936256|1.06542616341442|1.087357789825|1.06890598132113
DEP	BAG1	1.0937070	0.0325344971	1.01169939148775|1.07335638988266|1.01817081557573|1.06322541947427|1.11738616963725|1.05732997289986|1.14482025820926|1.20825398260725|1.14912068594823
DEP	TRANK1	1.1381751	0.0379684918	1.24735634841983|1.14451822947408|1.02316725212946|1.27861288035807|1.16888081373627|1.04793812065582|1.21907181627663|1.11463111837221|0.999399287037893
DEP	PDP1	1.0547079	0.0288341228	1.0630964435329|1.03991112907969|1.0367151952938|1.04243279687685|1.016087289716|1.03716019907313|1.14204966769462|1.04236380029591|1.07255418459284
DEP	NDRG3	1.0770449	0.0058144954	1.08269042650347|1.03861393648318|1.10124024350727|1.05979953197595|1.04146128577106|1.0413743380355|1.11822879030335|1.10370380519695|1.10629190288798
DEP	UGT1A10	1.1137039	0.0137334225	1.12063994199869|1.08592152450081|1.20640392782884|1.06198775206594|1.02529967113735|1.14231697660405|1.11153386318999|1.07330891922078|1.19592239022868
DEP	CSTB	1.1039998	0.0278783131	1.13476395006018|1.22638433960239|1.10302170431312|1.03490103345011|1.11497693552708|1.00574505056953|1.08759673270094|1.17200773856649|1.05660050450105
DEP	SLC39A12	1.0695252	0.0323115074	1.14578196472744|1.09520692331228|1.15017138950347|1.04576923019232|1.02686785367068|1.03688889815182|1.04724973319229|1.02823545447364|1.04955497147364
DEP	AP3M2	1.0525571	0.0443307902	1.05463677129615|1.11760105307067|1.05615353551775|1.01714246491417|1.08448113946148|1.01692978013182|1.00012898417131|1.09440274581238|1.03153726662676
DEP	GATD1	1.1152640	0.0139542391	1.08610666550984|1.09841239884898|1.1699921696987|1.04524750320714|1.0445245891869|1.14589145622719|1.09518932386294|1.1113756037572|1.24063617023063
DEP	EPS15	1.0569311	0.0196646267	1.06652365986246|1.0655174316982|1.00327174738352|1.07915793984619|1.06935920650134|1.01233681588657|1.05104955153375|1.11284463833999|1.05231933724239
DEP	UPF1	1.0535564	0.0490690236	1.05582417809879|1.0496335608215|1.12137035254041|1.0292257364789|1.02765459776871|1.08274869864166|1.01264710807631|0.99804400875474|1.1048597408353
DEP	THSD7A	1.0945973	0.0194860340	1.14571537397238|1.11517435436017|1.05497082241801|1.10392267410761|1.09535789466287|0.997839037088146|1.15299878428291|1.15025426397851|1.03514231343816
DEP	SNAP25	1.0421241	0.0046354028	1.04988540670347|1.06864284325059|1.05522971843749|1.01522102480893|1.03094862046624|1.02919359718537|1.04982094008873|1.04704471804949|1.03313046237165
DEP	CORO7-PAM16	1.0451807	0.0290789185	0.982537334052808|1.02824654275072|1.06914516764046|1.02665276314472|1.05530366335662|1.06815330148215|1.06465568209093|1.04279940548354|1.06913270978747
DEP	HACE1	1.0720851	0.0187362768	1.1346985120011|1.05570240222831|1.12341913245399|1.07473728710063|1.10241014163239|1.07122648583539|1.04504801216439|1.02916955195034|1.0123546086807
DEP	TIMM10B	1.0927841	0.0029624127	1.10420805336699|1.06840173129745|1.09177771373679|1.14398537053147|1.10275300925717|1.13123087443269|1.06478698915581|1.08011577205646|1.04779773976814
DEP	MAVS	1.2072394	0.0443499175	1.05996844646216|1.13817980873949|1.14596522292543|1.04131868581205|1.10482542339752|1.10164078233212|1.36544030516763|1.44736318948229|1.46045232095478
DEP	ABI3	1.1114821	0.0428298117	1.08383561352284|1.0470834587686|1.08194488317973|1.07264129719656|1.03870172365234|1.01661514275924|1.24976001863942|1.20666618144095|1.20609098926679
DEP	SLC38A3	1.0627812	0.0401739571	1.01550181851553|1.06329326097759|1.10642231278775|1.09183735515286|1.0025961357398|1.12414665899883|1.03102550461468|1.02396303860587|1.10624465149909
DEP	ADAM9	1.2103749	0.0175517680	1.41608293603423|1.35052548793598|1.2595970512126|1.15540314842376|1.09785910352126|1.02687355971652|1.263333274319|1.20060936730181|1.12308993771574
DEP	POFUT1	1.1731365	0.0255845893	1.25372749277879|1.0698487683129|1.12976164851254|1.38803497707752|1.18009945242999|1.24975410095116|1.19486341543234|1.01603156852939|1.07610734870275
DEP	ARMCX3	1.0900673	0.0329916003	1.16374024021544|1.12056636056832|1.13881730726897|1.16132573190545|1.0976966183232|1.07059031406543|1.05129833161115|1.01135527954627|0.995215068716432
DEP	GNG12	1.0506512	0.0195737701	1.05716037016265|1.02251660614662|0.996654013346867|1.08938362467506|1.07388443905254|1.06474420324031|1.07486361885908|1.0347739760668|1.041880298307
DEP	FXR2	1.1157663	0.0139542391	1.05845723496401|1.07355316665343|1.03822341302397|1.13074731458996|1.23155357116695|1.09880387661342|1.16975405884622|1.16012918138067|1.0806749135456
DEP	ADH5	1.0357427	0.0217086824	1.02373091898809|1.05624851538646|0.993425502735788|1.04361604155539|1.06305889380496|1.02174047657225|1.05206688950689|1.03251221623453|1.03528464243392
DEP	NDUFB10	1.0632219	0.0088858744	1.08354604319689|1.08653433449061|1.05454004559931|1.03717930368145|1.05249859252247|1.00898298742732|1.10423539943209|1.07909565252121|1.0623843315993
DEP	AKTIP	1.2232866	0.0001359930	1.19415270518193|1.22712127773191|1.16945604765159|1.20623856118462|1.23605878833005|1.18115283564199|1.26068516162855|1.3012374356102|1.23347653216627
DEP	RUFY1	1.0933615	0.0278783131	1.03353619420609|1.09100125266823|1.03288413757505|1.08770502510383|1.23183847525471|1.13379558823609|1.03687242486243|1.10342251311859|1.08919767919603
DEP	MAP7D1	1.0319008	0.0036280026	1.02728104374022|1.03378375360252|1.02105529614915|1.03562485722172|1.05397308532654|1.04048009376899|1.01601471806966|1.03515103263208|1.02374331668122
DEP	RBPJL	1.1639360	0.0120633025	1.03984185666167|1.11480517212217|1.18020531025149|1.07198270462255|1.14503420602023|1.21567787218701|1.15774852482567|1.23684596410311|1.31328250156976
DEP	NIT2	1.0409081	0.0490690236	0.987487998905071|1.04066438584376|1.01511180453012|1.06767066185599|1.07767808128531|1.04530662842464|1.03523820438598|1.08313874796819|1.01587626480022
DEP	TJP1	1.0415194	0.0346097205	1.08122477121606|1.08146094453324|1.06956591271277|1.01771007175137|1.01219989402307|1.00726271293311|1.03911801356787|1.03389776061756|1.0312343012534
DEP	GOLGA8S	1.0572200	0.0044936290	1.06862960233244|1.05597791100469|1.0305115183088|1.03825620653642|1.03333610080822|1.05855695297086|1.0831582548558|1.05245867392108|1.09409470165254
DEP	AGTPBP1	1.0793887	0.0160955732	1.08271495084428|1.10163852681345|1.07788634338724|1.06030708200904|1.12549708090516|0.983810755007051|1.09772108645148|1.12063469562059|1.06428737507905
DEP	SELENOO	1.0803261	0.0387088534	1.12663317164234|1.17236743167566|1.13594104580392|1.06321460042357|1.10158293442323|1.07098650174621|1.00296053615443|1.03918160306244|1.01006703471365
DEP	MED20	1.2135073	0.0015057313	1.21991547909414|1.23572180610151|1.12982562249843|1.28929831176332|1.30119803373898|1.19309645090173|1.21038732231693|1.2217575716028|1.12036542386515
DEP	MRPL4	1.0975672	0.0172804379	1.19424966665429|1.13574371284428|1.14869763372928|1.09183160424611|1.03051690880528|1.03939321144338|1.11827895564667|1.05392687807791|1.06546603723842
DEP	FHIT	1.2827852	0.0121332523	1.32537883953744|1.11662808191246|1.17290535178314|1.32594292853922|1.11299271876827|1.17243356380854|1.58546265541409|1.33104957840705|1.40227312602359
DEP	PGM2	1.0723332	0.0387088534	1.03458917112413|1.00382900269653|1.08959497788344|1.04620441333582|1.01525902982696|1.08144236996496|1.16199019247307|1.08712706378328|1.13096238737281
DEP	PSMB1	1.0294934	0.0321239693	1.04320299784635|1.04632082927514|1.00330952020177|1.03846083197594|1.04877939035985|1.00955437304312|1.00651818036754|1.05207841374197|1.01721622950168
DEP	SPCS2	1.1054777	0.0115970831	1.03438912215246|1.09228516823554|1.07158307420414|1.06242975538581|1.118596185831|1.06977078400343|1.14036589889201|1.19663193296592|1.16324732640146
DEP	SEMA7A	1.0278112	0.0334867150	0.997010129215492|1.05729745937667|1.01150444829493|1.02144941055549|1.02760072454078|1.01819814522536|1.05302364891116|1.0366072663523|1.02760990025123
DEP	PIK3C3	1.0476101	0.0191027359	1.01110805929644|1.0444839771506|1.00578469350246|1.08270456202945|1.07820217389712|1.04608261393769|1.04540385158992|1.07353689542786|1.04118452186469
DEP	TRAP1	1.0812338	0.0033269805	1.04773933031415|1.03842897666508|1.09661188321318|1.07511589868595|1.06524084152636|1.09550382450066|1.0920063317415|1.0856703363279|1.13478663465195
DEP	C12orf4	1.1375299	0.0416826212	0.99615480601288|1.11701701263873|1.2351925826043|1.0278025289995|1.14889249802578|1.25594253886057|1.03275208884238|1.15398937419536|1.27002551728623
DEP	PPP1R37	1.0857082	0.0195737701	1.06787066221842|1.10268326804081|1.07686214549786|1.05478752841537|1.10452357363041|1.21099703108183|1.0707278327426|1.03631411070998|1.04660744912781
DEP	KYAT1	1.1225502	0.0171974214	1.0873692781049|1.18155327501285|1.04483907104127|1.07017112592139|1.15324400745773|1.02881452629352|1.13437431918595|1.2389698950112|1.16361670165564
DEP	TNR	1.0307884	0.0188113955	1.03090197958643|1.01510671910565|1.03992031057152|1.04695536375183|1.03216184326433|1.0604399224962|1.02843556373688|1.0003313392715|1.02284238820061
DEP	PCCB	1.0606562	0.0188113955	1.07681253298764|1.0623026795837|1.03668770580337|1.06026952447519|1.03170107932074|1.00620480239886|1.1149720532295|1.1066999338981|1.05025518430917
DEP	GGACT	1.1497419	0.0128485906	1.19514944166102|1.19268924407293|1.05440563263728|1.16139170359138|1.15473621151377|1.02377542132625|1.2396804080303|1.23277700781654|1.09307232012528
DEP	DDX47	1.2332783	0.0321239693	1.15522995451803|0.949311995158512|1.1425562017803|1.37781563728087|1.12805591397343|1.36157231327845|1.41948520450502|1.16236119146761|1.40311626165776
DEP	PSAT1	1.0243667	0.0172804379	1.03417368579087|1.02201609028221|1.009240430378|1.02902483116774|1.03491015237489|1.02370553511381|1.01920250587802|1.04509037032681|1.00193651872497
DEP	EPS8	1.0730537	0.0172804379	1.06593914363421|1.02845933553284|1.02938851009112|1.09180814567016|1.04957467787512|1.0524907156416|1.15357650392689|1.06817490671234|1.11807118101455
DEP	FSD1L	1.0427235	0.0483053099	1.02374076960685|1.01207520486479|1.00943762356625|1.0482781481944|1.09533402237218|1.10039785634319|1.03446239518345|1.02372046908244|1.03706515792015
DEP	EML2	1.0660964	0.0044936290	1.02732447709898|1.06249452362916|1.09436904780875|1.03783657303365|1.0725765773116|1.07556766624819|1.05237189779953|1.06474359527204|1.10758321528774
DEP	FN1	1.1299961	0.0085286780	1.05207578832534|1.12592407853332|1.17661139561107|1.04385818170964|1.11301892963503|1.16645502846942|1.09668329452503|1.16953441243691|1.22580363620322
DEP	ZADH2	1.0633253	0.0433093840	1.07199367073706|0.991393082423288|1.02992822707008|1.12748598328745|1.04510677491453|1.0909264740172|1.10290866380299|1.00778796901327|1.10239720185011
DEP	C1QBP	1.0605705	0.0221925211	1.05844640217199|1.00232287506783|1.07113351545294|1.07911413623605|1.01987960063035|1.07737827075511|1.09737537146734|1.02798269368112|1.11150183331564
DEP	LAP3	1.0487397	0.0047957828	1.02418262240316|1.05858916372925|1.01813244449665|1.05007357424223|1.059481362957|1.03495608532467|1.05530534543378|1.07655150584542|1.06138499597353
DEP	GRB14	1.1402248	0.0300767520	1.12844414218201|1.17217706003033|1.28064392404268|0.991425167725655|1.02670110480382|1.10787311623548|1.12617258327305|1.16444581080301|1.26414045524927
DEP	FGB	1.1712701	0.0476383261	1.14680671975095|1.03842356978871|1.03178385645595|1.18267574467442|1.06705905414841|1.06370399188529|1.4320690477244|1.29195341288348|1.28695587876149
DEP	DNAJA1	1.0455345	0.0298078432	1.06609864166436|1.00531805167093|1.03207364489809|1.05710035415726|1.02252297220497|1.0334455125606|1.10764262190746|1.02680870733282|1.05879973091482
DEP	EXOC1	1.0308899	0.0415115252	1.00021283045252|1.06451102392958|1.05197016667046|1.00614011575594|1.00405337344405|1.03525844505946|1.03857975023062|1.04276572713296|1.03451762431031
DEP	CPSF4	1.0402394	0.0177547923	1.02283618984291|1.04296519335098|1.05978697498648|1.03783617358461|1.05364322578952|1.07947094519804|1.0046863113285|1.01925992841053|1.04166966804798
DEP	CACNA1C	1.0639727	0.0001359930	1.073434375261|1.05876699395895|1.07152687432941|1.062463121382|1.044089470375|1.05969751276245|1.0755746651173|1.05714644676374|1.07305451704404
DEP	MPEG1	1.0916035	0.0206122336	1.10945030520593|1.11887635146207|1.16912440324293|1.01015451516182|1.01498825496018|1.06360693124437|1.09158915843479|1.09699121693742|1.14965025238446
DEP	ATP4A	1.1500268	0.0490875125	1.26857635958579|1.33141104771057|1.19919140050738|1.06106339046423|1.0950351365233|0.95291160652914|1.15337204498304|1.22368102834725|1.06499890445329
DEP	KCNH7	1.1500372	0.0105740410	1.03613612546777|1.05942457228599|1.1325400341258|1.16255048648213|1.18430624729543|1.26966469894266|1.12676719788663|1.14804026029264|1.23090516926861
DEP	MIB2	1.0820363	0.0215330736	1.09201624614045|1.09010954096559|1.0959501370541|1.11990685216366|1.11466753745146|1.11994316505525|1.09869577084929|0.973862388258051|1.03317521336652
DEP	NELFA	1.2399143	0.0057721971	1.0916252124439|1.25570817378988|1.24400896610304|1.17135206733843|1.34757062453948|1.40796198738777|1.10454876249882|1.24674130547251|1.28971164171589
DEP	HARS2	1.0923792	0.0441608530	1.1855380484765|1.10892699104466|1.13672999133064|1.17774498237935|1.0953180839782|1.07023827358711|1.06903296087981|1.00518992798103|0.982693436150279
DEP	RNF130	1.1146209	0.0030582228	1.07139405764983|1.09237559530663|1.05183478305036|1.15563169129956|1.17268886099262|1.11467608523428|1.12840274458379|1.14456350205251|1.10002036713781
DEP	VCPKMT	1.0909199	0.0142171376	1.03347067138695|1.10369556127631|1.05918689664302|1.10910705964108|1.18011293648351|1.13576476667633|1.03511251132745|1.10156059727689|1.06026799978161
DEP	FAH	1.1070950	0.0076058381	1.04446686882023|1.03809512156678|1.10180374203548|1.07308363761195|1.11934410906333|1.14554683809202|1.11281036956972|1.15728210650128|1.17142223815978
DEP	MRPL43	1.0618369	0.0267163779	1.01339737341452|1.09049346351015|1.09054524699999|1.00241134428639|1.07617975081947|1.08523164496573|1.01503586932381|1.0883240765647|1.09491355630002
DEP	ETF1	1.0667743	0.0298078432	1.04296085896014|1.01632384538623|1.03206338550041|1.06032417894087|1.0419390836014|1.06351527591472|1.1702638517545|1.07875807253187|1.09481974796114
DEP	SKP1	1.0993778	0.0128524192	1.10049201114964|1.07357520938782|1.10256233213114|1.06922324637374|1.00133509373462|1.09127947051771|1.16566965246051|1.12923364304655|1.16102952897519
DEP	EPB41L2	1.0285880	0.0292532252	1.01935733751375|0.991537511383875|1.01938791305274|1.04117195749495|1.03054613621678|1.03691624416845|1.04715353382395|1.01964686277398|1.05157445078393
DEP	SBF2	1.1797120	0.0316683899	0.980684179660366|1.13085814229387|1.20240947780563|1.12328940658138|1.29053439414409|1.37611701351924|1.04120408323087|1.19642235106849|1.27588854195081
DEP	ALDH18A1	1.0448298	0.0127204408	1.07520884343148|1.05477795623694|1.07063344612668|1.04442452118109|1.02890129284725|1.02768675592833|1.02861223385987|1.06298250835551|1.01024053800153
DEP	DNLZ	1.0827354	0.0197960849	1.05728732040954|1.01678337590725|1.06526179985745|1.15233699913999|1.10458742902904|1.16100017562921|1.07567392685202|1.03009290641056|1.08159485828903
DEP	SPRED2	1.1034850	0.0172804379	1.20532823865522|1.11553087361892|1.09649104915768|1.17231148285634|1.08094277853159|1.06571715853535|1.12959214883856|1.04006462805623|1.02538663219261
DEP	SLC4A11	1.2870918	0.0238681827	1.1267944408557|1.15176308572478|1.11846806248429|1.54378145230469|1.57218354987803|1.5311057529559|1.17575129014278|1.19757748312952|1.16640133879969
DEP	RIF1	1.3011973	0.0387074445	1.23979779288841|1.13914048521397|1.65013886373477|1.12239595016346|1.02747564289373|1.49264381531359|1.24443405299241|1.1393784971558|1.65537036334083
DEP	PMM1	1.0780595	0.0172804379	1.0237221593749|1.0183852763404|1.05294677145437|1.11319319286918|1.04946990471511|1.12291557302652|1.11752771176165|1.07591656155198|1.12845846669724
DEP	PTPN3	1.0578386	0.0266568977	1.03826949274548|1.12012606223964|1.0834014321214|1.07119975866666|1.05659679103726|1.00522209161469|1.00852366475367|1.08261541879439|1.05459270810658
DEP	MAP1LC3B	1.1416260	0.0166834626	1.25543568686825|1.102228009491|1.12250409248341|1.27106332728887|1.11351176790654|1.133826712692|1.18158885365612|1.03641298656282|1.05806213768916
DEP	YDJC	1.0524381	0.0350771557	1.05438648229816|1.02637757423871|1.11146895786482|1.03733984514024|1.00677252555548|1.08456601133028|1.04355318717937|1.01307330522847|1.09440544867342
DEP	CLIC1	1.0720498	0.0344547984	1.07187361851427|1.03235013062251|1.00606354371055|1.05514123264261|1.09677192504371|1.03323414623905|1.10588192816644|1.17971003320559|1.06742127252837
DEP	MAP2K7	1.0891884	0.0026774955	1.10855865420083|1.11617083024498|1.13239415228816|1.051604642369|1.05464631560295|1.0680304070805|1.08331125455126|1.08662413344358|1.10135494467308
DEP	TOP3B	1.0958133	0.0283211191	1.05388520137168|1.08830929329818|1.00043179275894|1.08955805732166|1.12100708521455|1.03343945777054|1.1672108352114|1.20109687385961|1.10738119405543
DEP	GTF2H2	1.2292931	0.0195737701	1.00332829906382|1.17183770400327|1.12798146898462|1.11848220355508|1.30152492182539|1.25640149253153|1.24232730219926|1.44587296198587|1.39588161130012
DEP	SPIRE1	1.0622265	0.0300767520	1.05445595750591|0.979968453426113|1.0903528785955|1.07391609589575|1.05497337223845|1.10615003368188|1.018472497238|1.08149907755059|1.10025002116596
DEP	MYDGF	1.0996187	0.0288341228	1.01227795503565|1.06145257327899|1.03094485851585|1.21408334328782|1.17314354851808|1.14451548298783|1.08688454052508|1.09997211126004|1.07329429932679
DEP	ANXA4	1.1399080	0.0493203145	1.07018664554636|1.15261486782297|1.11343876230421|0.990294872839395|1.08800309225504|1.05047171565739|1.15429019810343|1.33519020092946|1.30468143568339
DEP	CCM2	1.0684873	0.0001359930	1.05594883291171|1.06936077577698|1.08374158471218|1.05483148165692|1.05867204614916|1.07334642501238|1.06388777406022|1.06922932536788|1.087367236833
DEP	R3HCC1L	1.1438635	0.0436476968	1.08214294109515|1.0133068427759|1.24774645204356|1.14912547128234|1.07206914033625|1.32388307630671|1.10404343870594|1.0301778454624|1.27227655743993
DEP	GIN1	1.4743544	0.0438309428	1.05922964165675|1.40023278606181|1.57001259466106|0.952853410919386|1.2549753615629|1.41117076337467|1.47965507144669|1.94912774338549|2.19193239290226
DEP	OTUD6B	1.0802544	0.0309469281	1.12692898015129|1.09962370872703|1.05920621475295|1.05158978808506|1.00766387323822|1.02769675190048|1.09453845757331|1.06379215516944|1.19124956953999
DEP	PLIN3	1.1197024	0.0040947016	1.10661428512783|1.1042250973631|1.0717729430156|1.09188599233986|1.09587514229257|1.07425485594522|1.19070929624006|1.18871555574417|1.15326868108109
DEP	PSMC2	1.0354595	0.0273434606	1.00329737015195|1.04191267879498|1.00853066912327|1.02271267648015|1.06760682780523|1.06454118405845|1.03565226503902|1.04866816230453|1.02621387336001
DEP	GPAT3	1.0823314	0.0145285113	1.05090549861291|1.1521567942133|1.09119943370243|1.02578353612388|1.12047616441164|1.06423286231037|1.03385836844615|1.12948031035276|1.07288992439395
DEP	MTMR6	1.1878916	0.0046714926	1.2183102425636|1.28380498933456|1.15932691407784|1.16157165792021|1.05281965472645|1.10366719325175|1.26001528334545|1.24876844215278|1.20273978458956
DEP	MAPRE1	1.0648229	0.0409293453	1.0206026769832|1.00768857354785|1.01632266772211|1.10045949419958|1.02250958580469|1.09560447418831|1.11790261860248|1.07820455910587|1.12411101834837
DEP	HNRNPK	0.9694639	0.0348804879	1.009351295913|0.976048188597655|0.960402814912053|0.964019327243616|0.97177319699906|0.934250941896265|0.979376788978031|0.978344349341201|0.951608190465236
DEP	DUS3L	0.8376711	0.0462022682	1.03464926361667|0.719906342692468|0.786790008386428|0.978593252183389|0.788143115317962|0.914338727936254|0.794038451594345|0.670502122053394|0.852078323042717
DEP	CHMP2B	0.9110458	0.0137334225	0.936391129097097|0.91657541437841|0.858414149601037|0.975185388054623|0.91073344075796|0.961938578162924|0.907005485141166|0.887103666586169|0.846064707316071
DEP	TMEM62	0.8862659	0.0454171458	0.791419220259944|0.8506851864424|0.852347528951397|0.796773426653601|0.853288877938008|0.857403853808885|0.945033646449223|1.01223008937023|1.01721097287646
DEP	STAT5B	0.9408270	0.0440569342	0.969477834013264|0.93241844241795|0.921574719601586|0.926121909396235|0.887442209754156|0.87963258813703|1.01455581074019|0.972341021056085|0.963878439271668
DEP	SLC24A4	0.8241418	0.0436476968	0.637990848626236|0.701187817970581|0.717238902557537|0.792116936293326|0.874933413118623|0.874566751526625|0.855476605269652|0.982480644844025|0.981284299086781
DEP	PEBP1	0.7385206	0.0303266670	0.528399329956375|0.773628738253013|0.827650313677439|0.542651747863948|0.791572365230153|0.849270913473113|0.579841678675798|0.845959255264056|0.907711146547224
DEP	PLPPR1	0.9328657	0.0398369344	0.854720508789909|0.902962317926363|0.918240711971629|0.937036150224783|0.986281305052986|1.00584079920326|0.892617538909639|0.939681360322467|0.95841033578372
DEP	LMNB1	0.9527769	0.0156839016	0.945984607213342|0.976875369890209|0.948134897189606|0.956137750076598|0.988369090698144|0.973839405368867|0.91275305160675|0.947735710266886|0.925162115203052
DEP	GET4	0.8864247	0.0177268637	0.882341533682127|0.854618244166571|0.933493804337912|0.795457437485569|0.915677630126413|0.995402197207056|0.841889412487236|0.841050887905355|0.917891195761852
DEP	EPB41L1	0.9724033	0.0487949323	0.963132007616688|0.935279606137411|0.953624575056994|0.997247441953346|0.974143825074883|0.988446413072125|1.0000864640499|0.964399506775985|0.975270226074715
DEP	DRG2	0.9257188	0.0088067001	0.970736302157832|0.934757144393593|0.918517768533444|0.943303222060335|0.911945947608127|0.904952513960345|0.860476116956171|0.950476437812582|0.936303642101861
DEP	NRIP1	0.7049515	0.0294428127	0.824651887199552|0.657739987278114|0.53081972674589|1.03830400462949|0.825100927216202|0.667792299963829|0.738338329922218|0.586825121266868|0.47499108948266
DEP	CISD2	0.9114940	0.0299107637	0.840672844707061|0.880046058877186|0.888492784053173|0.886285217364442|0.885632571914487|0.880841462663268|1.00379464452046|0.931630688997795|1.00605009027212
DEP	RPL18	0.8809401	0.0177268637	0.874942510273223|0.888861244947634|0.874475701895102|0.768840081220598|0.827895824692099|0.847346757024568|0.940763401886542|0.964074727219452|0.94126082080769
DEP	GPR162	0.8994873	0.0433093840	0.818073463311819|0.968470293669111|0.819195710182783|0.858506195760028|0.999521375460584|0.883772948889501|0.858525462735342|1.00481919740618|0.884500690308984
DEP	ERI3	0.9497378	0.0156839016	0.90156396126576|0.96846463784089|0.939468972212507|0.949438877749461|0.97660042529681|0.939476141862851|0.932646948554935|0.951889121797013|0.98809096222951
DEP	HLCS	0.9388129	0.0066069796	0.912594282716742|0.963725236881044|0.915542566914658|0.927892518848441|0.976274880996108|0.930119935468217|0.924120928572252|0.972465019775467|0.926580714594626
DEP	TCF25	0.8838917	0.0177547923	0.791345238731766|0.888099234668473|0.878005352507733|0.805463523991254|0.91150002803706|0.934803382651917|0.840086993450259|0.948000841971919|0.95772077214418
DEP	TAMM41	0.9052567	0.0486788577	0.907151599527796|0.87894505928676|0.841938188204045|1.04445562046046|0.996465794401345|0.916334718317745|0.88884145650629|0.852502256934502|0.820675872450739
DEP	CC2D1B	0.9262237	0.0298165465	0.925389453803914|0.977642187476512|0.84318520838113|0.933044844580889|0.983892872398765|0.929540776713946|0.898556537302228|0.965351252284198|0.879410495963621
DEP	TEFM	0.8373748	0.0032726756	0.854590725993058|0.776199878727192|0.770586735273227|0.911008210173645|0.824397554153788|0.820778752886148|0.918947151014094|0.831717094980447|0.828147193174104
DEP	HIP1R	0.9587149	0.0046714926	0.976603296792727|0.958901314647354|0.97672079497191|0.947802241782461|0.937754372548416|0.953553870444851|0.965293923530089|0.973619898448622|0.938184750316596
DEP	COMMD3	0.9065223	0.0306780805	0.855006006022191|0.930351532884328|0.947940548461169|0.84184348254633|0.833336955472062|0.861073710828414|0.951602733315471|0.931789431522147|1.00575661234453
DEP	AARSD1	0.9705034	0.0179928310	0.9423982560832|0.96263744026594|0.958149212083695|0.976894354674779|0.977657045269903|0.967741663316036|0.975922155326094|1.00202446483073|0.971105666880701
DEP	PPFIA3	0.9650069	0.0131539587	0.942040697926143|0.961548253203479|0.951566578318745|0.980247504534219|0.991479809515756|0.956527655037583|0.966626354727791|0.985289779195679|0.949735685372203
DEP	MRPL15	0.9354581	0.0029965701	0.889804872339599|0.931667361449824|0.932259696233624|0.934348311620429|0.9673571985635|0.938425257476304|0.941041799199959|0.945782368682801|0.938435756078404
DEP	ALKBH5	0.8139708	0.0030349432	0.837965843756565|0.903915193483924|0.815902165340314|0.815802882922082|0.876769759304516|0.793665469240394|0.74858831846175|0.804663142347929|0.728464624680298
DEP	EPHB6	0.9120472	0.0421379989	0.800304150458958|0.972369197770097|0.970534825956712|0.836896098473168|0.950738465121145|0.927518268096744|0.88187518992285|0.956784520419815|0.911403705551902
DEP	ARFGAP3	0.9073002	0.0033398580	0.928697290521776|0.950258097480573|0.930384924514521|0.864821396515013|0.881643026128111|0.86567603690511|0.908421883698933|0.926242453148528|0.909556596901075
DEP	DACT2	0.5316004	0.0344547984	0.245875330347967|0.750676306898388|0.432747878164546|0.340489361642209|1.03571494850688|0.59877550124179|0.237896292941022|0.723760904135241|0.418467099415019
DEP	TOR1AIP1	0.9217462	0.0044936290	0.944593422630255|0.8931268870325|0.89164945320186|0.963220275636754|0.922416432794375|0.908954026538337|0.963113989419945|0.907904257341545|0.900737217496024
DEP	UBAP2L	0.9719317	0.0433093840	0.984813896213608|0.959702194398375|0.996267247683977|0.981547173314225|0.933915040108551|0.964739449518347|0.956614877356118|0.973038881405559|0.996746975837265
DEP	LRP11	0.9761500	0.0436476968	0.987047364786247|0.968290055781176|0.961867631151605|1.00909906864619|0.986280013508904|0.982543091432542|0.979244116322037|0.957256102077513|0.953722309917303
DEP	MAGEE1	0.8750310	0.0443499175	0.797523401369591|0.878028928314332|0.943476454146323|0.726051474496054|0.812675363021359|0.88491999451093|0.862131702196398|0.947954073751469|1.02251764681552
DEP	GPRASP2	0.7782296	0.0033269805	0.893499800345272|0.776350898960712|0.755924845914595|0.867808489050255|0.751253530120496|0.733581731951774|0.820854618146351|0.710721645409606|0.694071233414057
DEP	TTF2	0.8471254	0.0454171458	0.970710126483346|0.789631304627697|0.732041922781604|1.03273312813613|0.836993081522868|0.778170891011062|0.968626788900831|0.785165066342724|0.73005658315632
DEP	CCDC91	0.9445963	0.0436476968	0.880045055531512|0.961601233609184|1.00432507346639|0.909022726915229|0.943745858336591|0.991011345432868|0.921377254723511|0.922078242875565|0.968160011330801
DEP	PIGU	0.8993750	0.0363394335	0.942771451124157|0.81809492730364|0.85095776665516|0.958069039999954|0.831766300739347|0.85310691057297|1.02909432407622|0.891047561322379|0.919466791538993
DEP	SLC6A7	0.7915699	0.0010983633	0.8653017838504|0.823496786190939|0.784021875085677|0.829621010142369|0.786421848275635|0.753561625911192|0.799957357494076|0.757599583596496|0.724147160431114
DEP	NEU1	0.8784456	0.0363394335	0.997155744992298|0.973598126062673|0.885593671940215|0.925994292516191|0.900790918918117|0.821713269711456|0.839404451625695|0.81669086111005|0.745068889569126
DEP	RIC8A	0.9489620	0.0177118146	0.949738805526731|0.961946068198849|0.930877456214298|0.947038509280604|0.978811401409323|0.933832160927492|0.993116756018471|0.898777739287601|0.946519018806702
DEP	HSPE1	0.9614613	0.0170273161	0.965943668143256|0.969876886406527|0.993657480481041|0.936900193886589|0.963925499330784|0.978664615204396|0.929163328396854|0.946609574524239|0.968410431492352
DEP	MCEE	0.9256377	0.0207640898	1.00498507756374|0.953029382017965|0.952074911574834|0.945412117000564|0.893266263636256|0.894210623379001|0.929577714031617|0.878416543046145|0.879766856484487
DEP	NBEA	0.9730398	0.0232989035	0.970706695992995|1.00218927490127|0.997543572346063|0.95351404591329|0.963683222342196|0.968811428347141|0.963579738590018|0.973682496924591|0.963647821667867
DEP	RAB5A	0.9478647	0.0409293453	0.978220593047335|0.94620831322181|0.9836889513934|0.993348346279812|0.922883347117923|0.89598441573704|0.974601017590892|0.937895124760391|0.897952286561086
DEP	FBXO41	0.9520896	0.0115970831	0.945074535878488|0.938052811656509|0.930045587994465|0.958474961395954|0.955292394459155|0.918803348404936|0.961788087990384|0.996236833683464|0.965037775298137
DEP	HDGFL2	0.9043572	0.0247577874	0.898508418373791|0.845168834554518|0.905427167147669|0.98673399794596|0.924710834424667|0.993473653813273|0.878004181007946|0.822957441586715|0.884230494092438
DEP	XKR9	0.8631836	0.0029624127	0.890357772742795|0.864048674245826|0.816213773871856|0.871603040865795|0.842735666302768|0.798359637440772|0.931358830323041|0.900658985409317|0.853316318582082
DEP	SIPA1	0.7741255	0.0022967783	0.810667925882156|0.746510948287289|0.692458268988774|0.861073157548115|0.795294029823863|0.74903061872704|0.84134544609007|0.764439539072481|0.706309666524048
DEP	DTNA	0.9647190	0.0356647734	0.96809431640155|0.96183613551687|0.97900845856932|0.96666237473284|0.916628387684734|0.937951222312726|0.993552970416706|0.984620963653552|0.974116255843228
DEP	DNM3	0.9617648	0.0493203145	0.936769121317776|0.991626864473507|0.933465322368334|0.95877254537193|0.996863486414414|0.922186958770023|0.968360704212123|1.00032633448893|0.947511886364991
DEP	DCTN6	0.9267178	0.0298078432	0.980721981605977|1.00137031067182|0.946376047232744|0.867316435232757|0.8849710793742|0.88333153239572|0.901654576041546|0.917931054987701|0.956787332753302
DEP	ARL17B	0.8680103	0.0121332523	0.954192301666992|0.802909594902786|0.880444220580635|0.91988065471805|0.79034281871206|0.866130594508256|0.938479781302453|0.80553654341545|0.854175907054247
DEP	CXADR	0.9244917	0.0298078432	0.909649492486252|0.895615343388028|0.889727263720112|0.99677825948695|0.97635462147487|0.98007963833495|0.903968432834174|0.854159458278116|0.914092808410478
DEP	MVB12B	0.8634024	0.0273609171	0.847676667596478|0.865383315326003|0.737120719753386|0.965774587195524|0.982353161460508|0.836447880992649|0.8824219021217|0.891836674851027|0.761607105122085
DEP	CNN1	0.7522318	0.0089216477	0.783314512750537|0.77861553320935|0.646090713943788|0.725932099605745|0.718922452249452|0.598265180431338|0.894876399479236|0.886379382384351|0.737690186853175
DEP	GOSR1	0.8396467	0.0026774955	0.7686589586003|0.855560269774324|0.800385905148517|0.820154311677802|0.909518417727418|0.853300046881211|0.809328086642598|0.897658652940044|0.842255765261503
DEP	VMA21	0.9002444	0.0076575048	0.969326006925813|0.936142442202402|0.950828669426019|0.899047734322047|0.867074102495168|0.872590776111878|0.885668132156096|0.856560390789588|0.864961339521783
DEP	GOPC	0.9181966	0.0177118146	0.96686416981331|0.965684787955556|0.915642477409957|0.928623444322017|0.921712654713915|0.945321678353542|0.830444533933041|0.879737181580278|0.909738836309148
DEP	PPP1R14C	0.8833950	0.0195737701	0.794015887242645|0.884224271608139|0.872729298042537|0.884764873556556|0.981657667982196|0.971669830859357|0.798419853583172|0.886001100237847|0.877072197389264
DEP	SST	0.9415274	0.0298078432	0.928724178450147|0.935108558086025|0.993759751910049|0.934585312525164|0.937399108325815|1.00015094099617|0.892010401518812|0.895455281314312|0.956552900960712
DEP	AP1S1	0.8842021	0.0115970831	0.948624217568137|0.865676039694878|0.90561139957543|0.783766838810532|0.834120363424464|0.932118938092787|0.890670738327049|0.877335055372367|0.919895413522077
DEP	TMEM119	0.7641455	0.0292705077	0.607838010041929|0.917617381693946|0.735777533735198|0.653167894940924|0.982283131666423|0.789485016398165|0.590034445411041|0.887490922401731|0.713615114308991
DEP	GJA1	0.9535773	0.0128485906	0.995182127317106|0.945256112550525|0.928786177461458|0.95577142116151|0.918431126900599|0.94832714751345|0.966949264461719|0.967547897720842|0.955944361120051
DEP	RPS5	0.8568086	0.0066425118	0.869323502829974|0.791903072495623|0.776688042897479|0.875490466658456|0.827831376767774|0.849717230719986|0.959576078925941|0.907439744666189|0.853308172810236
DEP	DSC1	0.8373591	0.0254804065	0.816001326367611|0.724005704046218|0.808867784999642|0.813707083607183|0.719313445932937|0.805926156786309|0.990808290842454|0.876012796081584|0.981589625726384
DEP	GRIP1	0.9548892	0.0232989035	0.970496969035028|0.955164680364675|0.909062511516581|0.921369550829761|0.978071300903788|0.947682595229936|0.991402104485497|0.971305593125238|0.94944762891339
DEP	MYBL2	0.8773558	0.0382549749	1.03075054421162|0.919153932126839|0.951760872579181|0.861690223066007|0.765569918294798|0.794997747505727|0.914933126292462|0.813005954042117|0.844339820329195
DEP	CD47	0.9594108	0.0145285113	0.93927988937306|0.979671683641675|0.967661570062987|0.924611906863649|0.966167681548355|0.955297028594198|0.942329329692449|0.987331868489439|0.972346262448534
DEP	NTPCR	0.6100616	0.0179928310	0.742274583495113|0.956090587221978|0.809624095073037|0.487427625772678|0.625523416708861|0.531213917713612|0.396722789482032|0.509203393007413|0.432473622267157
DEP	DCPS	0.9537799	0.0457668900	0.940767470615401|0.985060634469263|0.914948393165578|0.930008183414832|0.961613588157174|0.907289541998404|0.996511539643286|1.00098148679527|0.946838486084563
DEP	RPLP1	0.8035843	0.0138046794	0.756509415802902|0.863549587883644|0.854808058972011|0.805454411431621|0.916036824745113|0.909359663005937|0.650960491852981|0.740452600749993|0.735127265321802
DEP	HS2ST1	0.9308527	0.0237079627	0.933574780594386|1.00859304707334|0.924566328454771|0.874570524486516|0.953439144174462|0.896562335148752|0.908148141195979|0.972223678714043|0.905996286848274
DEP	MICOS10-NBL1	0.8887149	0.0131539587	0.932654115394466|0.871291106498178|0.819854822783523|0.97500414625851|0.907503034661957|0.856373638396345|0.938165167261299|0.873356725208012|0.824231679475352
DEP	MTA2	0.9329134	0.0156614876	0.955933937624248|1.00273445180259|0.946337351719998|0.900698531980484|0.901559616326481|0.899697565148198|0.94195129642938|0.942774034243673|0.904534160882258
DEP	GABRG2	0.9064675	0.0407939470	0.924472539159884|1.02174471380282|0.920328975145164|0.833485408016817|0.929895605090582|0.843754593728996|0.840922212046175|0.980916646345408|0.86268715488461
DEP	LRRTM4	0.8741927	0.0121332523	0.853053125075942|0.983053912349672|0.884929269699139|0.790345206619208|0.888304900749944|0.837946731874897|0.815129623246591|0.927415004549354|0.887556117382072
DEP	CCDC177	0.9562111	0.0306909483	0.932021448407051|0.975903224576688|0.95172722152774|0.89843967975585|0.974647300942892|0.951872124615644|0.954872116308169|0.994722853413484|0.971694276170535
DEP	TMEM126A	0.8953689	0.0300582129	0.844255215029462|0.993588753733614|0.961036856592042|0.781096175253895|0.916750972698843|0.881791256237815|0.842369737643924|0.930981025407467|0.90645034232101
DEP	KCNC2	0.9351205	0.0033658017	0.914955282455149|0.946322475239054|0.91180936193682|0.947197747119986|0.96865650750083|0.956065315632597|0.905980322510609|0.94113763541811|0.923959664776172
DEP	GPRIN1	0.9799429	0.0138046794	0.988517975178203|0.972589023210988|0.980720766396309|0.988455056781525|0.98970263724847|0.978170603575635|0.989920421210094|0.963480890479668|0.967929117705478
DEP	SLC6A8	0.7662017	0.0046229288	0.700409145877276|0.844233159045598|0.744650647162189|0.633476260844247|0.748779745595088|0.750123473846423|0.749997830359805|0.870473545409876|0.853671430934048
DEP	NANP	0.9533184	0.0459427333	0.976174056889922|0.932481490175954|0.939494662013892|0.950324764468868|0.904877129501364|0.914604651867203|1.0167651532752|0.967549987715364|0.97759395339002
DEP	REV1	0.7564419	0.0403382720	0.904067071990355|0.975667766502458|0.971006722348705|0.719757423372705|0.755478974440954|0.74153746963509|0.561767628392574|0.590638876788459|0.588055597967892
DEP	CELF2	0.9653799	0.0066069796	0.951994337302034|0.975797406323954|0.973768652834895|0.964670702076586|0.978781102304088|0.976353449908342|0.946030212709059|0.97636767178147|0.9446551683963
DEP	FUS	0.9567453	0.0296156338	0.948037667273055|0.991212006563702|0.961239512417117|0.951060694776987|0.989386895048344|0.973519103343114|0.901000619530838|0.953356646331143|0.941894316683709
DEP	ACAD10	0.9419818	0.0462022682	0.92114839397641|0.983956494317927|0.997132520568233|0.86581190911071|0.921443707908982|0.936455872906555|0.906425228497204|0.964823729570856|0.98063845390875
DEP	TMEM30A	0.9047583	0.0101095399	0.868483353953767|0.954297435093229|0.917824450041174|0.832789896692577|0.949379842801968|0.945462124074024|0.868784206678814|0.909082181104488|0.896720775650149
DEP	RAB15	0.9479964	0.0154245194	0.956457401848379|0.944709469738445|0.914621887400926|0.932841581542317|0.9393289799128|0.930775801722313|1.00452985158067|0.974165011319822|0.934537356085335
DEP	RADIL	0.8225262	0.0022967783	0.740351387474987|0.792974564721414|0.807655090392473|0.813227289501003|0.867825289351086|0.886421840662871|0.78992901014516|0.843100059363111|0.861251016118373
DEP	FAM53C	0.7547331	0.0188113955	0.673714308581764|0.736781611540148|0.923864784682776|0.706260868156932|0.769532751633888|0.967694485422131|0.582249115768015|0.634514479996263|0.797985738947216
DEP	HSPB1	0.8851514	0.0022967783	0.915204665245973|0.952180495616607|0.878364382594005|0.866695799793528|0.898827133896392|0.878269259951066|0.855273785102729|0.854292334357407|0.867255173309892
DEP	RAB39B	0.9124739	0.0254804065	0.813381820574503|0.927723176892737|0.976162922869062|0.881051179912139|0.894050866301497|0.962902369463937|0.889106113536416|0.901090151255731|0.966796439007111
DEP	HP1BP3	0.9606937	0.0329916003	0.976888842907123|0.961368589064359|0.931869266719796|0.954809079065945|0.930778041313589|0.926377620768028|0.982146787681569|0.985933296376746|0.996071865785164
DEP	WWC2	0.9240099	0.0159407839	0.862681823148288|0.881113212042755|0.904984505238292|0.904502845412184|0.92824232235974|0.957594750158452|0.938044199511445|0.95631013089666|0.982615625134179
DEP	GTPBP8	0.8888634	0.0211984631	0.837908354291656|0.799030506746384|0.819597500821837|0.979884019133003|0.930980277473773|0.957677441214955|0.913537953175724|0.8680867557289|0.89306763598727
DEP	GNPDA2	0.8422954	0.0026774955	0.808750909754039|0.813185094969543|0.850775508956908|0.789118409894098|0.796131193866848|0.834346876919568|0.879624645351235|0.88355791787938|0.925168212551841
DEP	KRT77	0.5919268	0.0238681827	0.925578962624754|0.491075625004951|0.533559304048582|0.729891521336464|0.36866701013892|0.363993311099353|0.939353035861037|0.478779830345487|0.496442478440535
DEP	CHGB	0.9144629	0.0306909483	0.961024924677748|0.933252318061845|0.84187445523027|0.939812521040154|0.903728106248949|0.821970575087575|0.922793859376716|0.994983459531821|0.91072570052765
DEP	SYT7	0.9461341	0.0122551006	0.938328942506735|0.94150534281219|0.935931172321224|0.939593720162477|0.914901041723757|0.934698074076012|0.956758432654393|0.943488354063316|1.01000200789524
DEP	RPSA	0.9466876	0.0115970831	0.93543719278923|0.944478482660676|0.925494765018913|1.01046088928789|0.940242485409895|0.946641611299725|0.938619435988119|0.952848796258221|0.925964964208527
DEP	DGLUCY	0.9116114	0.0300767520	0.844494836927063|0.849355057465412|0.926605727833047|0.942424806498743|0.946910868297385|1.01479704371443|0.863982497227384|0.874568292116424|0.941363428526586
DEP	KRT15	0.6751933	0.0177268637	0.860609524697488|0.583603101769189|0.543322317039753|0.798440308682948|0.54007649950854|0.505657488908916|0.974112875319606|0.657597918846653|0.613319777478251
DEP	DNAJB12	0.9326971	0.0171974214	0.922540182779084|0.987689572421487|0.934869076726836|0.880754758612893|0.940015573653138|0.891863413948377|0.921666716926457|0.982459464431954|0.932415415140705
DEP	SEH1L	0.9428416	0.0383544799	0.936335570973909|0.981531340766059|0.939106516814333|0.96171724968572|1.00487902639538|0.960910382963852|0.886257862970312|0.926617980128645|0.888218617380261
DEP	ASH2L	0.8395981	0.0298165465	0.758894436698068|0.966480097173435|0.763717198047638|0.759054856456874|0.996224013668535|0.796752589818255|0.773806286790535|0.964230084623438|0.777222960453543
DEP	MTDH	0.9497481	0.0196646267	0.930395698834441|0.953143863830101|0.988423517120002|0.970894336919569|0.954993724525809|0.983161831025116|0.901933474002342|0.937678750331672|0.927107461519107
DEP	FUBP1	0.9455401	0.0255731282	0.977183404168314|0.943737848319349|0.985703911620712|0.943694344892094|0.915521639509697|0.976666964954334|0.903421159148695|0.899272044080695|0.964659215364386
DEP	PTHLH	0.8399319	0.0281202941	0.729369497462409|0.850539586907777|0.940587710790194|0.704890477415454|0.818969134398945|0.908267611438075|0.755389301906644|0.877783591805765|0.973590181742178
DEP	CRTC1	0.9097898	0.0208373796	0.895702141270758|0.838229530539641|0.825938089180735|0.966071103368702|0.91219063358758|0.918438074100159|0.970047805243168|0.932088926155128|0.929401739122269
DEP	SPR	0.9752290	0.0220636937	0.979767876033559|0.994635013246785|0.960763605215445|0.985739833220651|0.98329474812538|0.955231045630578|0.964456072533723|0.990824093557594|0.962348339394372
DEP	TDG	0.7698546	0.0091399909	0.677549156347441|0.657998475427038|0.703984612565795|0.886234834246377|0.85749570869116|0.920050384152325|0.740273814611321|0.716384463719057|0.76872033183673
DEP	TXNL4A	0.8419757	0.0067653679	0.939522633757709|0.835688721279949|0.896306680687791|0.896708670061558|0.813002679031562|0.836815055809052|0.838235025743899|0.7458415936257|0.77565980894037
DEP	SRGAP3	0.9821562	0.0412883986	0.957948853425889|0.978935954125578|0.990690789421966|0.972434979534863|0.977782013568502|0.98175719593779|0.983233990730056|0.995618683615758|1.00100329378331
DEP	THOC3	0.8830474	0.0421379989	0.836848529421764|0.934660731134868|0.995124531434352|0.747093806867295|0.860127162703479|0.925670686394452|0.789777714762796|0.902941100114245|0.955182251819891
DEP	SNAPIN	0.9007854	0.0167426674	0.826254207356411|0.871474078427485|0.899600188044434|0.848306628564996|0.887746068232518|0.951305650982345|0.896547968368622|0.93452570242344|0.991308287946901
DEP	TTC39C	0.8749148	0.0480798477	0.867135597509177|0.795853945875863|0.932417859711665|0.964274248773598|0.881750887145412|1.03601158141063|0.801804494582315|0.733304819794987|0.861679383357198
DEP	WASHC3	0.8451467	0.0160955732	0.888411260681581|0.928362848546517|0.77990559451172|0.90219948631605|0.939301965352058|0.791354428751934|0.814340601358104|0.847968032494649|0.714476125936258
DEP	AVEN	0.8196798	0.0301480790	0.678630675098123|0.888088742661802|0.734614292012571|0.708423090436062|0.923665222147239|0.766229826221539|0.790763426505987|1.03119107525145|0.855511996194255
DEP	MPP1	0.9546998	0.0211984631	0.973526214365782|0.964303753556919|0.982907139851955|0.975034020232208|0.964561233375982|0.968556428264445|0.925305845443045|0.914347340181028|0.923756196169147
DEP	PLXNA2	0.9444340	0.0211984631	0.953214330927483|1.00173174503206|0.928081377553191|0.9293151677137|0.971872308933059|0.908759258852511|0.937484997151094|0.967548004919506|0.90189891284068
DEP	EIF3J	0.9550653	0.0483053099	0.933492592786461|1.00356977132465|0.927342042873258|0.915099902405251|0.972937876261022|0.995577197949194|0.913949471500593|0.977005471790972|0.956613503437412
DEP	PSEN1	0.7918342	0.0103855521	0.767996684391327|0.687334544731178|0.886241759177228|0.783839249939588|0.698931980176739|0.903774955811042|0.787613440582373|0.7024115444324|0.908363367223124
DEP	PLRG1	0.9111902	0.0211984631	0.834197785268224|0.926395252206831|0.937564865387054|0.84750729311462|0.936737165502331|0.944864142910361|0.85918916594571|0.950986064231197|0.96326993727703
DEP	NFIB	0.8692894	0.0132255346	0.774782252134784|0.810683912897066|0.831263113785545|0.900195690382082|0.938442733861229|0.965019872122563|0.835717684564136|0.871367138626681|0.896132216493394
DEP	HMGA1	0.8462290	0.0166834626	0.871566013754405|0.87377815871075|0.749660083987851|0.943427858393013|0.945636071721573|0.797427117289774|0.850043622020805|0.856308654771198|0.728213251286177
DEP	CUX1	0.8667378	0.0371889761	0.832224315977651|1.03153322669005|0.889513603733847|0.786130942720515|0.959233263445497|0.817711315567988|0.755637175591822|0.929072291711827|0.799584476844348
DEP	TRIQK	0.8777395	0.0040947016	0.912679618691143|0.8747592572453|0.821637740510013|0.915211975246373|0.873958554346383|0.823235719242493|0.938124012259207|0.895983766984917|0.844065081338179
DEP	ATP13A1	0.9420997	0.0191027359	0.904110465792665|0.99965494860966|0.93107296366296|0.934045923986148|0.947254182720719|0.943551536398725|0.895303970115513|0.975508194608667|0.948395559918027
DEP	UNC5C	0.9121946	0.0443499175	0.958375911682908|0.936333388208113|1.03649322048978|0.868166796487149|0.845077924837404|0.938154198445743|0.86010271563367|0.837364671180084|0.929682266437219
DEP	RMDN1	0.9365522	0.0326338444	0.881481409995607|0.91436528319377|0.9991109753867|0.932270776772987|0.944931370715964|1.00685612955376|0.927317100282567|0.930054321694633|0.892582760311774
DEP	NCAM1	0.9564628	0.0248654073	0.944135571680682|0.973258225856697|0.998049102768654|0.944675653389774|0.964151465420355|0.98596500259005|0.916278196256288|0.928898244988182|0.952753687664436
DEP	PPP2R5B	0.9448748	0.0346107317	1.00286869968657|0.994335373813046|0.94799597435497|0.951211765484944|0.937208577069234|0.879875433813781|0.916607806254094|0.941060376990682|0.932709102614719
DEP	TUSC2	0.8937226	0.0175517680	0.9124711296889|0.991875308812847|0.866691097614847|0.889948745734585|0.937483652582809|0.93091967001736|0.805009212827557|0.868069087346388|0.841035095399162
DEP	ARL6IP4	0.8078394	0.0443499175	0.593500951945654|0.694554027164337|0.668373249510127|0.797777309963936|0.9301762773283|0.897676375948806|0.816758996490905|0.952463265100802|0.919274507047689
DEP	SELENOT	0.8656145	0.0036029345	0.89919561624174|0.91988363041369|0.923922025732547|0.853949079541561|0.868771050603159|0.877643998638535|0.803089207856009|0.818526193515843|0.825550105552602
DEP	CACNA2D2	0.9576870	0.0292705077	0.979195718511123|0.941846113274439|0.915646479141284|0.995267779611424|0.957001957721824|0.937038527198721|0.993576044109565|0.95570774253622|0.943902828269231
DEP	BPIFA3	0.7342778	0.0043520111	0.782914876200936|0.899132930803764|0.798323872395766|0.67486698138022|0.772194186201921|0.687579973030176|0.630151110096779|0.721146923845505|0.642189084460474
DEP	DMXL2	0.9823744	0.0409293453	1.0088200657413|0.984975662762763|0.982254871016436|0.985650210798753|0.967526368447723|0.977763498711301|0.988944016513363|0.965414314701872|0.980020644399208
DEP	YTHDC2	0.9521284	0.0255890781	0.943205357851868|0.98189013624041|0.962743717079093|0.960959655282342|0.988143648911026|0.916482659601917|0.898682260278419|0.965121782430054|0.951926462028045
DEP	UQCC3	0.8196945	0.0135767663	0.968025947175492|0.827200312405448|0.874001361571121|0.894118883880268|0.761233633089919|0.806604870744488|0.815602007052797|0.694499076603947|0.735964793607947
DEP	MRPS10	0.9088310	0.0361415739	0.848135825119553|0.969338119891762|0.952452627870388|0.852527511643513|0.970766400301171|0.957232496752461|0.806027916979858|0.918024351527595|0.904974119416831
DEP	NEGR1	0.9547607	0.0131539587	0.929406879244987|0.968940403015709|0.976092537407764|0.940984419335755|0.9854107255093|0.963597357648481|0.918618343734055|0.948460492194266|0.961335399328427
DEP	KCNJ10	0.8945706	0.0058087868	0.895650621933569|0.959968304108617|0.943830264352826|0.833669683727396|0.887016619748854|0.868451538389668|0.853460055300876|0.911333477883599|0.897754842556302
DEP	WASF1	0.9401906	0.0221925211	0.953911152245505|0.981042977419701|0.985153162779275|0.941400911736336|0.948908452877753|0.951494802635075|0.881484516415747|0.89964463418376|0.918675071428832
DEP	KAT5	0.8706658	0.0145285113	0.779096542037755|0.805690627796503|0.789575744565993|0.913580364780183|0.941288493494823|0.925102296217912|0.881146928024093|0.908019260723493|0.892492356855348
DEP	PAWR	0.7869048	0.0031997590	0.723097518017497|0.819338863739292|0.780820070629965|0.690255261614581|0.779247494926944|0.744739318558521|0.793138160187152|0.895540483992378|0.855966142244802
DEP	TBC1D25	0.8756004	0.0084841219	0.820237044944032|0.839952743424265|0.786869400079634|0.907599925326364|0.925995605526845|0.869957810594951|0.916280234415497|0.935004040658234|0.878507029824171
DEP	PSMG1	0.9188316	0.0409464629	0.835088710142917|0.922940191620551|0.853345350126621|0.925050847913024|1.01842792523967|0.943854468792043|0.887104342109547|0.977343981134562|0.906328990246199
DEP	GRAMD1B	0.9094058	0.0032726756	0.894841940771057|0.88396821530996|0.930404141846907|0.901226536512624|0.883932107391314|0.938857256883908|0.868078901175969|0.954161138193093|0.92918209909742
DEP	PRKD3	0.8643678	0.0175517680	0.901933815673016|0.861863795768793|0.992617392478182|0.800797434681192|0.762404813453002|0.880583112274692|0.845019205720058|0.804637450821161|0.929453009975481
DEP	NSF	0.9773965	0.0211984631	0.983593316168725|0.960474708945991|0.962976840071658|0.998886791637483|0.980885214395234|0.985815332254868|0.988561904694057|0.969493324381|0.965881346805913
DEP	RAB10	0.9457477	0.0433093840	0.920644991755901|0.983664555072822|0.938521972213014|0.920536466116721|0.992645455846711|0.868328271267396|0.949144682464653|0.968019145621637|0.970223905581543
DEP	SYT13	0.9150199	0.0115970831	0.955126504936061|0.881622900487952|0.956084887998266|0.933194852480682|0.853134915387593|0.909320317416086|0.942338843052667|0.867193540474588|0.937162468363236
DEP	S100A16	0.8514137	0.0011311365	0.863298830913078|0.805463377811408|0.833647390256639|0.881276250014735|0.812578361360999|0.879690151922914|0.880597425155624|0.822138417390432|0.884033281161883
DEP	MZT1	0.7568419	0.0179928310	0.81087819507815|0.803595041648978|0.595388295829024|0.895979510481172|0.884664750090931|0.657329625040114|0.795093599826459|0.785180631509548|0.583467360827591
DEP	DCAF6	0.6298384	0.0321239693	0.398010320874842|0.701843579692059|0.503564164407304|0.633810952067609|1.11353712103418|0.80123644820167|0.377093390395696|0.662620099775321|0.476829420667088
DEP	PLPPR2	0.9467450	0.0387088534	0.933773840178328|0.981333721204159|1.01827164059791|0.911210595368048|0.953573568041528|0.95254920265085|0.891086207507387|0.930188867543714|0.948716978375596
DEP	LDB1	0.8138292	0.0406455064	0.649381998583873|0.819393178374045|0.783990841770419|0.648053669448302|0.814708094451213|0.781739753296493|0.816172279759059|1.02622746318559|0.984795911304895
DEP	NRGN	0.8689387	0.0288341228	0.805032167360851|0.797904625176667|0.735216006970881|0.923899878981498|0.92936439538065|0.867243123677119|0.925995990059003|0.981042162226449|0.854749594708714
DEP	ATP2B4	0.9366740	0.0172804379	0.929137939241014|0.960237872599237|0.977970880919534|0.902748079839175|0.879026303924484|0.912996604946128|0.943166221854481|0.950735743295585|0.974045980842481
DEP	XKR4	0.9386592	0.0057721971	0.957455436426813|0.922124175989763|0.907163590720099|0.960287476408969|0.955032793022877|0.93903849210835|0.945708066264678|0.96179703303033|0.899325446790077
DEP	MICU3	0.9416653	0.0027478482	0.959069457734325|0.937226620730855|0.913419004776115|0.959311859295369|0.957637746773459|0.948698018030497|0.95179020274912|0.917678982426093|0.930155845806502
DEP	N4BP1	0.7221003	0.0298078432	0.56185050152799|0.942983109631432|0.745213967144906|0.545947512240127|0.912920836323055|0.723521630457478|0.516867833145849|0.864434953322064|0.685162084070855
DEP	TYRO3	0.8727752	0.0223057466	0.919069894786581|0.94143737165159|0.931807062048205|0.738859102585641|0.87184284586275|0.895589251630284|0.777720462267101|0.903901259746892|0.874749977374972
DEP	KCNQ2	0.9100328	0.0026774955	0.945581050485468|0.891814675660324|0.931188988747801|0.925522277820655|0.869718905688611|0.911020697491591|0.928845399773698|0.872666553650854|0.913936303161512
DEP	SH3RF1	0.9385160	0.0036280026	0.918620005446701|0.917548327639301|0.929134826533657|0.952090900392016|0.937287719411264|0.936049966450385|0.948443738098086|0.922491456410938|0.984977068485657
DEP	RNMT	0.9532079	0.0443999019	0.932569250581265|0.884447754549486|0.95408033828644|0.988971269527978|0.921802030760087|0.980546927598614|0.972261734251425|0.970193242934076|0.973998944408983
DEP	RNF20	0.9247397	0.0499965086	1.00225633511207|0.999625479547743|0.928647427585475|0.953154777788455|0.945590921784952|0.872499686894353|0.894201812273893|0.894648264278954|0.832032679374488
DEP	TMEM177	0.9242006	0.0313216803	0.966964622497806|0.876496879606925|0.920395314888241|1.00818624780186|0.908619194926677|0.958010018874897|0.937654750873443|0.846756163521922|0.894722094441861
DEP	BUB3	0.9649734	0.0461458284	0.936308636751559|0.983015937457264|0.996097510400564|0.968043799833064|0.968499385493057|0.988862045089414|0.91441565253331|0.956132786636715|0.97338504948827
DEP	PET100	0.8049762	0.0232989035	0.651633169918844|0.820057994637751|0.685149604869726|0.799075843205484|1.00190914253324|0.839480691812193|0.740565874757091|0.928698562269152|0.778214962573525
DEP	HNRNPL	0.9674341	0.0068165553	0.94122862731566|0.967829474639416|0.955052052187881|0.968934328418607|0.984125709932273|0.962267628235825|0.972881463162848|0.971408364936468|0.983179303637063
DEP	GPM6A	0.8866637	0.0212198470	0.903095033933742|0.94806613246067|0.807347258832019|0.919629175729338|0.981045940648008|0.838236040660411|0.873375015854559|0.915416060797724|0.793762475441443
DEP	WDR81	0.8983033	0.0443478911	0.925842671283002|1.01074076889611|0.969062543819855|0.78349303592246|0.874191915078103|0.812869716813134|0.861859040290281|0.94480824370271|0.901861891300794
DEP	SPARCL1	0.9772310	0.0383544799	0.955281096629405|0.979670222745018|0.956528347379876|0.981167152531632|0.981360029684771|0.972117450840234|0.992328277543715|1.00562277651622|0.971003885583282
DEP	WDR35	0.7137054	0.0101095399	0.669949486349492|0.906547941970783|0.743372126552911|0.641137315702584|0.864368453788528|0.710813499825903|0.545837725316901|0.73600698598327|0.605314879025446
DEP	VHL	0.9297384	0.0393341526	1.00705968054495|0.971682753141239|0.907814809805374|0.964328901776559|0.92702931917359|0.868575756128058|0.950649384100725|0.914027692945554|0.856477727496273
DEP	CHN1	0.9581402	0.0449388754	0.914611612990926|0.958069085738464|0.973563239648191|0.906351886261551|0.96151412737556|0.953580508976857|0.998706690952445|0.990182961646523|0.966681308377722
DEP	FN3K	0.9055178	0.0140616616	0.895562606256901|0.931444421518899|0.946606851533875|0.896057438940929|0.968042766418401|0.940377697388238|0.823841202598182|0.856774564165186|0.890952583799861
DEP	ADCY3	0.9035165	0.0207640898	0.959931969254037|0.909308496795527|0.836512727222619|0.962031985761806|0.90794440075759|0.837649036632264|0.965683303931277|0.911538908156336|0.841047403963175
DEP	GNG2	0.9142510	0.0121332523	0.924665459333576|0.845300373841956|0.883875129704563|0.914681737265852|0.879147243352142|0.918807278466568|0.943301122950868|0.937583540691982|0.980896711042937
DEP	NUMA1	0.9366491	0.0376802984	0.935858156273791|0.93088454084474|0.868922120333081|0.903806305050801|1.01287126481602|0.948004090896993|0.98248224480246|0.948717577656761|0.898295778927942
DEP	TBK1	0.9143373	0.0084357131	0.905099348453027|0.979006925778929|0.908574960399741|0.888147414310923|0.956885449018272|0.892110764396854|0.876048467001518|0.943721814625385|0.879440876470425
DEP	MAP6	0.9751398	0.0306798982	0.972213705672513|0.998314591260316|0.973984699877224|0.970369368124925|1.00199384529485|0.968702217101613|0.955484915731669|0.980270313838235|0.954924632800235
DEP	RANBP1	0.9320679	0.0363394335	0.920264914189223|0.939132316638532|0.904895043436089|0.984067073526889|0.999599777974223|0.978836300271824|0.864439753870857|0.906232214270056|0.89114382538517
DEP	KRT2	0.7642673	0.0321239693	0.798232361784897|0.578959669057298|0.833073087643602|0.914223943630568|0.58696016089149|0.843020970836437|0.881395981860836|0.590027290933046|0.852512044554805
DEP	ATP2C1	0.9591646	0.0321239693	0.960394308745232|0.990406811306979|1.00502628502724|0.92393503491209|0.959905222214702|0.927421848322643|0.962187145259508|0.936245148944733|0.96695933732222
DEP	LSM12	0.9294364	0.0361415739	0.959588176444374|0.987386903310741|0.888305141749108|0.983208501878521|0.983783684506316|0.877583768575503|0.884147263393534|0.91364715793784|0.887277383314898
DEP	ARSA	0.9027198	0.0043520111	0.848581287319575|0.922827579639334|0.888691759138538|0.876418241657255|0.949592919653501|0.917085013384188|0.869323693288683|0.942059481860836|0.909898341935432
DEP	DPM3	0.8861939	0.0291619523	0.981418600511445|0.893465589911429|0.985384874612486|0.85090867396753|0.771801205190637|0.853640555092194|0.906713038754744|0.822551506015201|0.90986114988108
DEP	PRAF2	0.8457659	0.0143947812	0.780250182279461|0.853681996037186|0.897980671683706|0.727780837854691|0.790872421198868|0.837765014433604|0.838869020758663|0.916546889153123|0.968146458832854
DEP	KRT1	0.5947489	0.0196646267	0.877361393784236|0.483645869317833|0.437375799222588|0.834144586845885|0.457047115486045|0.415029816968036|0.901601114174314|0.495753163003008|0.450781001347114
DEP	PTEN	0.6739534	0.0013471423	0.611301024689314|0.749252315248451|0.582127322041679|0.669741528324799|0.755749562942389|0.636706753147152|0.640013296050199|0.773065861447141|0.647622657728058
DEP	CTSF	0.8437051	0.0131539587	0.774347840451918|0.860179138501781|0.740324858344339|0.788398596098351|0.897367480459927|0.804855989229255|0.892925251071647|0.974834163439997|0.860112513744429
DEP	PPP1R1A	0.9817513	0.0363394335	0.963969638127589|0.997437675347178|0.961151930397735|0.991823507420281|0.979900923426482|0.980003580405067|0.993002152834798|0.979933869949399|0.988538248046629
DEP	TRIM28	0.9792932	0.0451609089	0.993180437924958|0.980621044315934|0.995511054303563|0.972138479191076|0.956051749920527|0.956528083681782|0.996992783528734|0.978591695127388|0.984023512465616
DEP	HNRNPU	0.9670780	0.0103855521	0.958326198864407|0.941014615344049|0.949501087837386|0.981143395748699|0.974798660383737|0.968451573407498|0.987252154394107|0.977137047723737|0.966076849692946
DEP	IMPDH1	0.8662800	0.0064449212	0.854214422363371|0.788172111322725|0.830300883008299|0.891431208492998|0.814923267183002|0.873631418201476|0.951527907040146|0.869070295603262|0.92324834755858
DEP	PSIP1	0.8999949	0.0197960849	0.906638452832891|0.943206217823749|0.943863209464346|0.875447807148395|0.904896744482455|0.976828982721694|0.805870632524794|0.83195713488161|0.911244851844506
DEP	ATXN10	0.9412014	0.0247617334	0.939769875683184|0.948791742215862|0.981281221851355|0.944261237051484|0.930171601707114|0.975048386595363|0.867827268356016|0.915079504374068|0.96858199040792
DEP	OSBPL10	0.9134910	0.0221925211	0.855369673568542|0.95739570097621|0.965415737011883|0.920740314648329|0.907980489929071|0.92247929047112|0.815757508650126|0.943022659938457|0.933257378744803
DEP	CHRM3	0.8662973	0.0016346690	0.883965249512389|0.866884325489707|0.813603197754349|0.912770200400478|0.893099801163944|0.845186434327567|0.888566171622716|0.871247408851493|0.82135317077457
DEP	TMEM9B	0.9536760	0.0436476968	0.907559432374566|0.983371136535764|0.96561518029272|0.911556387025288|0.983973095468867|0.967717661741906|0.910985246701258|0.983825379441777|0.968480424090538
DEP	CTNNBIP1	0.8629563	0.0211984631	0.923375372985325|0.87916616587281|0.946683389626406|0.90023774320292|0.861218284419592|0.939542293352727|0.780157849275377|0.738586791983989|0.797639194665579
DEP	MT-CO3	0.8011336	0.0310640130	0.769372508219475|0.878743214448868|0.628692526188364|0.859076278148381|0.979916263356361|0.694244835966045|0.815162024755156|0.924537604388326|0.660456880325222
DEP	GMPR	0.8871884	0.0433093840	0.931262271821888|0.76763368323577|0.871781087970177|0.999915380885936|0.818727852045517|0.928300664779004|0.966574112374424|0.794636439037694|0.905864053337115
DEP	SLC25A24	0.9619768	0.0293031101	0.947921472215482|0.989526178761691|0.925767058474976|0.954480789367684|0.994580858761018|0.953781355174673|0.954197668115814|0.992382334705405|0.945153335451658
DEP	DRP2	0.9568991	0.0436476968	0.948610222000551|0.968336352119926|1.0105315904675|0.912575792431149|0.928124736135323|0.971340541487455|0.932085844952465|0.948121605676776|0.992365503313912
DEP	DBIL5P	0.6910773	0.0283211191	1.05533920234208|0.713608819052289|0.816037791035755|0.635486219895288|0.453284301207039|0.565919285225751|0.808652476946243|0.544759632243243|0.62660797926486
DEP	SEC61A2	0.8226454	0.0238681827	0.906596466301433|0.773749419456773|0.689352529413313|0.96459262281184|0.820217875987879|0.732844378275869|0.964008752226991|0.819854883034049|0.732591674339231
DEP	NXF1	0.9434019	0.0128485906	0.894205888042729|0.940301407475043|0.974201014767354|0.929977994645551|0.919969153819394|0.96349586450091|0.963855767428108|0.932143243011113|0.972467150927586
DEP	GRM8	0.8956065	0.0418722741	0.799545773032629|0.855694279349302|0.834949950299426|0.839021952758397|0.895685898569289|0.874871771557889|0.953719760486929|1.0149544259067|0.992014609014165
DEP	ACVR1B	0.9481763	0.0172804379	0.942240434023446|0.967100554402235|0.971712776340602|0.900543978561955|0.920053506340812|0.927713308306339|0.951880149230911|0.970917524702071|0.981424092479907
DEP	PGRMC2	0.9300483	0.0407939470	0.8512884952332|0.898086823976198|0.938324118209489|0.915864314363344|0.96157899389581|1.01094388294763|0.884165315473332|0.931047613937646|0.979135312224387
DEP	ZMYM2	0.9006728	0.0091399909	0.856199809791451|0.913591408672877|0.876819077824084|0.862901799497618|0.86784358491072|0.874422952090036|0.927266992703054|0.984056860613376|0.942952889567107
DEP	VAPA	0.9700065	0.0250419917	0.977104215020474|0.982475391960152|0.967478813886684|0.990855922130732|0.984164741908622|0.959155278118479|0.983745110188459|0.944310716711891|0.940767971340071
DEP	ANAPC7	0.9290255	0.0460722631	0.886047606652238|0.873125954190888|0.918764706688054|0.918747575014318|0.867060539907914|0.968328827032838|0.969581237905956|0.926976455753876|1.03259668123552
DEP	PPFIA2	0.9513423	0.0177547923	0.936056137904417|0.982293529607988|0.933906460855194|0.953518164489187|0.99356009894381|0.967572767831275|0.911499352566012|0.954895262314671|0.928778747520006
DEP	PIP4P1	0.8587182	0.0443478911	0.759537021198657|0.839683671461428|0.990218648961371|0.768490149870977|0.844245795882303|1.00472731452592|0.740442735491136|0.813035503978589|0.968082519011949
DEP	BUB1B	0.8086696	0.0441608530	0.713953823317868|1.02536364795429|0.817940417863052|0.691208115506726|0.989043996350597|0.791226526407229|0.628974317358896|0.900140691046366|0.720175094991703
DEP	CDC34	0.8360147	0.0188113955	0.83731205181976|0.704987983476429|0.839661877236636|0.947420078736768|0.794759988921214|0.949292671257505|0.862544706441701|0.723678523834306|0.864474814413073
DEP	THOC5	0.9142048	0.0072388455	0.941868246339113|0.940829963473303|0.966627874298551|0.868848118019|0.864696710724894|0.89095035373284|0.911598712801147|0.907390822614105|0.935032088835684
DEP	CYFIP2	0.9600152	0.0294428127	0.973047159559837|0.940946695316748|0.941921637270592|1.00230886563738|0.988670964146151|0.975531705324247|0.948143926781351|0.926731451215445|0.942834257398048
DEP	TMX3	0.9467796	0.0321239693	0.954024818879594|1.00844102936757|0.976624574508473|0.890708086332769|0.923068760793671|0.938820481288468|0.939325487419113|0.971805845558004|0.918196891335801
DEP	RMND5A	0.9145004	0.0137334225	0.875472221202074|0.907389015450468|0.892318341222454|0.857190579695104|0.926467579948632|0.881583055320274|0.971128767232152|0.970221824764542|0.94873265101606
DEP	CARMIL3	0.8693726	0.0412883986	0.785856021893724|0.910022316380655|0.771870690515037|0.795993864839579|0.916370045573184|0.780378886749621|0.914749779265735|1.05183720720833|0.897274805757333
DEP	BCKDHB	0.9353772	0.0398369344	1.01506843438383|0.988381667951608|0.946424996837361|0.900646606583233|0.955795225994605|0.91172823405553|0.877695428361179|0.932447607251235|0.890206493533076
DEP	PLXNA4	0.9703905	0.0195737701	0.966649264871983|0.984012637819651|0.988564212671872|0.944955932117771|0.946642795993493|0.969564762555883|0.978035696369131|0.964733909316302|0.990355061713712
DEP	CCNT1	0.8362554	0.0441608530	0.831143040965034|0.866984184301409|0.9240790940161|0.666178494870523|0.69234884947842|0.74005578691716|0.890456813385405|0.925588516384954|0.989463745382544
DEP	SLC25A29	0.6570908	0.0290202330	0.449254498465723|0.779487266554855|0.587777629870676|0.603805346892721|1.04378847334379|0.789328992797334|0.411333785764872|0.711181850673987|0.537859261845653
DEP	ALKBH8	0.9035700	0.0462022682	0.876712291678692|0.938722051603028|0.91394724380519|0.948396810092489|1.00397931448519|0.978899596380443|0.797658315710785|0.846229874840946|0.827584147765051
DEP	OXA1L	0.9577132	0.0145285113	0.959904665324907|0.932936075099498|0.980581518467992|0.957248890001951|0.927267374210543|0.974361778171247|0.96547421391659|0.935657775310741|0.985986061834724
DEP	SLC25A35	0.8900682	0.0172804379	0.840363984675511|0.868258378166517|0.793075807765696|0.946120009265771|0.973927753245652|0.892141981176015|0.90714776731734|0.933962161771285|0.855616120186632
DEP	CDK17	0.9498995	0.0212198470	0.937282297436632|0.977664996643957|0.950360333050104|0.901645008142318|0.912662217938304|0.969525782649903|0.947025243149363|0.966712436874282|0.986217540289158
DEP	HHAT	0.8206682	0.0298165465	0.762109510557636|0.756991044295875|0.694302291222858|0.997921998684091|0.987572333260999|0.908381527603815|0.785689265603212|0.777667364550886|0.715378177495809
DEP	GLCE	0.5545185	0.0383544799	0.393046980386617|0.484699606384055|0.670451521710578|0.235763739640642|0.289671008219223|0.401827830212601|0.639406175405385|0.785732481754438|1.09006725261857
DEP	PDE9A	0.9381141	0.0392132420	0.914555863562786|0.996327531941944|0.964673219913972|0.869431187943856|0.960313227447873|0.923935711082571|0.88689057853418|0.984050413615879|0.942849109038645
DEP	EARS2	0.8709529	0.0026774955	0.917413745797793|0.888595150882964|0.934687360927185|0.855116835272797|0.822766472232188|0.858815392897802|0.861513370492535|0.829172413844405|0.870495008648188
DEP	ZZEF1	0.9152842	0.0057414584	0.894356293947285|0.919656355614668|0.919862043032261|0.878262538591023|0.90550837983077|0.972093053941896|0.883628554210158|0.901218075836645|0.962972402210214
DEP	KLHL3	0.7657138	0.0264963564	0.651083417913424|0.836729565930631|0.587367936191996|0.783950447174283|1.00377426878488|0.706647275085513|0.729633993185957|0.934379351492794|0.657858224431738
DEP	ARL8B	0.8991577	0.0438309428	0.930095241852185|0.858745973301806|0.804156176427769|0.937078243161077|0.831090719099655|0.831819343487151|1.03527533068356|0.917442451206537|0.946715856951462
DEP	GRIA2	0.9685594	0.0076842516	0.978360723272992|0.976660938839046|0.992588668903353|0.964553466141826|0.956553437693295|0.974685646140165|0.954409466980332|0.950999287229247|0.968223057270009
DEP	ARF4	0.8849015	0.0038611343	0.914030622713757|0.856692496839658|0.933590416680315|0.909072574826071|0.851032241107752|0.922277500537252|0.873013423461638|0.816768774592586|0.887635780105819
DEP	PGLS	0.9480619	0.0441608530	0.935119869000115|0.987217841292896|0.934437630973557|0.956237068878708|1.00415897679699|0.94949590741716|0.920788996134509|0.968893923596349|0.876206541866139
DEP	APOB	0.8739497	0.0044936290	0.829909523368842|0.913682518850221|0.908946887090706|0.834823489164642|0.91571046785195|0.913572254994946|0.798607185762979|0.876127828346589|0.874167438214094
DEP	CCDC134	0.8308117	0.0427965434	0.72277361145979|0.721548613331227|0.855572860366513|0.720997760561598|0.717127253968182|0.852764452389864|0.908322727922716|0.903593681743267|1.07460421483799
DEP	OXSR1	0.9517790	0.0330773661	0.958379412635477|0.933348117676957|0.951649536479599|0.970742886645408|0.949916845968592|0.98364783545887|0.975019398863792|0.87789676562694|0.965410267510982
DEP	SBF1	0.9528910	0.0103855521	0.930221492832778|0.958342951225931|0.914968701061913|0.974608145291501|0.97763334820794|0.975758160930436|0.947298880237445|0.95297357154092|0.944213595518738
DEP	SHISA6	0.8926809	0.0236434787	0.970382966568948|0.848875818827543|0.954329521311831|0.93526770862065|0.814790414775071|0.916528837021917|0.909004718147976|0.792578064161447|0.892370067578604
DEP	PFDN2	0.9002815	0.0303266670	0.898420092169823|0.909771525772619|0.938002225096348|0.849467066641623|0.823933697694274|0.96609104280534|0.930227625421938|0.802576599396213|0.984043353669151
DEP	NPEPPS	0.9811739	0.0221925211	0.972659311928589|0.977824984622202|0.997765509670419|0.961475350925637|0.983961235904468|0.989874300413098|0.975432871034637|0.979012642848827|0.992558703639087
DEP	NAA10	0.9382166	0.0300767520	0.88083020051784|0.932856089656871|0.958471826667706|0.903498083397534|0.954396101104445|0.908782050693024|0.941700390440112|1.02162879277918|0.941786152019401
DEP	SLC25A14	0.9154996	0.0213738304	0.948446671583447|0.968121979074556|0.875681905809525|0.900676881686509|0.916780485492145|0.831132300841047|0.952287187547809|0.968201743834041|0.878167658788233
DEP	SLC14A1	0.8796621	0.0067602340	0.849678013939392|0.86982841839906|0.794704470012458|0.922796637986493|0.944210993556436|0.871065211920291|0.901776683987539|0.919701141981844|0.84319752970993
DEP	RPL15	0.8578478	0.0296156338	0.936324922784629|0.946975935860585|0.959334806361959|0.731777451065334|0.771554773945217|0.758446109974278|0.845562735971349|0.894508929276932|0.876144796681669
DEP	INSR	0.9121622	0.0319189807	0.90116068424375|1.01569204620085|0.950836358576944|0.831731457194346|0.93449463937926|0.875332905849807|0.849902236941336|0.954941947806907|0.89536732991433
DEP	NCKAP1	0.9560902	0.0368263824	1.00191480667222|0.942565787361218|0.965179105201798|0.982740802450786|0.905999424993857|0.932931244188143|0.980623437245959|0.932291688763342|0.960565711178425
DEP	NUP210	0.9346205	0.0194860340	0.939276685955862|0.943169230693174|0.982752468619434|0.901039549653629|0.884388761733635|0.97978242557168|0.909532935767641|0.905258982444855|0.966383705950448
DEP	RELN	0.8106470	0.0054100840	0.833421302042335|0.855775791106482|0.865384890151727|0.839298727011255|0.858639633162123|0.870766580369409|0.709753144257656|0.726227044990982|0.736555853748292
DEP	GNAZ	0.9397769	0.0191027359	0.91399542694688|0.943824200415875|0.925937659625531|0.900022186445199|0.908647827584316|0.923340512292252|0.977587708692032|0.994836916075304|0.969799840859546
DEP	DDX5	0.9656039	0.0288341228	0.991778296256048|0.990431749605873|0.962943160367477|0.984876943754073|0.976436876375062|0.961076884612689|0.932749337052669|0.949566939225133|0.940574575812051
DEP	NPTN	0.9807600	0.0476383261	0.984264570905759|1.00318407970433|0.99706056514689|0.961486363746758|0.981695849889687|0.979545389087677|0.960132299460696|0.987659671305236|0.971811329939068
DEP	APEX1	0.8801101	0.0255532060	0.850374669911901|0.82868957622834|0.925117630784696|0.932443605041862|0.871017943515477|0.952336773295588|0.845447523185699|0.74988070009579|0.965682752087929
DEP	PLPP3	0.9308182	0.0171974214	0.926666863461937|0.968497385055788|1.00401943086272|0.883343722500168|0.922961608321923|0.933314757791267|0.920221850788711|0.928632231997017|0.889705734123505
DEP	FAM162A	0.8986499	0.0415115252	0.936627888708828|0.901101223158809|0.807162063611978|1.01166347068387|0.969476171302896|0.871001277185225|0.91862107315906|0.880592736888851|0.791603573418573
DEP	PCBP4	0.9426234	0.0444450162	0.959527999210913|0.970982749845914|0.916939879623907|0.911106899585957|0.918590986042425|0.869947444241141|0.990910102330786|0.999212399435444|0.946392121938511
DEP	PDXP	0.9605005	0.0086223352	0.98543039320722|0.957362559741887|0.962640651599766|0.985264562829704|0.936660856031394|0.96309705398252|0.952795028249734|0.938050287608803|0.963202701828434
DEP	PPP1R14A	0.8926941	0.0076842516	0.876467148521513|0.950473662566018|0.926211481732547|0.852524461303846|0.909873449600383|0.939823350791965|0.815125253936137|0.870741904181652|0.893005808055511
DEP	POMGNT2	0.8779139	0.0241727005	0.827356948097769|0.824661207180251|0.931001080302618|0.802165178333801|0.793822820480855|0.888812119236657|0.911808289147006|0.903486835680053|1.01811052770055
DEP	ACP3	0.9052243	0.0223057466	0.823926627488363|0.90443763699366|0.94269151734407|0.84302808000639|0.922000364059864|0.963748197916675|0.848590802332143|0.928235347546852|0.970360327117869
DEP	FUNDC2	0.9026495	0.0298078432	0.832382210293199|0.900262590033391|0.809999033334594|0.908128401966413|0.981408783213111|0.875079068939601|0.921805026692169|0.998949532181484|0.895831160806225
DEP	CDH11	0.9170859	0.0211984631	0.882966337975482|0.924163641783423|0.933123777305495|0.974769332324363|0.963325534648789|0.971920827805372|0.885555039862253|0.868135827069714|0.849813217059973
DEP	GSTM1	0.6422603	0.0387088534	1.08300776091546|0.872476461008729|0.838261136249356|0.520941032031738|0.368712560541946|0.439271502762047|0.62958365510351|0.503119551841116|0.524969138911196
DEP	PLGRKT	0.9033739	0.0172804379	0.92454562167191|0.900553459870827|0.823503991736503|0.958291035417758|0.929571721498074|0.888027591977169|0.949132800824393|0.931263762374706|0.825475321168053
DEP	CYBC1	0.8049592	0.0238681827	0.808494880148468|0.805666192303441|0.629957159348198|0.872423494147243|0.866172477728917|0.679205969754666|0.931806125549057|0.925279906385717|0.725626150603758
DEP	SLC25A11	0.9263512	0.0140616616	0.947843360594441|0.908561696785139|0.93675075422444|0.986960461482649|0.94429438521095|0.952866356675612|0.902512348021426|0.874478617649052|0.88289254801982
DEP	SSBP2	0.8183063	0.0076058381	0.783093906392086|0.718303011350235|0.726302869063454|0.872225733372433|0.797116327224503|0.808301319620021|0.936087050474631|0.855617729619145|0.867708405067393
DEP	TARDBP	0.9675041	0.0433093840	0.960643172357461|0.949178661285849|0.959374321392916|0.965003719674355|0.991572114927578|1.00287996115894|0.923220686193813|0.97947650011163|0.976187976334207
DEP	ESYT2	0.9445204	0.0416899329	0.995136652364489|0.917704581392588|0.940292482575969|0.970864943411928|0.88508395044769|0.927825529925196|0.972240742627311|0.900876448927431|0.99065860948096
DEP	BCCIP	0.8851265	0.0392132420	0.768726724217362|0.873425693929395|0.926017895050872|0.833084005270202|0.943065324876119|1.00271303377577|0.785072950148717|0.88886067277446|0.945172456371075
DEP	RHOA	0.9309435	0.0134835933	0.888913829587484|0.902821546828779|0.93375391767341|0.916202232400515|0.950905458816606|0.982680904840183|0.890835377535477|0.941843390440992|0.970535253208704
DEP	UBE2F-SCLY	0.9066729	0.0026774955	0.90064670809049|0.921371204113112|0.85730051458986|0.911234881278362|0.931612605269688|0.88163417119824|0.922753402819456|0.946200161367982|0.887302186854052
DEP	SMARCC2	0.9478552	0.0392132420	0.909253019360077|0.970382191962269|0.908706667720077|0.94560171390763|1.00005989169194|0.920143673883161|0.948361572079992|1.0051417675113|0.923046099163725
DEP	CPQ	0.8402798	0.0038611343	0.815308725582129|0.748354319543348|0.799188330665265|0.889690295007015|0.813622569705735|0.871377574228195|0.906940135635044|0.82953267141072|0.888503859290737
DEP	PTCHD4	0.8574972	0.0195737701	0.827273984546131|0.902863633755971|0.987712100608673|0.742346147472461|0.807194518975451|0.88558030403119|0.781672272957514|0.850094476393006|0.932737350135406
DEP	TIAM1	0.9148160	0.0238681827	0.859721450289017|0.942236850169097|0.851666967377776|0.917153107137378|0.999624198697423|0.898242793591892|0.896164355412369|0.981885824423199|0.886648528227538
DEP	PUS7L	0.8545978	0.0211984631	0.739508700621467|0.784997728771231|0.809361152917557|0.798293475188953|0.844280416830929|0.872975588418244|0.901747915156247|0.95384971760131|0.98636546191089
DEP	COMMD1	0.9238181	0.0308996191	0.958117502354353|1.00917099969976|0.934619902453074|0.870658402925903|0.913677100991012|0.8486029326043|0.91899934567739|0.96456363521016|0.895952749869601
DEP	AMDHD2	0.8366452	0.0392132420	0.715172136749974|0.842214150825198|0.862146532811986|0.672393667140853|0.787944322671579|0.852313801007485|0.805634523757463|0.966036909486922|1.0259510109849
DEP	GNG5	0.9051016	0.0013546337	0.873339111947853|0.913483134606517|0.880050614769151|0.908799165699305|0.947006105182652|0.914434655538958|0.888303604570486|0.925991346395914|0.894506787341679
DEP	PSPC1	0.9495980	0.0436476968	0.952553759967168|0.96310143414904|1.00019966266534|0.919143724066425|0.991604059412565|0.970020065022441|0.887166866312106|0.919517514128456|0.943074587529507
DEP	SNTB2	0.8939048	0.0495689146	0.937800929534451|0.993752009898288|1.03678039407089|0.792049640409592|0.837619736469689|0.873565563288784|0.819552137290111|0.856941167124941|0.897081631043591
DEP	FXYD6	0.8261164	0.0076058381	0.988886513485431|0.78870134104722|0.873762607609618|0.824018018341947|0.763529119748153|0.83052831302742|0.804130410066236|0.7439965610931|0.817494289409127
DEP	PCDHA7	0.9195161	0.0085757605	0.909094646686475|0.925688056598896|0.935854945264172|0.868145780382206|0.879701999554014|0.893195515515296|0.939836019907268|0.954756920415415|0.969370907069452
DEP	CDC16	0.9606658	0.0442189911	0.931814696498291|0.988923017334201|0.952024408149912|0.94229249178954|0.939225022848034|0.965383384990787|0.932676660753058|1.01881242287365|0.97483985902062
ST3c.DEP_filtered_DEGs.genelists.xlsx – Corresponds to figure 6E. It is the genelists curated from DEP, DEGs from somatosensory cortex of mice and DEGs from different primary neural cells with Pten loss. These lists are used for enrichment analysis with GWAS genelists of neurological diseases and traits.

## Sheet: SSC.DEGs List
Group	Genotype	Gene	Log2FC (HT/WT)	Adj. p-val	P30Fht1	P30Fht2	P30Fht3	P30Fwt1	P30Fwt2	P30Fwt3	P30Mht1	P30Mht2	P30Mwt1	P30Mwt2	P30Mwt3	P42Fht1	P42Fht2	P42Fht3	P42Fwt1	P42Fwt2	P42Fwt3	P42Mht1	P42Mht2	P42Mht3	P42Mwt1	P42Mwt2	P42Mwt3
SSC.DEGs	SSC-HT	CSF1R	0.22265	7.86203e-10	6459.63	5961.71	6140.52	5327.33	5228.32	5101.64	5653.56	6590.76	5423.67	5445.34	5054.4	5865.77	6198.53	6137.53	4928.16	5033.14	5484.59	5576.11	5770.66	5966.62	4746.02	5080.05	5271.99
SSC.DEGs	SSC-HT	C1QC	0.306826	1.19616e-09	2284.74	2393.67	2508.39	1966.46	2046.42	1863.46	2326.65	2443.33	1922.36	2293.57	2056.08	2585.46	2663.82	2688.93	2172.49	1802.9	2131.45	2501.46	2573.87	2615.59	1785.41	2072.35	2200.7
SSC.DEGs	SSC-HT	LAPTM5	0.274263	1.06571e-08	1906.71	1986.83	2033	1534.44	1641.35	1491.19	1857.44	1990.07	1437.88	1498.55	1712.86	1812.68	2043.89	1817.91	1634.11	1466.72	1619.86	1808.26	1893.74	1940.12	1544.48	1747.77	1680.57
SSC.DEGs	SSC-HT	LGI3	0.212318	1.06571e-08	8665.27	8634.7	8762.57	7603.66	7378.3	7543.28	8291.81	7731.69	7215.67	7005.19	8187.64	8880.88	9451.75	9047.17	7428.85	7647.69	7949.23	8536.81	8985.14	9484.94	7147.96	7544.21	7794.87
SSC.DEGs	SSC-HT	CRYBB1	0.512243	1.53834e-08	542.672	493.064	542.595	355.552	364.745	343.16	425.563	547.609	367.74	387.606	300.048	433.446	288.918	471.966	279.96	262.223	328.461	443.584	430.538	497.657	300.9	316.903	323.187
SSC.DEGs	SSC-HT	ADGRG1	0.269914	5.54428e-07	3325.01	3277.78	2987.73	2285.27	2469.82	2299.17	2917.11	3242.86	2784.31	2468.98	2916.29	2803.14	2801.68	2909.64	2503.27	2359.05	2546.16	2627.58	2620.67	3116.4	2233.61	2369.09	2482.48
SSC.DEGs	SSC-HT	NEFM	0.20531	9.31637e-07	27335.9	24512.3	25247	24351.4	23918.3	23559.5	29057.1	27459.2	22723	21636.1	23645.5	23230.2	25150.7	26810.4	22135.8	22383.1	20182.6	25901.8	27607.5	28015	24685.4	23856.1	22117.1
SSC.DEGs	SSC-HT	PPP1R14A	0.420601	2.18808e-06	1441.3	1736.65	2248.46	1263.3	1386.58	1138.67	1422.18	1614.62	1002.04	1354.26	1542.33	1787.01	1762.4	1508.52	1272.31	1082.51	1382.37	1800.43	1864.62	1718.13	1301.45	1326.19	1286.69
SSC.DEGs	SSC-HT	LGALS3BP	0.348597	5.57551e-06	962.092	827.036	873.687	658.467	623.183	662.402	694.722	850.107	611.927	575.278	716.661	884.951	967.463	1027.68	860.555	624.34	751.443	714.952	819.478	860.641	654.406	610.758	714.041
SSC.DEGs	SSC-HT	IGFBP2	0.311587	6.74063e-06	3795.02	3197.63	3600.5	2541.51	2797.91	2926.22	3769.45	3753.5	2724	3098.96	2839.66	3415.28	3533.88	4643.79	3640.34	2818.18	3255.07	3888.75	3866.52	4340.03	2924.84	3686.64	3443.96
SSC.DEGs	SSC-HT	B2M	0.152009	8.05451e-06	3603.71	3611.76	3841.65	3261.55	3397.26	3430.56	3630.02	3904.27	3344.68	3335.67	3396.58	4221.34	4176.1	4190.55	4057.27	3570.27	3890.73	4094.02	4048.51	4273.75	3498.23	3648.23	3778.26
SSC.DEGs	SSC-HT	GJC2	0.426312	8.05451e-06	2181.72	2207.86	2854.31	1809.54	1687.18	1627.41	1868.35	2394.69	1433.02	1880.5	2229.85	2095.94	2218.07	1668.14	1205.98	1291.9	1709.65	1836.09	2006.06	2302.06	1469.78	1441.43	1607.86
SSC.DEGs	SSC-HT	PLEKHH1	0.379478	8.09038e-06	1549.83	1826.52	2174.33	1475.84	1431.49	1181.3	1457.34	1843.2	1310.44	1300.51	1607.09	1808.87	1761.57	1431.66	1097.44	1206.42	1433.18	1579.51	1781.43	1681.3	1455.05	1235.92	1152.36
SSC.DEGs	SSC-HT	CTSS	0.248701	8.51889e-06	2125.62	2164.14	2462.93	1863.17	1835.64	1811.47	2150.85	2526.98	1954.47	2022.91	1860.73	2467.6	2429.39	2022.85	1875.3	1926.81	2090.1	2419.71	2398.12	2338.88	1824.34	2090.6	2289.58
SSC.DEGs	SSC-HT	NAAA	0.247161	9.57234e-06	1780.7	1592.14	1678.19	1251.39	1535.05	1336.24	1613.74	1808.18	1493.33	1534.39	1482.97	1606.41	1564.28	1542.02	1511.79	1431.18	1385.92	1774.33	1824.07	1985.37	1321.44	1485.6	1499.79
SSC.DEGs	SSC-HT	C1QB	0.24704	1.48418e-05	2048.36	2008.69	1998.41	1576.15	1691.76	1677.32	1851.38	2274.08	1584.78	1986.13	1653.5	2132.06	2218.89	2230.75	1844.29	1711.65	1769.91	1893.49	2053.89	1976.95	1666.53	1702.63	1988.61
SSC.DEGs	SSC-HT	GPR17	0.274083	2.33157e-05	4953.03	5208.75	5736.29	4250.74	4544.65	4122.08	4598.75	5901.14	4061.67	4026.01	4978.85	3910.51	3923.51	3303.76	3238.92	2935.36	3584.71	3358.19	3847.8	3696.13	2706	2859.81	3078.36
SSC.DEGs	SSC-HT	PLXNB1	0.173837	3.27097e-05	7103.48	6301.75	6491.38	5358.12	6073.28	6059.37	6039.11	6503.22	5985.01	5165.25	5649.1	6936.08	6480.84	6554.32	5612.12	5883.21	5710.26	5859.65	6209.52	6437.97	5750.77	5485.3	5698.19
SSC.DEGs	SSC-HT	TMEM125	0.302269	4.06798e-05	795.612	803.962	897.407	576.035	651.593	608.329	686.235	765.485	576.904	560.189	699.392	723.36	831.258	688.736	539.246	571.512	610.843	701.906	707.164	739.646	703.854	625.163	648.394
SSC.DEGs	SSC-HT	SLC9A3R1	0.196292	4.06798e-05	4058.08	3711.34	3993.86	3475.08	3352.36	3354.65	3850.68	4095.88	3596.65	3756.29	3176.41	3609.19	3276.33	3959	3045.97	3268.66	3281.07	3783.51	3745.89	3763.46	2955.35	3231.45	3523.75
SSC.DEGs	SSC-HT	GRIN2C	0.192261	4.06798e-05	4829.78	4262.7	3957.29	3554.53	3676.78	3803.87	4558.74	4750.48	4257.22	4012.8	4009.63	4260.31	4041.55	4886.18	3889.29	3608.69	3863.55	4280.15	4091.15	4367.38	3843.32	3846.05	3991.36
SSC.DEGs	SSC-HT	CPM	0.382184	4.06798e-05	561.987	710.45	718.519	525.383	441.727	429.47	539.531	543.718	511.722	457.393	629.237	624.504	662.035	592.175	396.251	442.801	485.602	583.617	594.849	590.244	486.07	411.974	436.302
SSC.DEGs	SSC-HT	CX3CR1	0.173104	4.06798e-05	3350.77	2835.73	3155.75	2716.3	2755.75	2732.8	2903.77	3088.2	2769.72	2614.22	2722.02	3378.21	3052.63	2949.05	2654.02	2757.66	2752.93	2845.02	2985.69	3071.16	2712.31	2519.86	2797.59
SSC.DEGs	SSC-HT	NEFH	0.161437	4.18465e-05	5939.03	5686.03	5592.98	5056.19	5348.37	5383.45	5885.14	5753.3	4991.73	4530.55	4927.04	5943.72	5981.43	6539.54	5346.81	6069.55	5479.86	5736.14	5764.42	5778.29	5012.2	5264.43	5379.04
SSC.DEGs	SSC-HT	MICALL1	0.254585	5.57021e-05	1898.43	1917.61	2304.79	1767.83	1754.08	1655.49	1882.9	1833.47	1530.3	1500.44	1924.41	1797.47	1662.52	1773.57	1505.76	1386.04	1479.26	1771.73	1799.11	2157.92	1513.97	1427.98	1615.93
SSC.DEGs	SSC-HT	ITIH5	0.241267	6.04779e-05	1754.94	1511.98	1639.65	1289.13	1505.72	1289.45	1551.91	1619.48	1416.48	1234.49	1309.2	1941	1656.74	1708.54	1675.45	1357.22	1397.73	1767.38	1829.27	1570.83	1560.26	1496.17	1500.8
SSC.DEGs	SSC-HT	CAV1	0.360679	8.87102e-05	567.506	506.423	533.7	373.429	405.985	441.948	463.148	593.324	373.577	441.361	400.424	579.828	533.26	381.317	461.719	387.091	419.438	491.421	578.21	508.178	359.818	414.855	396.914
SSC.DEGs	SSC-HT	TSPAN15	0.307518	9.79928e-05	1455.1	1633.43	1783.94	1318.92	1248.2	1265.53	1307	1718.69	1177.16	1305.22	1474.34	1292.73	1415.7	1261.2	940.666	922.103	1222.87	1538.63	1309.29	1670.78	1125.75	1319.47	1234.17
SSC.DEGs	SSC-HT	C1QA	0.293807	0.000103589	2373.96	2244.29	2258.34	1926.74	1908.96	1962.25	2189.65	2619.38	1926.26	2196.43	1869.36	2200.5	2391.42	3161.88	2171.63	1745.27	2248.42	2437.97	2637.3	2742.9	1775.94	2194.31	2271.4
SSC.DEGs	SSC-HT	KCNJ8	0.636965	0.000131415	211.55	206.455	177.9	99.3163	91.6445	87.3498	196.414	142.009	143.01	119.771	200.751	162.542	237.738	172.43	106.816	119.105	120.514	161.778	213.189	131.516	114.679	116.198	129.275
SSC.DEGs	SSC-HT	UNC5B	0.316415	0.00016899	2074.11	2381.52	2659.61	1969.44	1998.77	1785.47	1978.69	2436.52	1718.06	1811.66	2524.5	2224.26	2196.6	1959.79	1531.6	1384.11	1689.57	2193.56	2307.64	2542.99	2045.28	1850.52	1749.25
SSC.DEGs	SSC-HT	TMEM119	0.238067	0.000218881	1833.13	1612.78	1691.04	1426.18	1523.13	1379.92	1581.01	1675.9	1434.96	1415.56	1340.5	1541.77	1989.41	1704.6	1497.14	1249.64	1401.28	1390.77	1417.45	1365.66	1119.43	1265.69	1397.78
SSC.DEGs	SSC-HT	PLXNB3	0.292432	0.000225685	1293.21	1566.63	1571.45	1230.53	1195.96	1148.03	1235.47	1493.04	1141.16	1229.78	1396.63	1364.02	1374.42	1099.61	983.737	921.142	1064.54	1402.07	1285.37	1267.81	1201.5	876.765	1064.5
SSC.DEGs	SSC-HT	B3GALT5	0.244846	0.000251205	1502	1811.95	1833.36	1393.41	1333.43	1362.24	1527.66	1626.29	1355.19	1271.27	1493.76	2100.69	1783.04	1607.05	1422.2	1718.38	1694.29	1723.02	1807.43	1650.79	1421.39	1375.17	1546.25
SSC.DEGs	SSC-HT	SIRT2	0.20558	0.000261368	10450.6	11369.6	12509.3	9308.92	9976.42	9340.19	9277.52	11495.9	9271.32	10013.6	10557.8	9506.33	9544.2	9473.81	7962.93	7264.44	8248.15	9465.73	9378.24	10486.6	7977.02	8653.37	9138.11
SSC.DEGs	SSC-HT	MAG	0.395771	0.000279532	14504	17189.2	20179.8	13043.2	12230.9	11400.2	12634.7	15654	10412.5	12245.9	15537.7	14543.2	14377.4	11473	9073.29	8799.36	11533.9	12860.4	13130.4	14382.6	10111.7	9720.28	10333.9
SSC.DEGs	SSC-HT	TTYH2	0.32054	0.000279532	1833.13	2014.76	2284.04	1645.67	1618.44	1751.15	1568.88	1915.17	1416.48	1391.99	1915.77	2023.7	2254.39	1538.08	1324	1378.35	1658.85	1849.13	1966.54	2044.29	1478.2	1405.9	1583.62
SSC.DEGs	SSC-HT	GJB1	0.445535	0.000291581	649.366	755.384	1089.14	672.372	582.859	553.215	720.184	951.264	490.32	645.066	837.544	647.317	779.253	576.41	536.662	378.446	523.411	768.008	786.2	845.911	577.602	654.933	496.9
SSC.DEGs	SSC-HT	ABCA2	0.155312	0.000380719	16211.2	15632.3	16189.9	13986.7	14110.5	14521.9	13789	13935.3	13250.3	11731.9	14624.6	15976.6	15665.1	15075.3	12613.7	13003.6	14049.4	14752.2	14734	14683.5	14231.7	13172.6	13124.4
SSC.DEGs	SSC-HT	SCD	0.180053	0.000389185	11046.6	11679.3	12692.2	10147.1	10607.9	9937.08	9357.54	11201.2	9597.23	8428.3	9820.63	12645	12009.1	10339.9	9996.73	9708.97	10510.8	10526.8	10966.2	10555	9521.5	9587.75	9828.92
SSC.DEGs	SSC-HT	HAPLN2	0.380052	0.00045677	871.034	1004.35	1229.49	794.531	769.814	774.709	710.484	893.877	691.701	749.748	862.368	1259.46	1206.03	958.712	665.875	674.288	990.109	1219.42	1114.82	999.522	934.264	819.146	745.35
SSC.DEGs	SSC-HT	ARPC1B	0.247924	0.000476223	1753.11	1871.46	1878.82	1379.5	1508.47	1451.67	1287.6	1736.2	1207.31	1582.49	1427.93	1508.5	1440.46	1341.01	1212.01	1086.35	1250.04	1462.96	1361.29	1503.49	1158.36	1291.62	1220.03
SSC.DEGs	SSC-HT	OLIG1	0.248428	0.000521163	9624.6	9795.71	11722.6	8730.9	8743.8	8818.17	8472.46	11095.2	7499.75	8166.12	9061.88	9619.45	7965.88	10205.9	7042.08	7008.94	8502.18	8123.67	8533.8	9962.6	7255.28	7876.48	8038.27
SSC.DEGs	SSC-HT	UCP2	0.292417	0.000615194	1133.17	987.343	979.439	702.166	850.461	757.031	859.613	836.49	889.191	791.244	764.151	999.016	893.995	1168.58	969.093	729.998	919.218	889.777	978.59	1019.51	718.584	719.274	730.201
SSC.DEGs	SSC-HT	PLOD1	0.232901	0.000622866	1766.9	1803.45	1866.96	1516.56	1595.53	1473.51	1515.54	1835.41	1322.11	1502.33	1599.54	1500.9	1814.41	1529.21	1286.09	1155.51	1376.46	1303.79	1530.8	1566.62	1324.59	1271.45	1382.63
SSC.DEGs	SSC-HT	MBP	0.360723	0.000623267	194608	230839	282035	187402	188362	167455	173160	244901	162800	184967	213202	216120	212328	164808	138678	130277	169758	197142	205233	217239	153026	148603	160465
SSC.DEGs	SSC-HT	COL11A2	0.258926	0.000650891	1425.66	1443.97	1469.65	1127.24	1259.2	975.406	1262.14	1286.83	1208.29	1114.72	1344.82	1437.21	1415.7	1144.94	1057.82	921.142	1084.63	1250.73	1256.26	1239.41	1194.13	1048.66	1064.5
SSC.DEGs	SSC-HT	TP53INP2	0.155394	0.000650891	13719.5	14726.3	15551.4	12854.5	13269.2	13474.7	13451.9	15304.8	13028.5	12313.8	14418.5	14806.5	14389.8	12692.8	12121.8	11711.7	12875	12610.8	12867.3	13135.8	11542.6	11312.5	11862
SSC.DEGs	SSC-HT	GPT	0.232206	0.000703733	834.243	819.75	723.46	707.132	687.334	694.639	691.085	834.544	656.678	743.147	619.523	863.089	928.665	943.932	843.326	660.84	753.806	843.679	824.678	909.039	711.219	683.742	739.29
SSC.DEGs	SSC-HT	CNP	0.356358	0.000703733	29102.8	33997.1	41537.7	27006.1	25893.2	24246.8	26932.9	35395.2	23140.4	29375	32922.2	29277.5	29781.7	22558.8	18825.4	18843.6	22796.1	26336.7	26879.5	29400.7	21510.2	20623.7	21594.9
SSC.DEGs	SSC-HT	PHLDB1	0.265636	0.00070888	6124.83	7104.5	8180.44	5852.71	5714.95	5295.06	5744.49	6721.1	5698.02	5540.59	7173.09	6643.31	7189.93	5706.95	5285.65	4445.3	5230.56	6663.32	7021.72	6495.84	6087.45	5420.96	5367.93
SSC.DEGs	SSC-HT	FCRL2	0.237956	0.000747029	1765.06	1735.44	1945.04	1453	1566.2	1630.53	1701.04	2273.11	1634.4	1943.69	1476.49	1819.33	1897.78	1746.96	1637.55	1338.97	1502.89	1655.18	1727.35	1760.21	1369.83	1530.74	1581.6
SSC.DEGs	SSC-HT	KCTD12	0.176259	0.000811745	3469.42	3667.62	3854.5	3284.39	3223.14	3376.48	3249.31	3933.45	3133.57	2596.3	3018.83	3675.73	3426.57	3409.19	3327.65	3277.31	3253.89	3469.52	3617.97	3695.07	3067.92	3134.46	3294.49
SSC.DEGs	SSC-HT	CD82	0.324897	0.000811745	838.842	975.199	1325.36	928.608	909.114	826.703	988.131	1218.75	739.371	978.916	1111.69	1114.98	1248.13	1083.85	820.929	851.024	841.238	1032.42	1038.91	1228.89	880.607	815.305	877.655
SSC.DEGs	SSC-HT	PDE8A	0.302767	0.000811745	799.291	1006.77	1089.14	806.449	763.399	741.433	743.22	992.116	826.928	724.285	914.175	1051.3	1107.79	884.814	687.41	748.248	786.889	907.172	1061.79	1111.05	853.252	791.297	852.406
SSC.DEGs	SSC-HT	SLCO2B1	0.225139	0.000811745	919.782	727.452	863.804	731.961	712.078	689.439	815.966	814.118	744.235	688.448	713.423	815.562	909.679	830.621	806.285	685.814	661.648	909.781	786.2	772.262	664.927	703.909	750.4
SSC.DEGs	SSC-HT	CLIC4	0.228541	0.000811745	4416.79	4912.43	5837.1	4161.35	4256.89	4254.14	4253.21	5401.19	3557.74	4025.06	4660.46	5013.14	4900.05	4274.3	3925.47	4039.96	4590.18	4645.45	4992.78	4927.12	4146.32	4231.13	3972.17
SSC.DEGs	SSC-HT	CERS2	0.276429	0.00100528	2836.61	3111.41	3747.76	2406.43	2527.56	2286.69	2433.35	3112.52	2231.73	2507.65	2909.82	2832.6	2841.3	2187.4	2021.74	1983.48	2469.37	2277.06	2585.31	2452.51	2103.15	2043.54	2025.98
SSC.DEGs	SSC-HT	NDRG1	0.310591	0.00100585	2339.93	2872.16	3489.81	2192.9	2119.74	2103.67	2127.81	2996.77	2075.1	1988.01	2654.02	3047.43	3084.82	2270.17	2119.94	2220.73	2544.98	2787.62	3192.64	3138.5	2650.24	2337.4	2442.08
SSC.DEGs	SSC-HT	VWF	0.31183	0.00108476	1375.07	1185.3	1189.95	730.968	871.539	1023.24	883.862	760.622	777.312	712.968	629.237	1058.9	955.906	1070.05	1100.89	917.3	783.344	870.642	970.27	925.873	650.197	815.305	691.822
SSC.DEGs	SSC-HT	ARHGEF10	0.23088	0.00112312	2299.46	2608.63	2771.29	2239.58	2160.06	2098.47	2108.42	2471.54	1779.35	1954.06	2445.71	2710.94	2435.99	2422.89	1993.32	1989.24	2371.3	2558	2667.46	2224.2	2137.87	1973.44	2115.86
SSC.DEGs	SSC-HT	PDLIM2	0.363701	0.00112426	1043.03	1112.43	1508.2	880.936	835.798	727.915	917.81	1053.39	896.001	1077	1029.66	1146.35	1087.98	837.518	828.682	708.867	901.495	1006.33	1060.75	1015.3	829.054	597.314	793.828
SSC.DEGs	SSC-HT	KLK6	0.470992	0.00112642	204.192	160.307	226.328	147.981	169.542	102.948	181.865	249.002	160.521	187.673	199.672	294.667	284.791	168.489	167.115	179.618	173.683	340.951	313.024	264.084	207.264	219.911	190.882
SSC.DEGs	SSC-HT	GRN	0.172319	0.00115893	3179.69	2864.87	2831.58	2528.59	2676.94	2866.94	2436.98	2662.18	2533.32	2369.02	2454.35	2817.4	2907.34	3041.67	2368.03	2195.76	2461.09	2485.81	2760.02	2726.06	2340.92	2387.34	2453.19
SSC.DEGs	SSC-HT	BTBD17	0.229737	0.00126168	2864.2	2277.08	2775.24	2257.46	2310.36	2374.04	2767.98	3117.38	2402.95	2932.98	2406.86	2954.27	2767.83	3610.2	2676.42	2589.57	2516.63	2676.29	2821.38	3063.8	2090.52	2389.26	2621.85
SSC.DEGs	SSC-HT	MAP4K4	0.153995	0.00148944	8635.84	9279.57	9921.88	8289.93	8336.9	7763.73	8482.16	9704.25	8308.19	8304.76	9188.16	8527.28	8598.2	7209.56	7334.1	6922.5	7509.71	8537.68	8614.92	8784.22	7707.68	7814.06	7557.53
SSC.DEGs	SSC-HT	SLC2A1	0.174739	0.00162169	3692.01	3691.91	3402.83	3178.12	3242.38	3359.85	3188.69	3166.99	2986.67	2451.06	3179.64	4140.55	4154.64	4376.77	3984.91	3444.44	3961.62	3523.45	3897.72	3714.01	3097.38	2947.2	3305.6
SSC.DEGs	SSC-HT	MFGE8	0.164138	0.00162169	8980.76	7830.73	8636.06	7348.42	7717.38	7492.32	7845.64	9299.63	7387.87	8617.86	7834.7	9211.67	9488.89	9882.72	8068.02	8109.7	8730.21	8675.1	8483.88	9636.44	7293.15	8103.11	8539.21
SSC.DEGs	SSC-HT	MYO18B	0.417659	0.00173746	186.716	170.022	160.11	108.255	163.127	137.264	200.051	254.838	183.87	135.803	167.293	172.998	159.318	201.99	154.193	122.947	127.604	173.954	187.19	170.445	159.919	109.476	118.165
SSC.DEGs	SSC-HT	COL9A3	0.25148	0.00190428	829.644	807.605	913.22	619.734	734.989	574.013	807.479	800.501	742.289	858.202	787.895	642.564	687.625	643.411	587.486	470.657	524.592	674.943	737.322	760.689	600.749	605.957	651.424
SSC.DEGs	SSC-HT	PARVB	0.247311	0.00200515	1041.19	964.269	1095.07	905.765	954.936	884.936	957.82	1067.98	779.258	791.244	1042.61	858.336	770.998	910.432	658.122	618.577	726.631	976.754	968.19	1093.16	944.785	732.718	882.704
SSC.DEGs	SSC-HT	LYNX1	0.0931095	0.0021098	35762.1	32320	32317.5	31332.3	31719.1	31276.4	34168.7	32845.8	31896.1	30069.1	31184.5	32933.3	33301.5	35770.9	31595.9	32825.9	31770.9	32546.9	32846.7	32630.7	30376.2	30438	31201.7
SSC.DEGs	SSC-HT	FA2H	0.417174	0.00237998	2263.58	3021.54	3727.99	2518.66	2334.19	2120.31	2280.58	3215.62	1662.61	2009.7	2764.11	2682.42	2736.47	2114.49	1714.22	1615.6	2140.9	2065.71	2384.6	2666.09	1767.53	1769.85	1610.89
SSC.DEGs	SSC-HT	SEMA4D	0.225535	0.00261173	4807.7	5150.46	5716.52	4836.71	4478.67	4357.09	4492.05	5380.77	4008.17	4160.87	5161.25	4723.23	5155.12	3855.54	3598.13	3318.61	4085.68	4282.76	4594.48	4846.1	3831.75	3817.24	4154.97
SSC.DEGs	SSC-HT	CYBRD1	0.660221	0.00277497	198.673	165.164	167.028	72.5009	106.308	107.107	120.031	115.747	71.0185	106.568	83.1068	109.312	136.204	105.429	109.4	44.1841	79.1615	86.1074	116.474	133.62	97.8452	79.7059	34.3386
SSC.DEGs	SSC-HT	MGLL	0.116008	0.00284331	17133.7	16939.1	16797.7	14894.5	15738.1	14946.2	16915.8	17165.5	16899.5	15979.5	16399	18387.2	18173.8	18149.5	16278.2	15708.4	17560.8	16554.4	17293.3	18450.1	15172.3	16369.5	17367.3
SSC.DEGs	SSC-HT	SLC25A10	0.231717	0.00284331	553.709	620.581	690.845	542.267	542.536	559.454	529.832	565.117	453.351	455.507	579.589	576.977	600.95	654.25	496.176	470.657	482.058	547.956	547.012	590.244	462.924	453.267	507
SSC.DEGs	SSC-HT	HTRA1	0.140544	0.00284331	13644.1	12024.2	11758.2	10981.4	12032	10682.7	12078.2	13435.4	11643.1	11715.9	10718.6	12212.5	12170.1	13119.5	11182.9	11228.5	11597.7	12348.2	12578.2	12955.9	10778.8	11784	12599.2
SSC.DEGs	SSC-HT	SYNGR2	0.328655	0.00284331	303.528	369.191	336.033	313.84	258.438	245.411	253.398	342.377	261.698	259.347	263.351	296.568	371.466	283.771	258.425	204.592	283.563	312.248	278.706	330.368	227.253	229.515	223.201
SSC.DEGs	SSC-HT	CMTM6	0.196004	0.0029288	1559.03	1741.51	1593.19	1370.57	1614.78	1288.41	1500.99	1827.63	1390.21	1531.56	1398.78	1501.85	1776.43	1386.34	1396.36	1306.31	1388.28	1659.52	1664.95	1613.96	1430.85	1456.79	1434.14
SSC.DEGs	SSC-HT	ACADVL	0.186227	0.0029288	1076.15	1167.08	1084.2	1071.62	1137.31	1055.48	1264.56	1300.45	1140.19	985.518	963.823	1114.03	1253.08	1226.72	987.183	1067.14	984.201	1152.45	1253.14	1260.45	1038.42	1081.31	1103.89
SSC.DEGs	SSC-HT	SNX33	0.314577	0.00302438	589.58	613.294	525.794	416.135	514.126	405.553	415.864	575.816	402.762	510.206	546.13	551.312	502.717	478.863	382.469	338.104	381.629	511.426	561.571	519.751	366.131	444.624	463.571
SSC.DEGs	SSC-HT	HLA-A	0.245435	0.0030704	1228.83	1095.43	1242.34	810.421	956.769	1061.72	1066.94	1207.07	748.126	1108.12	1012.39	1233.8	1442.94	1329.19	1255.08	1126.69	1173.24	1377.72	1196.98	1296.22	1099.44	1059.22	1152.36
SSC.DEGs	SSC-HT	ANKRD13A	0.189896	0.0030704	1832.21	2105.85	2034.98	1798.62	1759.57	1614.93	1884.12	1981.31	1889.29	1448.57	1843.46	2012.29	1990.23	1842.54	1705.6	1676.11	1779.36	1831.74	1908.3	2056.91	1569.73	1583.55	1876.5
SSC.DEGs	SSC-HT	WNK1	0.13638	0.00319204	10697.1	11731.5	11233.4	9836.29	10098.3	9715.58	10001.3	10476.5	10064.2	8620.69	10422.9	12400.7	11766.4	10898.6	10738.4	10402.5	10636	11156.6	11834.6	11330.4	11133.3	10324.3	9893.56
SSC.DEGs	SSC-HT	MAL	0.397924	0.00324905	15095.5	19850.1	24963.3	16142.9	15520	13484.1	14257	21402.5	12844.6	15161.9	17107	18653.4	16805.1	10999.1	10279.3	11045.1	12691.8	14828.7	15848.8	15676.7	11333.2	10898.6	11553.9
SSC.DEGs	SSC-HT	ITPRIPL2	0.254407	0.00337523	454.372	454.202	473.412	444.937	411.484	361.878	384.34	365.721	323.961	276.322	360.489	420.138	446.585	446.348	362.656	340.025	327.279	419.23	415.979	393.496	365.078	287.133	379.745
SSC.DEGs	SSC-HT	TKT	0.105346	0.00337523	6996.78	6560.43	6734.51	6426.76	5999.97	6241.35	6282.81	6739.58	5844.92	6250.73	6251.36	6442.75	7163.52	7070.63	6117.78	6317.37	6388.45	6570.26	6793.97	6880.92	6521.96	6388	6366.78
SSC.DEGs	SSC-HT	TFCP2L1	0.310107	0.00342254	513.239	507.638	379.52	290.997	385.823	345.24	366.154	432.835	329.798	284.81	288.175	470.517	501.066	420.73	420.371	382.288	407.622	442.714	458.616	340.89	339.828	390.847	352.476
SSC.DEGs	SSC-HT	WSCD1	0.17535	0.00363411	3841.01	3886.22	4581.92	3350.93	3355.11	3255.86	3631.23	4120.2	3534.39	4009.03	4073.31	3486.57	4077.87	3698.88	3300.08	3189.9	3409.85	3891.36	3817.64	4090.68	3404.59	3517.62	3556.07
SSC.DEGs	SSC-HT	GAMT	0.321821	0.00377181	1030.16	1024.99	1322.39	788.572	958.602	812.145	862.038	1085.49	779.258	1027.96	1058.8	939.132	1001.31	865.107	732.204	628.183	792.796	901.953	843.397	969.01	511.32	780.734	745.35
SSC.DEGs	SSC-HT	BCAN	0.127125	0.00380279	19607.9	16860.1	17250.4	15455.6	16794.8	15776	16708.5	17906.7	16587.2	16546.3	16277.1	16263.7	16880.2	17852.9	15750.1	14494.3	15338.4	15912.5	15835.3	17507.4	14787.3	15100.9	16005.8
SSC.DEGs	SSC-HT	SLC25A1	0.183689	0.00382611	1955.46	1888.46	1997.42	1773.79	1739.41	1760.51	1761.66	1974.5	1547.81	1758.84	1657.82	1589.3	1850.73	1938.12	1675.45	1507.06	1511.16	1733.46	1839.67	2050.6	1434.01	1594.12	1816.92
SSC.DEGs	SSC-HT	ATP1A2	0.108331	0.00382611	81138.6	74257.2	79093.4	67814.2	75057.8	71363.7	74250.4	77759.5	71986.5	68893.8	68675.3	83896.4	78946.4	84144	79524.2	73476.2	76101.3	73695.8	75622.8	79373.6	67715.2	74625.8	74695.6
SSC.DEGs	SSC-HT	TMCC3	0.233191	0.00390615	1742.07	2362.09	2380.9	1762.86	1668.85	1680.44	1841.68	2152.5	1588.67	1796.57	1991.32	2117.8	2038.94	1700.65	1485.08	1530.11	1707.29	1833.48	1937.42	2011.67	1713.87	1888.93	1769.45
SSC.DEGs	SSC-HT	NCKAP1L	0.215376	0.00390615	824.125	784.531	876.652	744.873	659.841	726.875	789.292	737.278	684.891	646.009	562.32	849.781	832.084	638.485	627.972	648.354	648.651	697.557	644.767	667.049	624.947	628.044	617.085
SSC.DEGs	SSC-HT	PYGM	0.181807	0.0041474	4070.04	3094.4	3101.39	3087.74	3062.76	3226.74	3286.9	3437.39	2951.65	2700.04	2722.02	3689.99	3668.43	4312.73	3455.14	3579.87	3299.97	3498.22	3496.3	3849.74	3031.1	3182.47	3426.79
SSC.DEGs	SSC-HT	CDKN2C	0.370168	0.00417394	227.186	172.451	206.562	176.783	153.046	133.104	197.626	227.603	165.386	203.705	174.848	185.355	218.752	242.388	155.055	135.434	174.864	213.094	215.269	230.416	196.743	190.142	129.275
SSC.DEGs	SSC-HT	TREM2	0.236012	0.00454567	802.97	759.027	799.562	598.878	640.595	607.289	761.406	684.754	660.569	744.09	714.502	738.568	787.508	852.298	656.399	595.525	675.826	784.534	894.354	762.793	568.134	771.13	769.589
SSC.DEGs	SSC-HT	SGMS1	0.180157	0.00484092	1353	1490.12	1430.12	1391.42	1285.77	1200.02	1454.92	1300.45	1258.88	1157.16	1355.61	1632.07	1651.79	1543.99	1352.42	1533.96	1406	1616.91	1688.87	1363.56	1304.6	1228.24	1343.25
SSC.DEGs	SSC-HT	DDR1	0.217134	0.00484092	4460.94	5407.92	5551.47	4223.92	4091.93	4448.6	4316.25	4980.03	3960.5	4101.45	5098.65	4457.07	4772.1	4410.27	3840.19	3519.36	4076.22	4481.93	4861.75	6140.22	4515.61	4567.24	4119.62
SSC.DEGs	SSC-HT	NPC2	0.165823	0.00507051	3738	3336.08	3710.2	3074.83	3066.43	2767.12	3548.78	3575.51	2938.03	3658.2	3203.39	3474.22	3393.55	3354.01	3214.8	2881.57	3286.97	3312.09	3485.9	3469.92	2802.79	3279.47	3294.49
SSC.DEGs	SSC-HT	PLIN3	0.240637	0.00524306	675.12	678.874	869.734	699.187	625.932	621.847	626.826	630.285	483.51	575.278	589.303	813.661	917.108	762.634	685.687	586.88	782.163	694.948	758.121	674.414	575.498	548.338	626.175
SSC.DEGs	SSC-HT	UNC93B1	0.217176	0.00537838	818.606	683.732	806.48	626.686	643.345	724.795	695.935	851.08	570.094	735.602	783.578	779.441	810.621	787.267	682.241	649.314	678.189	828.893	751.881	797.513	673.343	693.345	642.334
SSC.DEGs	SSC-HT	KNDC1	0.168596	0.00537838	5692.53	5993.28	5208.52	5003.56	4786.59	4609.78	5021.89	4412	4776.72	3927.93	4936.76	5803.99	5747.82	5313.81	4916.1	4647.01	5495.22	5946.63	5761.3	5430.03	5193.16	4758.35	4940.72
SSC.DEGs	SSC-HT	LHFPL2	0.190699	0.00539696	902.307	831.894	895.43	762.749	724.908	694.639	945.696	1065.07	778.285	800.674	806.244	676.783	766.046	707.457	714.114	683.893	681.734	802.799	809.078	881.684	693.333	802.821	782.718
SSC.DEGs	SSC-HT	LAMC1	0.1648	0.00539696	2270.02	2377.88	2286.02	2168.08	1932.78	1959.13	2204.2	2078.58	1894.15	1803.17	2148.9	1990.43	2040.59	1920.38	1695.27	1542.6	1709.65	1784.77	1949.9	2132.66	1921.13	1790.98	1929.02
SSC.DEGs	SSC-HT	ENPP2	0.147089	0.00545437	12361.9	13371	14733.1	12286.4	12156.6	12279.9	12726.9	14237.8	11873.7	11896.9	13061.8	14304.7	13024.4	11671.1	10906.4	10876	12659.9	13372.7	13325.9	12732.9	12042.3	11973.2	11994.3
SSC.DEGs	SSC-HT	CYP51A1	0.150426	0.00551489	4684.45	4823.77	5451.65	4422.56	4343.03	4419.48	4709.08	5224.17	4361.31	4402.29	4678.8	4015.07	4431.18	3728.43	3385.36	3487.66	4122.3	4041.83	4002.75	4249.55	3656.04	3760.58	3887.33
SSC.DEGs	SSC-HT	ELOVL1	0.285753	0.00563233	1030.16	1061.42	1192.92	958.403	979.68	750.792	934.784	1013.51	818.172	901.584	997.281	1085.51	981.496	706.471	710.668	559.025	766.803	907.172	752.921	824.869	679.656	692.385	696.872
SSC.DEGs	SSC-HT	TSPAN2	0.357375	0.00563233	7951.52	12191.8	14107.5	9551.25	8896.85	7965.47	8900.45	11364.6	7807.17	7687.98	10226.5	10376.1	8779.81	7243.06	6089.35	6712.14	7926.78	8971.7	9066.25	9415.5	6951.22	6203.62	7073.75
SSC.DEGs	SSC-HT	RHOG	0.25931	0.00563233	1353	1317.67	1548.72	1114.33	1087.82	1089.79	1088.76	1315.04	988.422	1176.96	1316.76	1282.28	1391.76	1300.62	957.895	840.458	1118.89	1025.46	1271.85	1266.76	977.4	1095.72	1171.55
SSC.DEGs	SSC-HT	CLDN11	0.386129	0.00563233	12338.9	15401.6	19049.1	12066.9	12043.9	10509	10521.5	15744.5	9320.94	11186.8	14402.3	12607.9	12088.3	9176.25	7768.25	7039.68	9951.9	10836.5	11451.9	12087.9	8781.87	7982.11	8608.89
SSC.DEGs	SSC-HT	MCAM	0.304065	0.00574356	1173.64	1400.25	1722.67	1164.98	1030.08	1007.64	1206.37	1356.86	923.241	1228.83	1407.42	974.302	1082.2	790.223	748.57	665.643	869.595	1091.56	1203.22	1288.86	1048.94	816.265	1004.91
SSC.DEGs	SSC-HT	ADAM17	0.211205	0.00574356	991.525	1123.36	967.579	953.437	873.372	814.225	932.359	1122.45	788.986	849.714	864.526	939.132	973.241	722.236	739.095	726.156	789.252	839.33	842.357	849.068	810.116	790.337	744.34
SSC.DEGs	SSC-HT	RGS5	0.161721	0.0057467	4061.76	4155.83	4016.59	3404.56	3476.08	3439.92	3856.74	3495.75	3639.46	3065.95	3536.89	3587.33	3836.83	3069.26	3632.59	3106.33	3217.26	3505.18	3507.74	3483.6	3110.01	2906.86	3070.28
SSC.DEGs	SSC-HT	GPR34	0.263412	0.00645114	518.757	584.148	748.169	472.746	524.207	541.777	615.915	742.141	551.61	552.644	478.134	644.465	537.388	571.483	456.55	508.117	607.298	662.766	630.208	622.86	478.705	527.211	571.637
SSC.DEGs	SSC-HT	CYP27A1	0.391232	0.00654017	189.475	236.817	266.85	159.899	167.709	170.54	192.776	179.943	184.843	158.437	165.134	243.338	227.007	161.592	149.025	140.236	204.402	230.49	201.75	197.8	175.701	144.047	116.145
SSC.DEGs	SSC-HT	NCF2	0.405353	0.00654017	255.699	170.022	220.398	151.954	159.461	159.101	212.175	183.833	153.711	215.022	141.389	189.157	241.866	221.696	138.688	166.171	120.514	201.787	193.43	199.904	140.981	138.285	208.052
SSC.DEGs	SSC-HT	FAM189B	0.152029	0.00666559	2346.36	2453.18	2107.13	2175.03	2109.66	2230.54	2135.09	2045.51	2052.73	1756.96	2030.18	2117.8	2187.52	2400.23	2035.53	1804.82	1853.8	2084.84	2158.93	2221.04	1937.97	1948.47	1831.06
SSC.DEGs	SSC-HT	HEXB	0.150196	0.00666559	3331.45	3418.66	3471.03	2765.96	2972.03	3152.91	3271.14	3240.91	3081.04	2940.52	2895.79	3447.6	3300.27	2995.36	2802.19	2979.54	3354.32	3355.58	3205.12	3419.42	2832.25	2744.57	3292.47
SSC.DEGs	SSC-HT	CTSD	0.110833	0.00671544	8196.18	7074.14	7821.67	6938.24	7052.96	6872.56	7515.85	7792.97	7173.84	7599.33	7146.1	7975.97	8313.41	7477.56	7431.44	7369.14	7351.38	7507.87	7741.36	7498.52	6890.2	6623.27	7439.36
SSC.DEGs	SSC-HT	RHOB	0.145277	0.00671544	16790.6	17216	19112.4	15387.1	15796.8	15912.2	15993.2	15942.9	14477.1	14052.8	16097.9	17215.2	16121.6	19376.2	14821.5	15365.5	17696.7	16638.7	17543.9	18895.2	15229.1	16324.3	16027
SSC.DEGs	SSC-HT	GSN	0.372068	0.00671544	7679.26	8158.63	10998.2	6263.88	6080.61	5596.62	7038.16	8597.36	5305.96	6988.22	8592.38	6252.64	6495.7	4894.06	4469.03	4003.46	5472.77	5290.82	6107.61	5649.93	4473.53	4535.55	4299.4
SSC.DEGs	SSC-HT	MOG	0.37697	0.00679285	4750.68	5876.69	7574.59	4572.52	4317.37	3856.91	4515.09	5864.18	3906.02	4636.18	5465.62	5232.71	4697.81	3250.56	3226	2960.33	4001.79	4039.22	4276.26	4486.28	3274.13	3121.01	3162.18
SSC.DEGs	SSC-HT	HSPG2	0.304136	0.00690865	702.714	643.655	732.355	411.17	612.185	523.059	558.93	491.195	466.971	428.158	583.906	512.34	642.224	596.116	426.401	403.42	433.616	576.659	516.853	502.917	520.789	505.124	384.794
SSC.DEGs	SSC-HT	PLP1	0.397266	0.00712979	114459	161658	201952	123131	118061	105580	119490	167265	106820	115435	137987	132262	120064	77252.7	74253.2	74440.6	100153	110985	117735	117466	88182.7	81775.4	86081.9
SSC.DEGs	SSC-HT	GATM	0.218344	0.00729896	2654.49	3313	3536.26	2673.6	2731.92	2671.45	2577.63	3686.39	2507.05	2631.19	2903.34	3632.96	3292.84	2816.03	2639.38	2632.8	3071.94	3406.03	3208.24	3416.26	2819.63	2796.43	3173.29
SSC.DEGs	SSC-HT	NFASC	0.151357	0.00733998	22295.5	23075.7	21455.7	19117.4	19642.2	19662	19217	20892.8	18321.8	16241.7	21708.1	20218	19951.9	17771.2	16777.8	16217.5	17059.9	18476.6	19634.2	18616.4	18978.8	16984.1	17241
SSC.DEGs	SSC-HT	KCNK13	0.320797	0.00752483	345.838	483.349	433.879	371.443	351.915	337.96	375.853	496.058	251.97	298.956	275.224	452.456	480.429	446.348	335.091	302.565	380.448	374.872	350.462	365.089	331.411	362.998	399.944
SSC.DEGs	SSC-HT	FTH1	0.124489	0.00753326	61064.4	59040.2	65626.3	58396	56501.6	55115.6	56626.6	67277.1	57029.8	61291.7	59912.4	72768.5	70525.7	65418.1	59121.6	61149.8	66918.6	63132.4	65303.4	66965.9	57113.2	58392.7	61857
SSC.DEGs	SSC-HT	HK2	0.329062	0.00773201	343.999	259.891	288.593	242.332	262.103	178.859	301.895	247.056	237.377	196.161	239.607	307.974	297.173	233.52	208.463	227.644	230.395	218.313	296.385	272.501	191.482	213.189	234.311
SSC.DEGs	SSC-HT	THEM6	0.158893	0.00773201	4348.73	3572.89	3593.58	3525.73	3287.29	3655.17	4170.76	3795.33	3184.16	3139.51	3627.56	4070.21	4303.23	4781.74	3827.27	4085.11	3986.43	4126.2	4239.86	4032.81	3612.91	3809.56	4069.13
SSC.DEGs	SSC-HT	PRIMA1	0.580102	0.00791608	94.7376	163.95	159.122	83.4257	101.725	87.3498	99.4193	84.6216	63.2357	66.9586	103.614	126.422	67.6894	88.6784	65.4676	50.9078	61.4387	145.252	101.915	90.483	93.6368	55.6981	55.5478
SSC.DEGs	SSC-HT	TPRN	0.25571	0.00791984	1155.25	1216.87	1384.66	1028.92	1054.83	1018.04	996.618	1263.49	983.558	1020.41	1310.28	1214.79	1138.34	1198.14	870.892	817.406	1205.14	1185.5	1170.98	1347.78	1008.96	945.907	918.053
SSC.DEGs	SSC-HT	LAP3	0.164192	0.00791984	1986.73	2232.15	2578.56	1910.85	2060.17	1833.31	2259.97	2628.13	2057.59	2410.51	2361.53	2388.7	2328.68	2252.43	2015.71	2117.96	2144.45	2515.38	2570.75	2732.38	2343.02	2393.1	2246.15
SSC.DEGs	SSC-HT	MFSD2A	0.2109	0.00791984	1345.64	1235.09	1071.35	1007.07	1172.13	1059.64	1048.75	1243.06	1039.98	910.072	963.823	1099.77	1092.11	1224.75	1010.44	912.498	1070.45	1065.47	1032.67	945.863	815.377	749.043	1003.9
SSC.DEGs	SSC-HT	CD81	0.118959	0.00798442	10110.2	11058.7	11511.1	10237.5	9720.73	9640.71	9824.32	10985.2	10011.7	10256.9	10790.9	10653.6	10656.1	10219.7	9983.81	9158.59	9452.12	10455.5	10563.8	11212.5	9166.94	9754.85	9892.55
SSC.DEGs	SSC-HT	SLCO1C1	0.168965	0.00809565	3268.91	3055.54	3236.79	2699.42	2972.95	2671.45	3286.9	3318.72	2895.22	3104.62	2975.65	2473.3	3138.48	2378.55	2796.16	2395.55	2344.12	3013.76	3103.2	3048.02	2447.18	2568.83	2707.7
SSC.DEGs	SSC-HT	SLC45A3	0.61327	0.00821301	121.411	184.595	143.308	126.132	79.7307	88.3897	146.704	164.38	103.123	78.2756	156.5	122.619	162.62	57.1483	88.7258	60.513	83.8875	92.1958	134.153	170.445	64.178	79.7059	84.8366
SSC.DEGs	SSC-HT	MOBP	0.358705	0.00826435	48525.9	64274.4	77879.7	52204.6	52979.7	44084.6	45953.5	65695.6	41935	49324.9	58992.9	68761	61370.3	44328.4	38942.9	39927.1	49581.1	53830.2	57421.7	56800.2	40656.3	40098.8	43082.8
SSC.DEGs	SSC-HT	TNS3	0.166672	0.00826435	3710.4	3982.16	3935.54	3629.02	3716.19	3486.71	3644.57	4537.47	3612.22	3258.34	3791.61	4192.82	4134	3690.01	3103.68	3294.6	3674.51	3600.86	4028.75	3923.39	3410.91	3414.87	3860.06
SSC.DEGs	SSC-HT	PLD4	0.31269	0.00910938	472.768	386.193	422.018	312.846	304.26	420.111	402.527	451.315	335.635	263.119	331.348	381.166	491.161	418.759	338.536	318.894	327.279	377.481	320.304	358.776	254.608	389.887	331.267
SSC.DEGs	SSC-HT	SALL1	0.22054	0.00910938	1096.38	1099.07	1273.96	947.478	1023.67	988.924	863.25	1293.64	1068.2	864.804	930.364	1149.2	1029.37	1084.83	929.468	873.116	929.852	1095.91	1020.19	1179.44	925.847	1054.42	870.585
SSC.DEGs	SSC-HT	SLC29A3	0.197119	0.00925649	1315.29	1237.52	1211.7	1171.93	1136.39	1129.31	1057.24	1379.24	1098.35	954.396	1118.16	1234.75	1114.4	1368.6	972.539	949.958	996.017	1067.21	1097.14	1077.38	919.535	1103.4	995.82
SSC.DEGs	SSC-HT	CSRP1	0.127408	0.00927644	13026	12203.9	14120.3	12370.8	12458.2	11700.7	11369	13028.8	10666.4	12624.1	11597.2	14960.5	14912.3	14597.5	12606	13143.8	13574.4	13485.8	13683.6	14292.1	11787.7	12644.4	13109.3
SSC.DEGs	SSC-HT	CRYAB	0.187464	0.00936739	4663.3	5290.12	6100	4714.55	4688.53	4557.79	4386.57	5893.36	4059.73	5176.56	4707.94	4871.51	5035.43	4741.34	4077.94	4142.74	4778.04	4660.24	5096.78	5046.01	4304.14	4121.66	4271.12
SSC.DEGs	SSC-HT	NPC1	0.13537	0.00951367	3538.4	3518.24	3592.59	3042.06	3182.81	3107.16	3051.69	3060	2846.58	2645.34	3212.02	3530.3	3582.58	3100.79	3038.21	3108.26	3385.04	3144.23	3378.79	3454.14	3099.48	2921.27	2895.55
SSC.DEGs	SSC-HT	ABTB2	0.154035	0.00964448	1137.77	1226.59	1265.07	1072.62	1037.42	980.605	1206.37	1215.83	1110.03	1093.97	1289.77	1184.37	1234.09	1211.94	980.291	1045.05	1076.36	1114.18	1061.79	1112.1	997.39	1072.67	1044.3
SSC.DEGs	SSC-HT	HAPLN4	0.162072	0.00973016	9270.49	7648.57	7937.31	7740.72	7307.73	8247.27	8548.85	7998.2	7084.34	6054.57	7489.32	9342.84	9616.02	11014.8	8359.18	9413.13	8541.17	8675.97	9547.75	9702.73	8561.98	8482.44	8647.27
SSC.DEGs	SSC-HT	GLTP	0.255057	0.00995999	2298.54	2649.92	3177.49	2222.7	2265.45	1946.65	2154.49	2682.6	1943.77	2217.18	2666.97	2109.24	2374.08	1973.59	1715.94	1472.48	2080.65	2017.87	2235.89	2598.76	1803.3	1859.16	2035.07
SSC.DEGs	SSC-HT	PPP1R3C	0.17213	0.00995999	1682.28	1859.31	2030.04	1546.36	1572.62	1606.61	1888.97	2280.89	1687.91	1887.1	1688.04	1716.67	1903.56	1792.29	1776.24	1657.86	1797.08	1845.66	1979.02	2130.56	1608.66	1866.85	1825
SSC.DEGs	SSC-HT	MYRF	0.340207	0.0100196	2465.94	2907.38	3333.65	2473.97	2343.35	2127.59	1999.3	2801.27	1767.68	1944.63	2853.69	2695.73	2692.72	2226.81	1673.73	1687.64	2074.74	2348.38	2769.38	2662.94	2217.83	1955.2	1846.21
SSC.DEGs	SSC-HT	LPAR1	0.273039	0.0102335	1662.05	2172.64	2745.59	1817.49	1854.89	1472.47	1831.98	2391.78	1626.62	1761.67	2074.43	2006.59	2051.32	1395.21	1548.83	1508.02	1492.25	1950.9	1936.38	2020.09	1693.88	1724.72	1552.31
SSC.DEGs	SSC-HT	S100B	0.134029	0.0104308	4901.52	4696.25	5417.06	4545.71	4634.46	4411.16	4690.89	5470.25	4756.29	5184.11	4762.99	5806.84	5671.87	4956.14	4908.35	4617.24	5030.89	5321.26	5521.08	5344.81	4731.29	4789.08	5096.25
SSC.DEGs	SSC-HT	C7orf61	0.135571	0.0104979	4262.27	4171.62	4226.11	3916.04	4235.81	3663.49	3728.22	4363.36	3645.29	3993	3907.1	3974.2	3931.76	4105.81	3681.69	3309.97	3590.62	3881.79	3848.84	4269.54	3394.07	3416.79	3820.68
SSC.DEGs	SSC-HT	NOTCH1	0.2008	0.0110546	1628.93	1550.84	1453.84	1286.15	1280.27	1219.78	1119.07	1440.51	1154.78	1116.61	1385.83	1407.75	1525.49	1445.46	1224.93	1138.22	1173.24	1317.7	1251.06	1315.16	1303.55	1290.66	1025.11
SSC.DEGs	SSC-HT	PROB1	0.253401	0.0110546	483.806	684.946	555.444	449.903	489.382	548.016	511.646	559.281	404.708	464.938	439.279	518.043	445.759	452.26	410.895	329.46	405.259	508.816	466.936	583.931	473.445	481.116	391.864
SSC.DEGs	SSC-HT	TMEM88B	0.323474	0.0110546	2497.21	3411.37	4239.95	2773.91	2862.06	2456.19	2801.93	3778.79	2395.17	2442.58	3214.18	3600.64	3176.45	2679.07	2229.34	2455.1	2774.2	3252.08	3086.56	3906.55	2695.48	2590.92	2895.55
SSC.DEGs	SSC-HT	PAQR7	0.110885	0.0112512	5394.52	4878.42	5027.65	4601.33	4519.91	4737.69	4770.91	4844.83	4386.61	4370.23	4641.03	4690.91	4881.06	5546.34	4804.98	4626.84	4625.63	4628.06	4705.76	4951.32	4399.88	4355.98	4682.17
SSC.DEGs	SSC-HT	HIPK2	0.185947	0.0115375	3318.57	3445.38	3576.78	2837.47	2862.06	3078.04	3080.79	3124.19	3118	2206.81	2960.54	3917.17	3371.26	3475.21	2930.54	3169.73	3225.53	3400.81	3729.25	3039.6	3399.33	3079.72	2825.87
SSC.DEGs	SSC-HT	EMILIN2	0.404355	0.0117043	299.849	239.245	324.173	266.168	192.453	134.144	185.502	236.357	180.951	145.234	225.576	304.172	311.206	270.962	198.987	230.526	271.748	273.108	304.704	247.25	240.931	193.023	156.544
SSC.DEGs	SSC-HT	UBA7	0.425968	0.0117467	99.3365	143.304	126.507	95.3437	89.8116	74.8712	98.2068	116.719	108.96	92.4218	83.1068	118.817	152.714	147.797	136.104	90.2892	86.2506	133.945	123.754	101.004	82.0637	89.309	72.7171
SSC.DEGs	SSC-HT	AXL	0.123139	0.0118702	2909.27	2579.48	2847.39	2344.86	2627.45	2523.78	2583.69	2857.68	2621.85	2504.82	2514.79	2928.61	2860.29	2960.87	2636.79	2669.3	2848.63	2644.98	2731.94	2869.15	2306.2	2547.71	2653.16
SSC.DEGs	SSC-HT	IGDCC4	0.149335	0.0118702	2500.89	2409.46	2477.75	2185.95	2094.99	2259.66	2550.95	2488.07	2449.65	2159.65	2378.8	2805.99	2563.12	2912.59	2499.83	2112.19	2540.26	2363.17	2732.98	2818.65	2556.6	2534.26	2347.15
SSC.DEGs	SSC-HT	DNM2	0.13599	0.0118702	3342.49	3407.73	2983.78	2997.37	3016.94	2937.66	2888.01	3058.05	2808.64	3063.12	3053.36	3350.65	3280.46	2988.46	2833.2	2526.18	2825	3054.64	2794.34	3023.82	2624.99	2665.83	2642.05
SSC.DEGs	SSC-HT	ENDOD1	0.152329	0.0118702	4104.07	4599.1	5107.71	4391.77	3890.31	4160.55	4047.09	4452.85	3899.21	3630.86	4149.94	4920.94	4239.67	4679.26	3922.03	4451.07	4446.04	4616.75	4695.36	4770.35	4033.75	3760.58	4330.71
SSC.DEGs	SSC-HT	PLLP	0.290282	0.0119672	387.228	264.749	355.8	278.086	272.184	255.81	292.196	356.967	274.345	320.647	342.141	336.491	374.768	312.345	220.522	240.131	258.752	280.067	277.666	290.387	255.66	250.641	225.221
SSC.DEGs	SSC-HT	RAB31	0.103512	0.0121008	5276.79	5053.3	5624.61	4939.99	4751.77	4625.38	5006.12	5383.69	4966.43	4994.55	5117	5066.37	5104.77	4780.75	4863.55	4486.61	4926.92	4927.26	5209.09	5214.35	4621.87	4605.66	4790.24
SSC.DEGs	SSC-HT	LIMS2	0.221594	0.0121539	656.725	801.533	788.69	662.44	612.185	581.292	701.997	798.556	583.714	670.529	809.482	624.504	723.946	604.984	584.04	565.749	621.477	607.97	662.446	692.3	516.581	551.219	498.92
SSC.DEGs	SSC-HT	PHLDA3	0.18668	0.0121724	2282.9	2234.58	2399.67	2195.88	2018.01	2038.16	1918.06	2318.83	1778.38	2153.05	2306.48	2058.87	2535.87	2514.53	1797.78	1886.47	1997.94	2230.09	2244.2	2483.02	1965.32	2016.66	2012.85
SSC.DEGs	SSC-HT	EZR	0.131366	0.0121724	5111.23	4549.31	4823.07	4370.91	4749.02	4233.34	4357.47	5054.93	4508.22	4176.9	4190.96	5303.05	4777.88	5663.59	4978.98	4615.32	4988.35	4797.66	4937.67	4752.46	4096.87	4560.52	4266.07
SSC.DEGs	SSC-HT	CASQ2	0.686545	0.0121724	101.176	91.0833	121.565	69.5214	34.8249	44.7148	88.5074	132.282	57.3985	124.486	64.7585	52.2796	118.044	79.8106	70.6361	50.9078	28.3563	102.633	87.3555	163.08	73.6469	89.309	89.8864
SSC.DEGs	SSC-HT	HAVCR2	0.375997	0.0123303	168.32	136.018	129.472	117.193	94.3939	119.586	147.916	126.446	102.15	89.5925	103.614	184.404	159.318	177.357	111.984	111.421	129.967	134.815	147.672	135.725	114.679	111.396	166.643
SSC.DEGs	SSC-HT	FADS1	0.0938927	0.0123303	12271.7	12054.6	12925.4	11484.9	12085.2	11901.4	12248	13400.4	12284.3	12037.5	12080.7	13490	13500.7	12895.8	12290.7	11291	12449.6	12396	12717.5	12993.8	11471	12166.2	12538.6
SSC.DEGs	SSC-HT	SULF2	0.111442	0.0123394	7442.88	6762.02	7220.77	6673.06	6169.51	6630.26	6772.63	7009.98	6053.11	6267.71	6788.85	6690.84	6777.19	7268.67	6284.89	6175.21	5876.85	6159.72	6241.76	6094.98	6218.96	5819.49	6250.64
SSC.DEGs	SSC-HT	STAB1	0.230988	0.0124579	1351.16	965.483	1003.16	781.62	1074.07	981.645	1031.78	1054.37	903.783	837.454	812.72	1245.21	1208.5	1183.36	1068.16	862.55	945.212	1137.66	1074.26	938.498	992.13	1026.57	969.561
SSC.DEGs	SSC-HT	PBXIP1	0.113429	0.0124579	3543	3221.92	3462.13	2901.03	3209.39	3039.56	3614.25	3816.73	3463.37	3319.64	3487.25	3595.89	3635.41	3734.35	3489.6	3253.29	3490.19	3392.98	3409.98	3856.05	3216.27	3480.17	3413.66
SSC.DEGs	SSC-HT	QDPR	0.168192	0.012552	4256.75	4470.37	4868.53	3896.18	4129.5	3849.63	4146.51	4751.46	3776.63	4649.38	4535.26	6000.75	6053.25	4959.09	4381.16	4753.63	5338.08	6069.27	6320.8	5863.51	5536.15	5111.74	5530.54
SSC.DEGs	SSC-HT	ITGB4	0.304074	0.0125803	644.767	647.299	903.337	605.83	558.115	653.044	568.63	715.88	440.704	546.043	728.533	733.816	860.976	667.059	579.733	480.262	639.199	727.999	965.07	803.826	694.385	614.6	679.703
SSC.DEGs	SSC-HT	GNG8	0.634609	0.0125803	61.6254	64.3655	95.8684	44.6924	43.0729	43.6749	84.8701	83.649	55.4528	44.3247	62.5999	86.499	110.614	85.7225	46.5165	44.1841	85.069	94.8051	65.5166	73.649	79.9595	70.1028	22.2191
SSC.DEGs	SSC-HT	ATP6V0A2	0.104131	0.0125803	4322.06	3796.35	3957.29	3760.12	3543.89	3774.76	3977.98	4000.56	3752.31	3685.55	3611.37	3724.21	4048.15	4072.31	3692.89	3926.62	3659.15	3940.07	3883.16	3840.27	3551.89	3470.57	3803.51
SSC.DEGs	SSC-HT	LDLRAP1	0.294683	0.0127112	461.731	520.996	549.514	386.341	414.233	439.868	386.765	404.628	419.301	349.882	453.31	457.209	546.468	368.508	302.357	274.71	300.105	460.109	446.137	467.145	381.912	400.45	414.083
SSC.DEGs	SSC-HT	ZNF488	0.387328	0.0132887	181.197	318.184	300.453	260.209	234.61	241.252	257.035	301.525	212.083	209.364	305.444	285.162	202.243	204.946	140.411	146.96	141.782	240.927	247.507	252.511	175.701	162.293	179.773
SSC.DEGs	SSC-HT	SCCPDH	0.18626	0.01397	2235.99	2539.4	3006.51	2202.84	2036.34	2132.79	2566.71	2694.27	2276.48	2400.14	2433.84	2717.59	2705.92	2025.81	1999.35	2155.42	2210.61	2200.52	2344.04	2295.74	2246.23	2181.83	2084.56
SSC.DEGs	SSC-HT	KCNG4	0.185535	0.0147859	1275.74	1063.85	1054.55	1104.4	960.435	1105.39	1225.77	1234.31	1015.66	889.324	948.712	1158.71	1243.17	1387.32	976.846	1144.94	1161.43	1151.58	1090.9	1187.85	1053.15	1064.03	1085.71
SSC.DEGs	SSC-HT	KCTD15	0.190065	0.0149777	865.515	833.109	839.095	772.681	774.396	727.915	1035.42	903.603	787.041	833.682	774.944	756.629	892.344	1015.86	823.514	745.366	792.796	898.474	924.513	1144.72	851.148	933.423	853.416
SSC.DEGs	SSC-HT	PREX1	0.102452	0.0149777	14065.3	12298.7	12299.8	11724.3	11976.1	12448.4	12057.6	13274.9	12149	11044.4	11955.5	12630.8	12697.5	13366.8	12031.4	11700.1	11438.2	11050.5	11776.4	11596.6	11099.6	10941.8	10888.4
SSC.DEGs	SSC-HT	TALDO1	0.134159	0.0151588	4643.06	4798.27	5682.92	4467.25	4458.51	4280.14	4615.72	5119.12	4157.99	4838.94	4773.78	4336.36	4668.09	4143.25	4034.01	4034.2	4194.38	4596.74	4508.17	4821.9	4186.3	4323.32	4088.32
SSC.DEGs	SSC-HT	GPAM	0.135534	0.0152081	4463.7	4475.23	4468.26	3953.78	3991.12	3836.11	4477.5	4188.28	4585.07	3972.25	4203.91	4154.8	4649.1	3940.28	4077.94	4057.25	3654.42	3813.08	4064.11	3849.74	3103.69	3501.3	3634.84
SSC.DEGs	SSC-HT	SLC38A3	0.175577	0.0156006	4471.98	3569.25	3715.15	2786.82	3504.49	3291.21	4111.35	3657.21	3793.17	3447.9	3628.64	3958.04	4318.91	4736.41	4209.74	3966	4088.04	3872.22	4023.55	4114.87	3172.08	3385.1	3847.94
SSC.DEGs	SSC-HT	CNTN2	0.13763	0.0157386	8428.89	8114.91	8636.06	7390.13	7223.42	7027.5	7084.23	7346.52	7301.29	6253.56	7945.87	8771.57	9318.84	8143.63	7728.62	7492.09	8309.59	8055.83	8543.16	8661.12	8139.04	7308.93	7513.09
SSC.DEGs	SSC-HT	PRR18	0.310156	0.0157386	2902.83	3614.19	4213.27	3022.2	2827.23	2680.81	2817.69	3709.73	2522.62	2684.95	3709.58	4384.83	4449.34	3621.04	2718.63	3096.73	3765.49	3818.3	4463.45	4686.18	3324.63	3240.09	3552.03
SSC.DEGs	SSC-HT	KIAA0930	0.131197	0.0157386	6666.58	7269.66	7041.88	6771.39	6710.21	5790.04	6542.27	6936.06	6460.74	6014.02	7106.17	6886.65	7085.92	6489.29	6346.91	5595.05	6003.27	6291.06	6686.86	6932.47	6128.48	5710.01	6111.26
SSC.DEGs	SSC-HT	DAAM2	0.122457	0.0169792	5038.57	5225.75	5091.9	4703.62	5152.25	4372.69	4753.94	5295.17	4671.66	4766.32	4842.86	5733.65	5529.89	5013.29	4993.63	4373.26	4929.28	5066.42	5276.69	4875.56	4704.99	4597.01	4848.81
SSC.DEGs	SSC-HT	SHC4	0.211046	0.0171693	405.624	513.71	464.517	440.965	354.664	353.559	452.236	566.09	430.002	456.45	454.389	439.149	449.061	453.245	358.349	402.459	401.715	412.272	385.82	417.695	346.141	350.514	380.755
SSC.DEGs	SSC-HT	STARD6	0.490595	0.0171693	75.4222	51.0066	84.9967	55.6171	51.3209	44.7148	60.6215	71.0044	51.5614	51.8694	59.362	70.3398	61.0855	55.1777	46.5165	30.7368	51.9866	66.9724	88.3955	68.3883	54.7092	44.1743	47.4681
SSC.DEGs	SSC-HT	GPRC5B	0.10722	0.0171693	8082.13	8390.59	9234	7969.14	8142.62	7906.19	7911.11	8720.89	7441.38	7623.85	8039.77	8151.82	9176.86	9045.2	7917.27	7970.43	8517.54	8731.64	8593.08	8878.91	7608.78	8209.71	8492.75
SSC.DEGs	SSC-HT	SERINC5	0.180404	0.0171693	4563.04	5502.65	5507	3938.89	4757.27	4310.3	4620.57	4923.62	4715.43	4709.74	4809.4	5174.73	4619.39	3868.35	3822.96	4032.28	4551.19	4776.79	5135.26	4625.16	4239.96	3790.35	3959.04
SSC.DEGs	SSC-HT	PACS2	0.18213	0.0171693	7088.76	7793.09	8564.9	6282.75	6937.49	6697.86	6478.01	7662.63	6489.92	6262.99	7636.11	7696.51	7556.44	5528.61	5736.17	5701.67	6439.25	6732.9	6947.88	6958.78	6277.88	5867.51	5918.36
SSC.DEGs	SSC-HT	PLEKHG1	0.222149	0.0173616	997.044	873.185	1008.1	762.749	785.394	789.268	775.955	926.947	758.828	698.822	899.064	786.095	803.192	726.178	671.904	580.156	680.552	800.19	948.431	700.717	835.367	697.186	623.145
SSC.DEGs	SSC-HT	GPR37	0.306853	0.0175209	2639.78	3388.3	3908.86	2657.71	2391.92	2290.85	2581.26	3312.89	2344.58	2207.75	3206.63	3264.15	3425.74	2368.7	2281.89	2594.37	2836.82	3035.5	3093.84	3541.46	2644.98	2464.16	2505.71
SSC.DEGs	SSC-HT	GRB14	0.179144	0.0175552	1090.86	1066.28	1270.01	962.375	1025.5	881.817	905.685	1045.61	896.001	919.502	965.981	1057	1028.55	976.448	795.087	796.274	953.482	993.279	1022.27	913.247	904.805	980.479	862.505
SSC.DEGs	SSC-HT	CD53	0.270101	0.0186677	321.004	336.401	368.648	276.099	237.359	226.693	374.641	358.912	297.694	330.078	263.351	346.947	331.843	317.272	265.316	324.657	288.29	309.639	310.944	309.326	257.764	234.316	355.506
SSC.DEGs	SSC-HT	SORBS3	0.181757	0.0187101	1112.02	1141.58	1076.3	905.765	957.685	909.893	990.555	952.237	972.856	869.519	1062.04	1198.63	1277.02	1161.69	966.509	923.063	940.485	1088.08	1120.02	1302.53	1163.62	1165.82	1041.27
SSC.DEGs	SSC-HT	ERBB3	0.271219	0.018793	781.815	965.483	1054.55	817.373	904.531	713.356	700.785	966.826	605.117	652.611	863.447	900.16	822.178	665.088	585.763	599.367	778.618	678.422	809.078	763.845	578.655	570.425	612.035
SSC.DEGs	SSC-HT	FRMPD1	0.178611	0.0188103	959.333	876.829	1017	767.715	791.809	824.623	886.286	1027.13	770.502	793.13	801.926	821.265	829.607	742.928	817.484	819.327	751.443	828.893	970.27	1044.76	836.419	831.63	823.117
SSC.DEGs	SSC-HT	TMEM123	0.247848	0.0197918	733.986	899.903	1016.01	721.037	736.822	652.004	798.991	909.439	629.438	647.896	732.851	730.964	651.304	550.791	579.733	653.156	721.905	756.701	778.92	979.531	651.249	660.695	670.613
SSC.DEGs	SSC-HT	GM2A	0.106053	0.0197918	4867.49	4430.29	4644.18	3925.97	4222.06	4292.62	4602.38	4719.36	4609.39	4307.99	4113.25	4179.52	4313.13	4224.05	4169.25	3748.92	3961.62	4148.81	4029.79	4190.63	3717.07	4023.71	4137.8
SSC.DEGs	SSC-HT	MYORG	0.134637	0.0197918	3350.77	3135.69	3142.9	2804.69	3002.27	3171.63	2993.49	3632.89	2994.45	3011.25	3087.9	3187.16	2932.93	3370.77	2889.19	2526.18	2979.78	3055.51	3231.11	3161.65	2771.23	2810.83	3054.12
SSC.DEGs	SSC-HT	EFHD1	0.263014	0.0199674	661.324	870.756	1081.24	714.084	759.733	672.801	814.753	1034.91	761.746	694.106	848.337	1064.6	946	681.838	697.747	705.985	804.611	864.553	938.032	932.186	728.053	836.432	793.828
SSC.DEGs	SSC-HT	PADI2	0.264659	0.0199674	1195.72	1661.36	1796.79	1303.03	1333.43	1279.05	1120.29	1757.6	1093.49	1300.51	1474.34	1738.53	1648.48	1320.32	1143.1	1127.65	1422.54	1386.42	1717.99	1629.75	1298.29	1334.83	1273.56
SSC.DEGs	SSC-HT	UGT8	0.389324	0.0208763	3597.27	4953.72	6488.41	3949.81	3571.39	3499.19	3890.69	5256.27	3232.8	3238.53	4407.9	3862.99	3470.32	2004.13	2234.51	2294.69	2936.06	3035.5	3475.5	3315.26	2511.36	2323.95	2410.77
SSC.DEGs	SSC-HT	LLGL1	0.112595	0.0208763	3646.94	3438.09	3773.46	3194.01	3273.54	3177.87	3546.36	3364.44	3171.51	3278.14	3257.35	3306.92	3580.11	3062.36	3038.21	3114.98	3247.98	2996.36	3192.64	3406.79	3139.46	2845.4	2980.39
SSC.DEGs	SSC-HT	VSIR	0.157812	0.0208763	2012.48	1699.01	1970.74	1522.52	1605.61	1602.45	1707.1	1875.29	1769.63	1778.65	1803.52	1844.04	1912.64	2107.59	1844.29	1640.57	1546.6	1741.28	1841.75	1904.35	1545.53	1746.81	1797.73
SSC.DEGs	SSC-HT	FARP2	0.291311	0.0209231	249.261	291.467	342.952	228.428	235.526	235.012	310.382	290.826	228.621	248.03	218.02	284.211	227.833	297.565	227.414	242.052	231.577	276.587	243.348	280.918	293.536	195.904	178.763
SSC.DEGs	SSC-HT	CPOX	0.145174	0.0212982	2395.11	2664.49	2790.07	2287.26	2390.09	2281.49	2500.03	2530.87	2149.04	2305.83	2703.67	2567.4	2384.81	2260.31	2175.94	2307.18	2389.02	2532.78	2588.43	2618.75	2303.05	2032.02	2190.6
SSC.DEGs	SSC-HT	SOGA1	0.173025	0.0217134	1766.9	2057.27	1977.66	1507.62	1566.2	1637.81	1693.76	1671.03	1718.06	1443.85	1798.13	1664.39	1554.38	1501.62	1374.82	1229.47	1419	1560.37	1689.91	1415.11	1583.41	1377.09	1380.61
SSC.DEGs	SSC-HT	GSTM2	0.284661	0.0225774	437.816	476.062	479.342	349.593	369.327	333.801	343.118	599.16	365.794	397.979	508.354	556.065	564.628	456.201	346.289	418.788	439.523	554.045	483.575	508.178	495.539	426.379	461.551
SSC.DEGs	SSC-HT	PTGES	0.341637	0.0226441	321.004	299.968	311.325	158.906	197.036	213.175	254.61	194.532	185.816	231.054	213.703	229.08	250.12	223.667	186.066	218.999	157.141	212.224	291.185	210.426	175.701	238.157	213.101
SSC.DEGs	SSC-HT	PIGA	0.327528	0.0226983	453.453	434.771	505.039	323.771	374.826	265.169	355.242	490.222	394.007	345.167	485.689	514.241	443.283	300.521	317.001	335.223	335.55	380.09	419.098	350.359	351.401	254.483	317.127
SSC.DEGs	SSC-HT	DIP2A	0.117082	0.0227278	4713.88	4634.32	4881.38	4417.59	4160.66	4197.99	4139.24	4468.41	4160.91	4028.83	4769.47	4501.75	4762.19	4346.23	4034.01	3771.98	4085.68	4448.01	4438.49	4400	4280.99	3998.74	4150.93
SSC.DEGs	SSC-HT	PTPRZ1	0.131479	0.0227278	11168.9	11900.3	12310.7	10379.6	10848.9	10446.6	12151	12162.2	12223	9173.33	10942	12588	11436.2	10619.7	10809.9	10608	11441.8	11060	11546.5	11756.5	10609.4	10565.4	10337.9
SSC.DEGs	SSC-HT	PCBP4	0.108655	0.023115	6781.56	6443.84	6743.4	6335.39	6352.8	6295.42	6587.13	6676.35	5913.02	6349.75	6266.47	6565.37	7350.07	7963.32	6674.25	6185.77	6633.02	6665.06	6462.23	7228.12	6333.64	6635.76	6144.59
SSC.DEGs	SSC-HT	CHST7	0.321971	0.0237694	276.854	178.523	213.48	163.872	171.375	174.7	174.59	180.915	156.63	160.323	154.341	188.207	176.653	275.888	165.392	153.684	164.231	193.959	161.192	191.487	144.138	139.245	169.673
SSC.DEGs	SSC-HT	PRR5L	0.333932	0.0243073	537.153	840.395	825.259	562.13	480.217	441.948	603.79	612.777	504.912	485.686	650.823	789.897	743.758	423.686	413.48	514.841	571.853	642.761	735.242	617.599	590.228	595.393	563.557
SSC.DEGs	SSC-HT	HEPACAM	0.12464	0.025076	5872.81	5806.26	5525.77	5022.43	5462.93	4991.42	5424.41	5918.65	5162.95	5037.93	5611.33	5943.72	5946.76	6077.43	5351.98	5059.08	5490.5	5242.98	5344.29	6315.93	5000.63	5396.95	5818.38
SSC.DEGs	SSC-HT	SPEF1	0.208953	0.0254183	603.377	574.432	554.455	530.349	484.8	548.016	522.557	618.613	479.618	521.523	470.579	464.813	506.019	426.642	400.558	375.565	412.349	370.523	473.176	503.969	358.766	435.982	346.416
SSC.DEGs	SSC-HT	SLC1A3	0.0979075	0.0269295	28330.2	27102.7	29873.4	25332.6	27025.1	25497.8	27802.2	29894.8	28882.2	26778.7	26747.4	29416.3	28290	27003.6	27093.3	25456.8	27799.9	27595.2	29005.2	29332.3	24556	27555.2	27661.8
SSC.DEGs	SSC-HT	SEPTIN4	0.150302	0.0277532	9207.94	10309.4	11534.8	8998.06	8822.62	8638.27	8154.81	9497.08	8146.7	9577.91	9227.01	10183.1	10746.9	8904.3	8560.75	8157.73	9312.7	10275.5	10041.7	10578.1	9432.07	9049.02	9145.18
SSC.DEGs	SSC-HT	ADAP2	0.41169	0.0282914	225.347	218.6	182.842	146.988	122.804	191.338	133.367	157.571	183.87	135.803	159.738	171.097	262.503	155.68	130.935	168.092	105.155	175.694	193.43	203.061	130.46	112.356	118.165
SSC.DEGs	SSC-HT	TLN1	0.123805	0.0285768	3731.56	3244.99	3734.91	3423.43	3334.94	3499.19	3098.97	3653.32	3150.11	2995.22	3164.53	3436.2	3742.73	3565.86	3265.63	2830.66	3197.18	3442.56	3248.79	3297.37	3208.9	3045.15	3075.33
SSC.DEGs	SSC-HT	FLT1	0.19105	0.0287288	2329.81	1751.23	1724.64	1599.99	1480.98	1529.66	1480.38	1566.96	1561.43	1333.51	1684.8	1723.33	2037.28	1856.33	1660.81	1633.85	1699.02	2010.91	2032.06	2041.13	1961.11	1581.63	1682.59
SSC.DEGs	SSC-HT	FNBP1	0.132171	0.0294091	6439.4	7264.8	7324.54	6688.96	6426.11	6011.54	6528.94	7205.48	6278.81	6572.32	7181.72	7426.56	7892.42	6522.79	6599.31	5717.04	6543.23	6938.17	7247.39	6798.85	6480.93	6269.88	6554.64
SSC.DEGs	SSC-HT	MSN	0.157383	0.0294647	1143.29	1097.86	1196.87	873.984	1018.17	1011.8	979.644	1059.23	1072.09	950.624	836.464	1044.64	1094.59	1067.1	1017.33	931.708	939.304	1035.03	1108.58	997.418	883.763	962.233	1033.19
SSC.DEGs	SSC-HT	SP7	0.657958	0.0297307	85.5398	104.442	159.122	79.4531	57.736	60.3129	75.1707	118.665	28.2128	63.1863	112.248	64.6366	86.6754	85.7225	64.6062	24.0131	50.8051	75.6701	51.9973	90.483	42.084	60.4997	52.5179
SSC.DEGs	SSC-HT	GLUL	0.0957201	0.0300948	97569.6	94365.9	97513.9	90201.1	95044.5	88438.5	87904.8	97830.4	86669.8	81364.2	83683.1	102440	98441.8	103856	97657.9	92876.9	97457.2	97680.6	97839.2	102568	84775	95069.9	101353
SSC.DEGs	SSC-HT	INSC	0.373632	0.0300948	198.673	342.473	300.453	204.592	216.281	166.381	180.652	294.717	195.544	181.071	290.334	249.992	237.738	228.593	137.827	168.092	184.316	213.964	204.869	251.459	191.482	172.856	191.892
SSC.DEGs	SSC-HT	TBC1D16	0.146774	0.0300948	2699.56	3004.53	2869.13	2505.75	2573.38	2492.59	2257.54	2943.28	2275.51	2336.01	2774.9	2418.17	2375.73	2156.86	2073.43	2050.72	2254.33	2247.49	2481.31	2346.25	2081.05	2098.28	2024.97
SSC.DEGs	SSC-HT	DOCK10	0.237101	0.0300948	1771.5	2319.59	2444.15	1773.79	1808.15	1644.05	1830.77	2420.96	1777.41	1844.66	2128.4	2189.09	2057.92	1441.52	1459.24	1476.33	1831.35	1911.76	1883.34	1734.96	1854.85	1420.3	1534.13
SSC.DEGs	SSC-HT	TF	0.293069	0.0302395	12229.4	14740.9	18379.1	12576.4	11886.3	10636.9	11504.7	15323.3	10039.9	12374.1	14174.6	16453.8	16201.7	11078.9	10231	11216	13594.5	13634.5	13927	14323.7	11515.2	10625.9	11579.2
SSC.DEGs	SSC-HT	NKX6-2	0.324472	0.030564	806.649	1041.99	1272.97	813.401	763.399	766.39	732.308	987.252	574.958	852.544	909.857	923.923	797.414	649.323	510.82	583.998	922.763	888.037	935.952	1039.5	765.928	661.655	645.364
SSC.DEGs	SSC-HT	KIF13A	0.154001	0.030564	1526.84	1548.42	1711.79	1354.67	1377.42	1257.21	1298.51	1388.96	1463.18	1365.58	1444.12	1527.52	1636.93	1542.02	1324.86	1228.51	1388.28	1448.17	1538.08	1561.36	1465.57	1425.1	1273.56
SSC.DEGs	SSC-HT	FRMD8	0.271416	0.0308214	1197.56	1395.4	1694	1338.78	1115.31	1120.99	1040.27	1625.32	927.132	1235.43	1412.82	1324.1	1464.4	1038.52	872.614	1032.56	1051.55	1196.81	1184.5	1353.04	1183.61	968.955	955.421
SSC.DEGs	SSC-HT	INPP5D	0.179075	0.0308214	1033.84	972.77	935.952	711.105	789.059	812.145	864.463	915.275	851.249	715.797	875.319	1023.73	934.443	960.683	857.109	808.761	814.063	1007.2	899.554	904.83	941.629	849.876	1031.17
SSC.DEGs	SSC-HT	CA2	0.163846	0.0314031	6823.87	7217.44	8797.16	6865.74	6557.17	6687.46	6771.42	9082.72	6964.68	7903	7383.55	8054.86	8320.84	6503.08	6686.31	6428.79	7138.71	8304.58	8452.69	8773.7	7202.67	7547.09	7699.93
SSC.DEGs	SSC-HT	OASL2P	0.432873	0.031423	153.604	102.013	135.402	62.5693	65.0676	93.589	89.7198	109.911	84.6385	79.2187	79.8689	116.916	122.171	153.709	136.104	94.1313	76.7984	98.2842	141.433	116.786	111.523	89.309	100.996
SSC.DEGs	SSC-HT	KCNK6	0.23016	0.031877	235.464	246.532	261.908	197.64	226.362	184.058	221.875	240.248	188.734	193.331	184.562	277.557	275.71	248.3	232.582	217.078	246.937	240.927	222.549	229.364	231.462	178.618	216.131
SSC.DEGs	SSC-HT	MPEG1	0.176728	0.031877	1578.35	1616.42	1633.72	1189.81	1340.76	1474.55	1557.97	1835.41	1514.74	1422.16	1452.75	1713.82	1670.77	1365.65	1587.59	1368.75	1631.67	1585.59	1581.76	1814.92	1323.54	1447.19	1626.03
SSC.DEGs	SSC-HT	AATK	0.101522	0.0319137	20300.5	18709.7	18459.1	17179.7	17976.1	18137.6	17147.4	17571.1	16767.2	15393.9	18095.7	18749.4	19164.3	20570.4	17151.7	17000.3	17536	17051	17808	18801.5	17817.3	16757.4	17002.7
SSC.DEGs	SSC-HT	CHADL	0.182766	0.0320792	1266.54	1122.15	1175.13	1206.69	930.192	1064.84	1120.29	1274.19	1058.47	1085.48	1153.78	1152.05	1059.09	1378.46	1069.88	930.748	1083.45	1006.33	1126.26	1259.4	910.066	993.923	1004.91
SSC.DEGs	SSC-HT	PLEKHB1	0.178006	0.0324187	11001.5	12377.6	14834.9	10934.7	11334.6	10539.2	10739.7	13936.3	10514.6	12950.4	12679.7	16754.2	16590.5	13217	12363	12876.8	14581.1	15313.2	15283.1	16086	13401.6	13572.1	13619.3
SSC.DEGs	SSC-HT	CDC42EP1	0.198696	0.0324187	1108.34	1069.93	1067.4	872.991	795.474	888.056	866.888	1148.71	750.072	876.121	1007	956.242	939.396	1066.11	784.75	896.169	844.783	924.567	896.434	1081.59	962.671	990.082	911.993
SSC.DEGs	SSC-HT	CACNG4	0.150377	0.032863	1713.55	1826.52	1533.89	1533.44	1519.47	1467.27	1664.67	1681.73	1530.3	1395.76	1819.71	1520.86	1565.94	1631.68	1322.27	1290.94	1343.38	1413.38	1446.57	1444.57	1209.91	1430.86	1414.95
SSC.DEGs	SSC-HT	CAPN5	0.110373	0.0329962	2955.26	2790.79	2889.89	2695.45	2456.99	2626.73	2521.85	2615.49	2474.95	2439.75	2628.12	2664.36	2920.55	2783.52	2455.04	2327.35	2634.78	2716.3	2657.06	2860.74	2701.79	2463.2	2702.65
SSC.DEGs	SSC-HT	MYO1D	0.268859	0.0329962	688.917	783.316	948.8	565.11	615.851	630.166	654.712	703.235	542.854	582.823	824.592	884.001	851.07	691.692	620.219	531.17	788.07	718.431	673.885	685.988	676.5	506.084	600.926
SSC.DEGs	SSC-HT	NEFL	0.0743506	0.0339128	15370.5	14897.6	15830.1	15094.1	14506.4	14703.9	17049.2	16087.8	15275.8	15514.6	15380.2	15802.7	15997.8	16141.4	15452.1	16565.2	15045.4	17014.5	16844	17369.6	15266	15738.6	16344.2
SSC.DEGs	SSC-HT	ITGAM	0.283822	0.0339515	274.095	370.405	445.739	258.222	243.774	273.488	298.258	309.307	286.02	204.648	263.351	259.497	306.253	259.138	259.286	220.92	262.296	290.504	342.142	301.961	252.504	303.459	250.47
SSC.DEGs	SSC-HT	PCYT2	0.117869	0.034087	4502.33	4357.43	4632.32	3995.5	4129.5	3841.31	3802.18	4106.58	3689.07	4132.57	3978.33	3972.3	4020.09	3992.5	3662.74	3199.5	3411.03	3667.83	3861.32	4074.89	3551.89	3889.26	3802.5
SSC.DEGs	SSC-HT	ABL1	0.127116	0.0346491	3270.75	3362.8	3445.33	2970.55	3026.1	2860.71	2754.64	2857.68	2814.47	2621.76	3052.29	3143.43	3258.17	3355.99	3021.85	2638.56	3050.67	2845.02	2810.98	3338.4	2785.96	2667.75	2709.72
SSC.DEGs	SSC-HT	TGFA	0.192667	0.0354392	1175.48	1263.02	1310.53	995.15	1053	992.044	1026.93	1294.61	1112.95	1026.07	1332.95	1192.93	1348.01	1050.35	1081.08	900.971	1076.36	1082.87	1185.54	1142.61	941.629	961.272	1086.72
SSC.DEGs	SSC-HT	GAL3ST1	0.240203	0.0355282	1127.65	1260.59	1554.65	1033.88	921.944	965.007	1024.5	1224.58	948.535	1043.99	1237.97	981.906	1083.86	760.664	703.777	876.958	936.941	1093.3	936.992	1043.71	810.116	954.55	808.977
SSC.DEGs	SSC-HT	NKAIN1	0.183661	0.0356509	1071.55	1156.15	1464.71	1055.73	1049.33	1025.32	1219.7	1137.04	1081.82	927.047	1100.89	1215.74	1251.43	1004.04	1146.54	1040.25	1120.08	1069.82	1080.5	1284.65	999.494	973.756	930.172
SSC.DEGs	SSC-HT	CARHSP1	0.204243	0.0367491	1966.49	2314.73	2686.29	2088.62	1953.86	1905.06	1862.29	2318.83	1928.2	1926.71	2334.54	2684.32	2554.04	1972.6	1774.52	1812.51	2235.43	2173.56	2156.85	2417.79	1908.51	1901.42	1985.58
SSC.DEGs	SSC-HT	NIPAL4	0.431068	0.0367491	217.988	343.688	392.368	234.387	206.2	167.42	203.688	312.225	198.463	268.778	344.3	249.992	264.154	176.372	154.193	142.158	231.577	270.499	271.426	249.354	132.564	178.618	196.942
SSC.DEGs	SSC-HT	F3	0.155026	0.0367491	1537.88	1768.23	1904.52	1568.2	1614.78	1641.97	1778.64	1995.9	1752.11	1477.81	1494.84	1990.43	1918.42	1941.07	1850.32	1872.06	1923.51	1818.69	2026.86	2112.67	1499.24	1806.35	1811.87
SSC.DEGs	SSC-HT	ATP10B	0.449449	0.0367491	81.8606	153.02	198.655	145.002	116.389	106.068	145.492	140.063	81.7199	112.226	152.183	127.372	128.775	123.164	78.3889	68.1972	74.4354	126.987	135.193	134.672	74.699	97.9518	115.135
SSC.DEGs	SSC-HT	FGD6	0.166566	0.0370177	919.782	964.269	762.994	801.483	715.744	698.798	857.188	952.237	810.389	754.463	791.133	955.291	872.532	868.063	793.364	820.287	806.974	788.013	855.876	967.958	893.232	783.615	828.167
SSC.DEGs	SSC-HT	ACER2	0.444648	0.0375224	115.893	173.665	161.098	89.3847	127.386	66.5522	161.253	78.7857	114.797	102.796	105.772	155.888	260.026	160.606	143.856	141.197	172.501	193.089	295.345	216.738	146.242	158.451	171.693
SSC.DEGs	SSC-HT	TRIL	0.145659	0.0383675	3039.88	2749.5	2815.76	2649.76	2656.77	2365.72	2957.12	3476.3	2725.94	2609.5	2883.91	3063.59	2755.45	3322.48	2873.68	2690.43	2732.84	2605.84	2892.09	3315.26	2791.22	2684.07	2962.21
SSC.DEGs	SSC-HT	PTPRF	0.131213	0.0383675	6091.72	5490.5	5402.23	4875.44	4791.18	5399.05	5647.5	5214.44	5017.99	4166.52	5453.75	5009.34	5498.52	5249.76	4746.4	4679.67	4769.77	4635.01	4708.88	5253.28	4651.33	4679.6	4761.96
SSC.DEGs	SSC-HT	LGALS9	0.307246	0.0383675	256.619	195.525	315.278	197.64	202.534	189.258	270.372	286.935	172.196	265.948	186.72	272.805	224.531	224.652	260.148	186.342	198.494	239.187	227.748	251.459	202.003	171.896	214.111
SSC.DEGs	SSC-HT	ITGB5	0.149821	0.0388475	2592.87	2403.38	2851.34	2195.88	2417.58	2617.37	2951.06	2911.18	2355.29	2368.07	2224.46	2659.61	2719.96	2575.62	2527.39	2381.14	2639.5	2304.9	2479.23	2887.04	2197.84	2419.03	2530.96
SSC.DEGs	SSC-HT	SEC14L5	0.404893	0.0389184	665.922	1048.07	1082.23	823.332	719.409	534.497	723.821	802.446	640.139	666.757	867.764	1060.8	1036.8	640.455	731.342	434.157	704.183	866.293	923.473	836.442	724.896	581.949	559.517
SSC.DEGs	SSC-HT	SRD5A3	0.157919	0.0391337	908.745	829.465	1010.08	771.688	778.978	857.9	837.789	859.834	850.276	725.228	686.44	879.248	770.173	919.3	782.166	740.564	837.694	848.897	862.116	937.446	790.126	821.067	775.649
SSC.DEGs	SSC-HT	TMEM63A	0.259538	0.039405	1271.14	1541.13	1767.14	1141.14	1194.13	1294.65	1201.52	1463.86	990.368	1182.62	1584.43	1611.16	1596.48	1098.63	1178.42	1139.18	1245.32	1315.96	1510	1517.17	1333.01	925.741	1263.46
SSC.DEGs	SSC-HT	GNA12	0.142878	0.0411978	4996.26	5335.05	6392.54	5234.96	5210.91	5014.29	4893.37	5882.66	4706.68	4709.74	5319.91	5411.42	5638.03	4692.07	4772.24	4373.26	4937.55	4724.6	4991.74	5484.75	4461.95	4528.83	4600.36
SSC.DEGs	SSC-HT	PMP22	0.175323	0.041379	1293.21	1290.95	1437.04	1036.86	1338.93	1094.99	1143.32	1154.55	1173.26	1168.48	1044.77	1542.72	1376.9	1121.29	1115.53	1139.18	1221.69	1326.4	1528.72	1355.14	1162.57	1220.56	1248.31
SSC.DEGs	SSC-HT	LCAT	0.167742	0.0414459	1125.81	839.181	1075.31	837.237	915.529	859.979	977.219	981.416	864.869	1018.53	910.937	1149.2	1207.68	1286.82	1051.79	1075.79	940.485	935.005	1039.95	1095.27	907.962	1010.25	925.123
SSC.DEGs	SSC-HT	ANKUB1	0.569238	0.0416306	36.7913	75.2955	102.787	46.6787	40.3236	39.5154	83.6577	118.665	45.7242	48.097	90.6619	106.46	82.548	59.1189	40.4866	60.513	49.6236	82.6283	75.9161	89.4309	63.126	77.7853	87.8665
SSC.DEGs	SSC-HT	MYO10	0.117148	0.0420896	2762.11	2534.54	2660.59	2194.89	2456.99	2323.09	2520.64	2520.17	2561.53	2075.72	2376.64	2493.26	2464.88	2525.36	2262.08	2319.67	2321.68	2402.31	2559.31	2359.92	2259.91	2518.9	2286.55
SSC.DEGs	SSC-HT	NEU4	0.240751	0.0422549	467.249	695.876	767.935	525.383	552.616	544.896	562.568	629.313	584.687	605.457	508.354	578.878	501.066	476.893	418.648	383.249	497.418	517.514	576.13	560.784	480.809	382.204	440.342
SSC.DEGs	SSC-HT	DDIT4L	0.230257	0.0422549	1925.1	1875.1	2012.25	1390.43	1874.13	1962.25	2079.32	1890.86	1658.72	1791.85	1471.1	2191.94	1483.39	2550.98	1913.2	2010.38	1948.32	2168.34	2489.63	2039.02	1608.66	1735.28	1665.42
SSC.DEGs	SSC-HT	ACSBG1	0.0983978	0.0422645	11516.6	9957.23	11131.6	10046.8	10661.9	10461.2	11101	11710.9	11304.6	11195.3	10675.4	11515.8	11995.1	12905.7	11104.5	11062.4	11131	10836.5	11291.7	11669.2	9442.59	10562.5	10590.4
SSC.DEGs	SSC-HT	EVI2A	0.255974	0.0422645	665.922	887.759	1095.07	650.522	734.073	735.194	585.604	841.353	633.329	613.945	714.502	864.99	813.098	671	479.809	660.84	686.46	818.455	831.957	739.646	701.75	699.107	705.962
SSC.DEGs	SSC-HT	RAB37	0.443098	0.0425111	91.0585	92.2977	123.542	65.5488	69.6498	74.8712	101.844	68.0864	71.0185	60.3571	78.7895	118.817	99.0576	114.297	87.003	77.8024	124.059	128.726	126.873	101.004	85.22	90.2693	42.4183
SSC.DEGs	SSC-HT	S100A6	0.225604	0.043674	675.12	514.924	625.615	487.643	423.398	491.862	568.63	630.285	491.292	568.677	538.575	595.037	623.237	474.922	543.553	413.025	547.041	507.077	678.045	546.055	511.32	500.323	523.159
SSC.DEGs	SSC-HT	FGFR3	0.118049	0.0439005	7337.1	7160.36	6542.77	6406.9	6993.39	6167.52	6206.43	7111.13	6534.68	5951.77	5669.61	6957.94	5899.71	7014.46	6291.78	5976.38	6217.13	6548.51	6530.86	6419.04	5762.35	5733.06	6328.4
SSC.DEGs	SSC-HT	APLN	0.171185	0.0442462	2832.01	2691.21	2895.82	2193.9	2479.9	2425	2757.07	3597.88	2603.36	3098.96	2647.54	2729.95	3031.16	2601.23	2977.05	2388.82	2801.37	2651.06	3202	3152.18	2370.38	2764.74	2609.73
SSC.DEGs	SSC-HT	EMID1	0.288132	0.0449279	401.945	338.83	401.263	292.983	332.67	344.2	400.102	393.928	353.147	276.322	341.062	238.585	309.555	310.374	329.061	190.184	267.022	303.55	284.945	296.7	165.18	214.15	245.42
SSC.DEGs	SSC-HT	VTN	0.160055	0.0452249	3537.48	2977.82	3326.73	2583.22	3056.34	2751.52	3182.63	3219.51	2719.13	2946.18	2739.29	3071.19	3834.36	3512.65	3634.31	2590.53	2995.14	3301.65	3179.12	3331.04	3093.17	3281.39	3114.71
SSC.DEGs	SSC-HT	GAB1	0.210481	0.0453682	1446.82	1813.16	1890.68	1694.34	1410.41	1498.46	1417.33	1785.81	1290.98	1345.77	1580.11	1597.86	1780.56	1427.72	1152.57	1071.94	1406	1303.79	1449.69	1471.93	1478.2	1183.1	1336.18
SSC.DEGs	SSC-HT	ALPL	0.249762	0.0460455	502.201	410.482	479.342	354.559	367.495	392.034	454.661	431.862	349.255	290.468	368.044	453.407	374.768	538.968	357.488	381.328	319.009	416.621	459.656	437.685	416.631	531.053	418.123
SSC.DEGs	SSC-HT	RNF122	0.29134	0.0460541	549.11	578.075	722.472	530.349	526.04	499.142	514.07	609.859	394.98	457.393	656.22	551.312	514.274	323.184	332.507	314.091	372.177	460.109	432.618	594.453	404.006	411.014	409.034
SSC.DEGs	SSC-HT	RALGDS	0.10617	0.0460541	4829.78	4810.41	4916.96	4743.35	4415.43	4220.87	4667.86	4601.67	4290.3	4131.63	4549.29	4454.22	4607.83	4247.7	4220.94	3938.15	4551.19	4129.68	4368.82	4911.34	3994.82	4010.26	4209.51
SSC.DEGs	SSC-HT	MID1IP1	0.121895	0.0462129	4003.81	3398.01	4061.06	3713.44	3504.49	3747.72	3562.12	3653.32	3345.65	3276.26	3424.65	3636.76	3859.12	4316.67	3631.73	3354.15	3381.49	3666.09	3628.37	4095.94	3242.57	3686.64	3519.71
SSC.DEGs	SSC-HT	CMTM5	0.210569	0.0469127	1620.66	1527.77	2042.89	1539.4	1443.4	1229.14	1611.32	1946.3	1420.37	1949.35	1916.85	1843.09	1833.39	1473.05	1334.33	1275.58	1635.22	1664.74	1596.32	1649.74	1443.48	1403.98	1412.93
SSC.DEGs	SSC-HT	ABCC9	0.27787	0.0480824	463.57	394.694	376.555	289.011	405.069	283.887	395.252	351.131	340.5	257.461	356.172	441.05	525.831	352.743	472.917	327.539	336.732	421.839	387.9	352.463	319.838	320.744	288.848
SSC.DEGs	SSC-HT	AFF1	0.20398	0.0488603	602.457	633.94	738.285	528.363	558.115	615.608	546.806	618.613	613.872	412.126	621.682	860.237	760.267	794.164	627.111	619.538	656.922	649.72	710.284	721.76	660.718	589.632	637.284
SSC.DEGs	SSC-HT	USP54	0.154135	0.0488603	2053.87	2373.02	2078.47	2087.63	1892.46	1884.26	1924.13	2085.39	2153.9	1694.71	1952.47	2589.27	2337.76	2003.15	2026.91	1951.78	2015.66	1970.03	2166.21	1825.44	1806.45	1637.33	1804.8
SSC.DEGs	SSC-HT	TSPAN17	0.0990147	0.0497172	2392.35	2171.43	2157.53	2019.1	2078.5	2025.68	2186.01	2329.53	2013.81	2165.31	2164.01	2463.8	2441.77	2720.46	2486.91	2287.01	2306.32	2401.44	2481.31	2546.15	2300.94	2381.57	2444.1
SSC.DEGs	SSC-HT	PTEN	-0.418516	1.4601e-21	6123.91	7102.07	7034.96	9118.23	9122.3	9733.26	6745.96	7020.68	9600.15	7551.24	9270.18	7304.89	6322.35	6811.49	8329.03	9656.15	9596.26	6803.35	7184.99	6733.62	9291.09	8722.51	9485.54
SSC.DEGs	SSC-HT	RPRM	-0.250796	9.31637e-07	2300.38	2345.09	2735.71	2519.66	2806.16	2925.18	2187.22	2361.62	2815.45	2928.26	2999.4	2106.39	2104.97	1997.23	2201.78	2274.52	2461.09	2063.97	2179.73	2035.87	2572.38	2809.87	2613.77
SSC.DEGs	SSC-HT	CNTNAP3	-0.434697	2.80199e-05	171.999	219.814	228.305	321.785	302.427	319.243	271.584	197.45	257.807	263.119	298.969	225.278	189.86	200.019	223.107	247.815	264.659	232.229	205.909	225.155	359.818	314.022	332.277
SSC.DEGs	SSC-HT	YPEL1	-0.204377	0.000208145	1009.92	1048.07	925.08	1205.7	1091.49	1080.43	1105.74	1015.46	1139.21	1253.35	1173.21	1014.22	990.576	901.564	1084.52	1153.59	1214.6	879.339	1027.47	943.759	1098.39	1156.22	1054.4
SSC.DEGs	SSC-HT	ATP2B4	-0.168888	0.0006639	6249.92	6132.94	6523.99	6969.03	6410.53	7468.41	5800.27	6244.49	6179.58	6230.93	6988.52	6871.44	6694.64	5891.2	7230.73	7600.63	6864.6	6290.19	6266.72	6648.4	8177.97	7462.58	7388.86
SSC.DEGs	SSC-HT	BEX4	-0.320262	0.0006639	258.459	331.543	389.403	387.334	347.333	405.553	281.284	302.498	388.17	374.402	400.424	305.123	368.164	293.624	400.558	382.288	432.434	324.425	264.146	310.378	360.87	393.728	389.844
SSC.DEGs	SSC-HT	FOXP2	-0.276252	0.00162169	536.233	675.231	726.425	721.037	746.903	863.099	597.728	567.062	727.696	641.294	735.009	723.36	622.412	549.806	634.864	892.327	766.803	658.417	639.567	589.192	781.71	757.686	774.639
SSC.DEGs	SSC-HT	SCN3B	-0.17041	0.00254144	1934.3	1871.46	1876.85	2363.73	2169.23	2460.35	1992.02	2216.7	2209.36	2312.43	2480.25	2012.29	2094.24	1940.09	2113.91	2129.48	2084.19	1937.85	1841.75	2247.35	2205.2	2230.8	2321.9
SSC.DEGs	SSC-HT	GPRASP1	-0.103919	0.00313649	16527.6	16867.4	16108.9	18092.5	17441.8	17729.9	17884.6	16106.3	19317	18366.5	18441.1	16719	16887.7	16260.7	17522.1	19108.7	17551.4	18708.8	17743.6	17786.2	19766.8	18286.3	18438.8
SSC.DEGs	SSC-HT	PCDHGA3	-0.360201	0.00390845	464.49	531.926	484.284	745.866	583.776	909.893	595.303	540.8	598.307	506.434	690.758	572.224	589.393	483.79	589.209	695.419	665.193	573.18	467.976	708.082	856.409	909.415	655.464
SSC.DEGs	SSC-HT	CCDC112	-0.310302	0.00493806	372.512	401.981	486.26	465.794	515.959	535.537	371.004	437.698	407.627	549.815	456.548	403.979	330.192	283.771	410.895	489.867	401.715	440.105	439.897	395.6	483.966	670.298	504.98
SSC.DEGs	SSC-HT	RNF227	-0.109273	0.00733998	5196.77	5511.15	5777.8	5899.39	6070.53	5940.82	5726.31	6032.45	5752.5	6064	6087.3	5840.11	5870.81	6243.95	6196.16	6842.77	6672.01	6176.25	6027.53	6247.54	6458.84	7104.39	6818.23
SSC.DEGs	SSC-HT	CCDC82	-0.189303	0.00948754	624.532	749.312	808.457	823.332	822.968	866.219	728.671	728.524	877.516	834.625	744.723	857.386	742.932	803.032	951.865	987.418	971.205	799.32	883.955	865.902	821.689	924.78	985.72
SSC.DEGs	SSC-HT	RSPO3	-0.292593	0.0107115	444.255	489.421	446.727	460.828	559.032	523.059	398.89	355.994	627.492	510.206	613.047	461.011	340.923	484.775	388.499	488.907	561.219	500.119	453.417	422.956	554.456	590.592	546.388
SSC.DEGs	SSC-HT	ZNF365	-0.0891255	0.013781	33509.5	33794.3	33761.5	34611.7	36374.6	37144.5	33602.5	35834.8	37303.2	32671.1	35922.6	35356.2	35076.3	36080.3	37256.2	39019.4	38948.6	35450.2	35601.5	36484.7	37274.8	38790.8	39898.4
SSC.DEGs	SSC-HT	NXPH3	-0.179552	0.0146795	1932.46	1835.02	1847.2	2060.81	2118.82	2118.23	1756.81	1988.12	1834.81	2500.1	2343.18	1553.18	1759.1	1488.81	1950.25	1541.64	1729.74	1627.34	1603.6	1633.96	1748.59	1983.04	1844.19
SSC.DEGs	SSC-HT	SYT16	-0.0990712	0.0148638	4561.2	4625.82	5141.31	5002.56	4719.69	4892.63	4861.85	4893.46	5021.88	5437.8	5098.65	4320.2	4186.01	4266.42	4648.2	4760.36	4656.35	4385.39	4460.33	4758.78	4986.95	4978.26	5004.35
SSC.DEGs	SSC-HT	PXYLP1	-0.189445	0.0152081	520.597	519.782	511.957	573.055	555.366	622.887	533.469	553.445	572.039	621.489	534.258	460.061	432.552	500.54	482.393	612.814	599.028	573.18	528.293	572.358	625.999	672.218	623.145
SSC.DEGs	SSC-HT	USP11	-0.117854	0.0152081	3600.03	3532.82	3319.81	3995.5	3840.82	4036.81	3385.11	3701.95	3836.95	3504.48	3898.46	3343.99	3690.72	3583.59	3689.44	3798.87	3750.13	3341.66	3554.54	3232.14	3936.96	3653.03	3410.63
SSC.DEGs	SSC-HT	SNCA	-0.0911426	0.0157386	9729.46	9555.25	10336	10481.8	10053.4	10438.3	9947.99	10053.4	9775.26	10447.4	10248	7856.2	8266.36	8556.48	9274	8929.03	9406.04	8955.17	9021.54	9098.81	9368.94	10115	9594.61
SSC.DEGs	SSC-HT	KIAA1143	-0.221206	0.0169792	474.608	443.272	539.63	611.789	640.595	580.252	574.692	565.117	520.478	646.009	555.844	549.411	409.438	459.157	590.931	550.38	654.559	520.124	530.373	538.69	606.009	591.552	581.737
SSC.DEGs	SSC-HT	ZNF831	-0.1978	0.0175425	917.023	1018.92	794.62	1188.82	1094.24	1097.07	942.058	885.123	1003.01	880.836	1051.25	923.923	1069	877.916	1088.83	1020.08	984.201	730.608	843.397	723.864	1017.38	903.654	824.127
SSC.DEGs	SSC-HT	TBRG1	-0.121729	0.0182245	1749.43	1791.3	1706.85	1747.97	1928.2	1936.25	1749.54	1784.84	1837.73	1969.15	1980.53	1611.16	1836.69	1789.33	1889.95	1885.51	1955.41	1663.87	1962.38	1900.14	1980.05	2030.1	2052.24
SSC.DEGs	SSC-HT	OPRK1	-0.505388	0.0199923	129.689	166.379	204.585	249.284	241.942	274.528	166.103	148.817	228.621	161.267	247.162	229.08	113.091	161.592	191.234	276.631	194.95	149.601	224.628	216.738	396.641	334.189	140.384
SSC.DEGs	SSC-HT	TSPYL5	-0.100519	0.0218351	2616.78	2580.69	2796	2715.31	2819.9	2791.03	2900.13	2716.65	2753.18	2938.64	2994	2659.61	2640.71	2656.41	2758.25	2980.51	2999.87	2682.38	2700.74	2788.14	3169.97	2938.55	2974.33
SSC.DEGs	SSC-HT	PLPPR4	-0.107323	0.0225463	8978.92	9822.42	9843.8	10188.9	10607.9	10784.6	9877.67	9780.12	10244.2	8996.98	10722.9	8586.21	8489.24	8970.31	9442.84	9878.99	9350.5	8650.75	9269.04	9531.23	9559.37	9832.63	10227.9
SSC.DEGs	SSC-HT	PNMA8C	-0.0693866	0.0226441	4940.15	4869.92	4976.26	5098.9	5257.65	5228.51	5215.87	5130.79	5586.14	5354.8	5413.81	4985.57	4966.09	4863.52	4987.6	5119.59	5271.92	5426.51	5175.81	5585.75	5607.69	5691.77	5744.65
SSC.DEGs	SSC-HT	CFDP1	-0.115528	0.0226983	2204.72	2172.64	2373.98	2451.13	2240.71	2419.8	2298.77	2534.76	2499.27	2702.87	2577.39	2180.54	2210.64	2243.56	2442.11	2659.69	2410.29	2269.23	2569.71	2254.71	2527.14	2550.59	2545.1
SSC.DEGs	SSC-HT	ARMCX5-GPRASP2	-0.12086	0.0246847	2893.64	2981.46	2886.92	3296.31	3290.95	2941.82	3052.9	2805.16	3356.35	3553.52	3177.49	2987.54	2949.44	2700.75	3004.62	3179.33	3282.25	3381.67	3188.48	3307.89	3703.39	3235.29	3273.28
SSC.DEGs	SSC-HT	CDH9	-0.238236	0.0246885	405.624	462.703	626.604	579.014	609.436	640.565	472.848	431.862	531.18	504.547	509.434	489.527	412.74	472.952	453.966	565.749	454.883	439.235	436.778	372.453	570.238	520.489	514.069
SSC.DEGs	SSC-HT	NOL4	-0.115489	0.0262272	5228.04	5015.65	5139.34	5772.27	5546.33	5747.41	5688.72	5864.18	5468.43	5384.04	5599.45	5092.98	5078.35	5115.76	5495.83	6423.02	5951.29	5398.67	5370.28	5283.79	6070.61	5732.1	5712.33
SSC.DEGs	SSC-HT	ARPP21	-0.0922459	0.0294647	18548.3	20123.3	19785.5	21424.5	21280.8	21047.1	19723.8	18858	19967.9	18772.9	20798.3	16757	15966.4	18215.5	18557.5	18942.5	18071.3	17456.3	17457.6	19106.7	18856.8	18806.7	18913.5
SSC.DEGs	SSC-HT	FXYD6	-0.169012	0.0300948	2892.72	2930.45	3512.54	3236.72	3028.85	3301.61	2646.74	3197.14	3005.15	3999.6	3138.63	2652.95	2716.65	2349.98	2949.49	2813.37	3040.04	2709.34	2540.59	2780.78	3115.27	3244.89	3194.5
SSC.DEGs	SSC-HT	DRD1	-0.272847	0.0308214	319.164	344.902	355.8	416.135	424.314	403.473	357.667	333.623	485.455	342.338	603.334	347.897	364.862	346.831	316.14	448.565	347.365	329.644	308.864	323.003	385.068	417.736	390.854
SSC.DEGs	SSC-HT	HRK	-0.1754	0.0308214	908.745	1069.93	904.325	1105.39	987.011	994.124	851.126	878.314	931.023	859.145	1023.18	798.452	821.353	640.455	923.438	793.393	883.773	728.869	729.003	747.011	829.054	942.066	895.834
SSC.DEGs	SSC-HT	ZNF483	-0.222755	0.0308499	547.271	569.574	641.429	606.823	789.976	701.918	694.722	602.078	788.014	653.554	689.678	746.173	671.941	679.868	696.886	898.09	799.885	936.744	736.282	658.632	1064.72	920.939	873.615
SSC.DEGs	SSC-HT	NCALD	-0.0884268	0.0321609	17956	17865.7	19109.4	19960.6	18957.6	20502.2	18964.8	20016.4	19083.5	21167.4	19577.6	19503.1	19573.8	17995.8	19050.2	20815.5	20912.8	19618.6	19681	19487.5	21266.1	21485.1	20517.3
SSC.DEGs	SSC-HT	RPS6KL1	-0.156056	0.0324187	1562.71	1714.79	1495.35	1800.61	1701.84	1711.64	1547.06	1484.28	1691.8	1939.91	1867.2	1671.05	1524.66	1522.31	1603.1	1502.26	1837.25	1627.34	1469.44	1820.18	2023.19	1824.59	1724
SSC.DEGs	SSC-HT	CTPS2	-0.176631	0.0339128	1069.71	1128.22	1009.09	1294.09	1319.68	1143.87	1125.14	1158.44	1354.22	1459.89	1195.87	1229.05	1133.38	1000.1	1277.48	1356.26	1153.16	1237.69	1273.93	955.333	1229.9	1272.41	1183.67
SSC.DEGs	SSC-HT	YPEL4	-0.143666	0.034087	1825.77	2083.99	1599.12	2034.99	2331.44	2079.76	1896.24	1850.98	2017.7	1974.81	2077.67	2013.24	2069.48	2144.05	2312.04	1928.73	2360.67	1955.25	2013.34	1983.26	2115.77	2197.19	2268.37
SSC.DEGs	SSC-HT	MID2	-0.146371	0.0367204	952.895	1071.14	917.174	1085.53	1009.01	1066.92	974.794	841.353	1064.3	937.421	1025.34	923.923	802.367	924.226	1043.17	1093.08	993.654	982.842	1064.91	972.167	1109.96	1058.26	1035.21
SSC.DEGs	SSC-HT	ABI3BP	-0.434211	0.0368976	216.149	184.595	222.375	288.017	299.678	324.442	352.817	136.173	319.097	165.982	424.168	287.063	267.456	271.947	353.181	413.986	362.725	280.936	315.104	184.122	378.756	302.498	348.436
SSC.DEGs	SSC-HT	IFT81	-0.113238	0.0401301	1254.58	1232.66	1302.62	1278.2	1228.95	1357.04	1319.12	1220.69	1353.24	1516.47	1392.31	1216.69	1281.97	1236.57	1379.13	1473.44	1370.56	1369.89	1352.97	1349.88	1482.41	1445.27	1422.02
SSC.DEGs	SSC-HT	GPM6A	-0.102929	0.041379	48449.5	53711.2	56646.3	58890.6	56818.7	58894.5	56461.7	57756.7	59472.6	56036.8	56922.7	52554.3	48961.7	46184.7	50359.2	58563.1	55936.4	50877.3	53752.8	52734.8	54991.1	56775.6	55591.2
SSC.DEGs	SSC-HT	SSTR1	-0.168613	0.0419406	1204.91	1035.92	1196.87	1182.86	1003.51	1318.57	1183.33	989.198	1162.56	1129.81	1119.24	867.842	853.546	879.887	1007.86	1086.35	1042.1	922.828	886.035	995.313	1181.51	1118.76	1137.21
SSC.DEGs	SSC-HT	IGSF9	-0.237553	0.0433001	304.448	323.042	277.722	376.409	320.756	308.844	303.108	319.033	347.31	331.964	308.682	223.377	237.738	267.021	340.259	231.486	287.108	234.838	228.788	259.876	333.515	331.308	321.167
SSC.DEGs	SSC-HT	PTPRK	-0.108773	0.0443675	4214.44	4142.47	3874.27	4301.39	4583.14	4223.99	4067.7	4386.71	4267.92	4447.56	4144.55	3569.27	3336.59	3873.28	4000.42	3852.66	3959.25	3679.13	3988.2	3639.31	4566.11	4089.01	4023.68
SSC.DEGs	SSC-HT	SYNPR	-0.187687	0.0473552	2278.3	2649.92	2916.57	3071.85	2998.61	3405.6	2597.03	2222.53	2652.01	2325.63	2792.17	2854.47	2356.75	2408.11	2563.57	3213.91	2673.77	2947.66	3042.88	3300.53	4102.13	3738.49	2883.43
SSC.DEGs	SSC-HT	XIRP2	-0.538906	0.0477868	22.0748	77.7244	39.5333	90.3779	62.3183	81.1105	69.1085	67.1137	104.096	79.2187	97.1378	63.6861	62.7365	96.5609	72.3589	119.105	145.326	62.6236	80.0759	84.1703	116.783	99.8724	69.6872
SSC.DEGs	SSC-HT	SCN3A	-0.15595	0.0496514	1332.76	1604.28	1512.15	1607.93	1777.9	1723.08	1334.89	1366.59	1744.33	1557.02	1362.09	1402.04	1215.11	1318.35	1377.4	1557.97	1429.63	1467.31	1298.89	1308.85	1616.02	1353.08	1339.21
ST3c.DEP_filtered_DEGs.genelists.xlsx – Corresponds to figure 6E. It is the genelists curated from DEP, DEGs from somatosensory cortex of mice and DEGs from different primary neural cells with Pten loss. These lists are used for enrichment analysis with GWAS genelists of neurological diseases and traits.

## Sheet: NPC(DEP) List
Group	Genotype	Gene	Ensembl ID	DEG Log2FC (HT/WT)	DEG adj. p-val	norm.count.NPC.WT.or.CT.rep1	norm.count.NPC.WT.or.CT.rep2	norm.count.NPC.WT.or.CT.rep3	norm.count.NPC.KO.or.HT.rep1	norm.count.NPC.KO.or.HT.rep2	norm.count.NPC.KO.or.HT.rep3	DEP Mean FC (HT/WT)	DEP FDR	DEP Ratio (HT/WT)
NPC(DEP)	NPC-KO	SEZ6L2	ENSMUSG00000030683	1.14587	0.042758	16.0392	12.1132	16.9648	27.6834	36.053	36.1299	1.0252328	0.0298078432	1.04369719276835|1.04194880512406|1.0206335810094|1.02839845539646|1.02143402183537|0.994172456875488|1.02513183069409|1.04216273201388|1.00951595191933
NPC(DEP)	NPC-KO	CD9	ENSMUSG00000030342	0.24791	0.0496351	885.166	940.788	909.116	1053.95	988.452	1204.98	1.1147667	0.0464062354	1.09937246769721|1.10820955790983|1.22889653370244|0.989397252989763|0.993680316033034|1.10504928080253|1.12385013148438|1.12889910958668|1.25554568048177
NPC(DEP)	NPC-KO	RGS20	ENSMUSG00000002459	0.257821	0.011154	999.445	1012.46	1050.82	1233.89	1244.83	1183.5	1.0508468	0.0339080884	1.11590640547979|1.05703535508749|1.07310795850556|1.06652379803814|1.00654048162389|1.02477065095445|1.07184928257988|1.01173123829046|1.03015605915472
NPC(DEP)	NPC-KO	TMOD1	ENSMUSG00000028328	0.579836	0.01986	97.2379	120.122	93.8056	151.27	172.253	141.59	1.0756506	0.0232989035	1.05809872886867|1.00077344762864|1.03040891823658|1.10844011333643|1.0717014607028|1.08530824035281|1.16816720276695|1.08542185055909|1.07253504491255
NPC(DEP)	NPC-KO	PRKAR1B	ENSMUSG00000025855	0.653392	0.0113385	95.233	89.8392	99.7932	119.632	173.254	155.261	1.0828571	0.0093822807	1.09992138680543|1.0750296482897|1.04481609639405|1.12455739651929|1.12841146590621|1.09566583891647|1.11187980888396|1.04625696317025|1.01917513295539
NPC(DEP)	NPC-KO	TUBB4A	ENSMUSG00000062591	0.373591	0.0309452	345.846	308.885	412.146	472.596	410.603	498.983	1.0531834	0.0049602001	1.04240477171236|1.05537451630185|1.0747536422067|1.05670949802647|1.07428606141895|1.08124094657867|1.0202584310479|1.02969301882713|1.04392950205856
NPC(DEP)	NPC-KO	BNIP3	ENSMUSG00000078566	1.44234	3.26595e-08	412.008	583.45	532.896	1220.05	1208.78	1724.47	1.0872264	0.0233648330	1.08862106054304|1.0503928488115|1.02898085998356|1.18810262072894|1.14216260426494|1.12208304347476|1.08895754582377|1.04702166618166|1.02871522437753
NPC(DEP)	NPC-KO	MAP1A	ENSMUSG00000027254	0.243712	0.0273515	1565.83	1472.76	1783.3	1836.99	1907.8	1964.68	1.0369857	0.0066069796	1.01122403216433|1.04800625588667|1.0270045687473|1.02138965533419|1.04738966002445|1.03326988097418|1.03824418946065|1.06223526175731|1.04410783895326
NPC(DEP)	NPC-KO	PDK3	ENSMUSG00000035232	0.407424	0.00964255	331.812	367.432	397.177	546.748	441.649	465.782	1.0876964	0.0413115767	1.20422445699098|1.08748962557625|1.06006268060661|1.09115970405676|1.0172843415998|0.994532517996878|1.16688073569708|1.09360869646704|1.07402496348867
NPC(DEP)	NPC-KO	GSN	ENSMUSG00000026879	0.301701	0.0147857	761.864	810.572	921.091	960.022	1034.52	1079.01	1.0716229	0.0382561590	1.05070959893692|1.00148556324283|1.01747910737357|1.14467246491231|1.07116218576767|1.1198242786771|1.13541317694969|1.035568788238|1.06829084954114
NPC(DEP)	NPC-KO	HMGCS1	ENSMUSG00000093930	0.235811	0.0180559	15805.7	14478.3	14269.4	19431.8	16013.5	17019.1	1.0779772	0.0395078326	1.07717752297937|1.02322006405255|1.00132357533632|1.11476371022923|1.05662583634099|1.03312755478432|1.18930985161776|1.1107766024121|1.09547025094752
NPC(DEP)	NPC-KO	DACT3	ENSMUSG00000078794	0.385855	0.00187841	815.996	758.082	908.118	1103.38	1175.73	964.765	1.1456935	0.0081187921	1.20572082916569|1.09594447044192|1.15701756961651|1.14314164208082|1.03279854843523|1.09481235285563|1.25161752777172|1.13074138277506|1.19944686833385
NPC(DEP)	NPC-KO	AK1	ENSMUSG00000026817	0.378585	7.23518e-05	912.232	871.138	907.12	1163.69	1195.76	1138.58	1.0358136	0.0088067001	1.0429668782873|1.05043263280627|1.05332539176131|1.04431765450184|1.03070248136428|1.04958785457803|1.01984348501366|1.02460559930627|1.00654040495939
NPC(DEP)	NPC-KO	PACSIN1	ENSMUSG00000040276	0.71103	0.00606601	105.258	124.16	161.665	159.18	218.321	262.674	1.0292625	0.0131539587	1.01553242120411|1.01237466334032|1.04420672132262|1.04289173358692|1.0224273133683|1.04039187308529|1.01858252680731|1.01711875930152|1.04983610619048
NPC(DEP)	NPC-KO	CD82	ENSMUSG00000027215	1.22911	1.15423e-09	102.25	126.179	118.754	204.66	307.452	301.733	1.2461885	0.0306909483	1.25783587402001|1.0122871734844|1.38104686438736|1.29162096820757|1.03565188445103|1.41696788920718|1.3176643415061|1.05670617866693|1.44591541600461
NPC(DEP)	NPC-KO	CELSR2	ENSMUSG00000068740	0.290612	0.000558555	3325.13	3331.12	3686.36	4025.96	4246.24	4378.55	1.0789405	0.0121332523	1.03285489027342|1.08050480791088|1.10813340821879|1.03439573083249|1.04197222918419|1.07631272178955|1.07217162862732|1.11426070120028|1.14985877446146
NPC(DEP)	NPC-KO	TUBA4A	ENSMUSG00000026202	1.31089	0.011154	16.0392	13.1226	22.9524	32.6269	39.0574	57.6125	1.0478569	0.0254804065	1.02216370108052|1.04267789157052|1.00440326424283|1.04630732315791|1.0961313938455|1.07342873326746|1.01671087757322|1.07489873044943|1.05399033986841
NPC(DEP)	NPC-KO	NUCB1	ENSMUSG00000030824	0.310808	0.00216376	987.416	1001.35	1102.71	1253.66	1306.92	1274.31	1.0376066	0.0195737701	1.05090844640323|1.0240301104737|1.05802650925061|1.03679218671193|1.04193444645304|1.07537824084281|1.00310068481763|1.01853031292882|1.02975835277335
NPC(DEP)	NPC-KO	SPEG	ENSMUSG00000026207	0.558611	2.09442e-05	377.925	375.508	447.073	566.522	570.838	630.808	1.1001792	0.0436476968	1.14951490000646|1.19754197178356|1.17668703369045|0.997746732975682|1.02953380049244|0.998546537897739|1.09982509049524|1.13793944856301|1.11427693130649
NPC(DEP)	NPC-KO	CSTB	ENSMUSG00000005054	0.406092	0.0159885	230.564	265.48	246.489	314.405	336.494	332.981	1.1039998	0.0278783131	1.13476395006018|1.22638433960239|1.10302170431312|1.03490103345011|1.11497693552708|1.00574505056953|1.08759673270094|1.17200773856649|1.05660050450105
NPC(DEP)	NPC-KO	EPS15	ENSMUSG00000028552	0.24429	0.0238429	1892.63	1910.85	2096.65	2109.87	2361.47	2517.37	1.0569311	0.0196646267	1.06652365986246|1.0655174316982|1.00327174738352|1.07915793984619|1.06935920650134|1.01233681588657|1.05104955153375|1.11284463833999|1.05231933724239
NPC(DEP)	NPC-KO	THSD7A	ENSMUSG00000032625	0.251234	0.029639	710.739	698.525	723.5	847.311	862.267	829.034	1.0945973	0.0194860340	1.14571537397238|1.11517435436017|1.05497082241801|1.10392267410761|1.09535789466287|0.997839037088146|1.15299878428291|1.15025426397851|1.03514231343816
NPC(DEP)	NPC-KO	SNAP25	ENSMUSG00000027273	0.634631	0.0437666	62.1521	130.216	87.818	130.508	143.21	161.12	1.0421241	0.0046354028	1.04988540670347|1.06864284325059|1.05522971843749|1.01522102480893|1.03094862046624|1.02919359718537|1.04982094008873|1.04704471804949|1.03313046237165
NPC(DEP)	NPC-KO	KCNH7	ENSMUSG00000059742	0.836286	0.00568787	62.1521	75.7072	76.8407	90.9599	130.191	162.096	1.1500372	0.0105740410	1.03613612546777|1.05942457228599|1.1325400341258|1.16255048648213|1.18430624729543|1.26966469894266|1.12676719788663|1.14804026029264|1.23090516926861
NPC(DEP)	NPC-KO	MIB2	ENSMUSG00000029060	0.245071	0.0313192	887.17	896.374	817.306	1044.06	983.444	1054.6	1.0820363	0.0215330736	1.09201624614045|1.09010954096559|1.0959501370541|1.11990685216366|1.11466753745146|1.11994316505525|1.09869577084929|0.973862388258051|1.03317521336652
NPC(DEP)	NPC-KO	ALDH18A1	ENSMUSG00000025007	0.316541	0.00188474	2015.93	1640.32	1799.27	2210.72	2303.38	2280.09	1.0448298	0.0127204408	1.07520884343148|1.05477795623694|1.07063344612668|1.04442452118109|1.02890129284725|1.02768675592833|1.02861223385987|1.06298250835551|1.01024053800153
NPC(DEP)	NPC-KO	PLIN3	ENSMUSG00000024197	0.707189	0.00364005	122.299	140.311	145.698	169.067	209.307	288.062	1.1197024	0.0040947016	1.10661428512783|1.1042250973631|1.0717729430156|1.09188599233986|1.09587514229257|1.07425485594522|1.19070929624006|1.18871555574417|1.15326868108109
NPC(DEP)	NPC-KO	HNRNPK	ENSMUSG00000021546	-0.160913	0.0309452	18059.2	17961.8	17985.7	16712.9	16123.7	15470.4	0.9694639	0.0348804879	1.009351295913|0.976048188597655|0.960402814912053|0.964019327243616|0.97177319699906|0.934250941896265|0.979376788978031|0.978344349341201|0.951608190465236
NPC(DEP)	NPC-KO	STAT5B	ENSMUSG00000020919	-0.290632	0.00991375	1147.81	1038.7	1078.76	933.327	910.337	826.105	0.9408270	0.0440569342	0.969477834013264|0.93241844241795|0.921574719601586|0.926121909396235|0.887442209754156|0.87963258813703|1.01455581074019|0.972341021056085|0.963878439271668
NPC(DEP)	NPC-KO	RPL18	ENSMUSG00000059070	-0.182649	0.027035	10820.5	10140.7	9617.07	8974.38	9095.36	8872.32	0.8809401	0.0177268637	0.874942510273223|0.888861244947634|0.874475701895102|0.768840081220598|0.827895824692099|0.847346757024568|0.940763401886542|0.964074727219452|0.94126082080769
NPC(DEP)	NPC-KO	TAMM41	ENSMUSG00000030316	-0.381475	0.0190575	581.422	469.385	506.949	450.845	394.58	350.557	0.9052567	0.0486788577	0.907151599527796|0.87894505928676|0.841938188204045|1.04445562046046|0.996465794401345|0.916334718317745|0.88884145650629|0.852502256934502|0.820675872450739
NPC(DEP)	NPC-KO	RPS5	ENSMUSG00000012848	-0.290232	0.000617096	10450.6	10030.7	8920.51	8192.32	8115.92	7735.7	0.8568086	0.0066425118	0.869323502829974|0.791903072495623|0.776688042897479|0.875490466658456|0.827831376767774|0.849717230719986|0.959576078925941|0.907439744666189|0.853308172810236
NPC(DEP)	NPC-KO	RPLP1	ENSMUSG00000007892	-0.254383	0.00754893	13086	11549.9	10802.6	10185.5	10079.8	9444.54	0.8035843	0.0138046794	0.756509415802902|0.863549587883644|0.854808058972011|0.805454411431621|0.916036824745113|0.909359663005937|0.650960491852981|0.740452600749993|0.735127265321802
NPC(DEP)	NPC-KO	FUS	ENSMUSG00000030795	-0.192762	0.01616	9081.22	8552.9	8476.43	7952.07	7537.07	7355.85	0.9567453	0.0296156338	0.948037667273055|0.991212006563702|0.961239512417117|0.951060694776987|0.989386895048344|0.973519103343114|0.901000619530838|0.953356646331143|0.941894316683709
NPC(DEP)	NPC-KO	HP1BP3	ENSMUSG00000028759	-0.167882	0.0454386	5444.32	5524.61	5901.77	4927.65	4959.28	5130.44	0.9606937	0.0329916003	0.976888842907123|0.961368589064359|0.931869266719796|0.954809079065945|0.930778041313589|0.926377620768028|0.982146787681569|0.985933296376746|0.996071865785164
NPC(DEP)	NPC-KO	RPSA	ENSMUSG00000032518	-0.244664	0.00521324	25892.3	23542.9	22369.6	21088.9	20439	19076.6	0.9466876	0.0115970831	0.93543719278923|0.944478482660676|0.925494765018913|1.01046088928789|0.940242485409895|0.946641611299725|0.938619435988119|0.952848796258221|0.925964964208527
NPC(DEP)	NPC-KO	MTDH	ENSMUSG00000022255	-0.211754	0.0145345	3126.65	3125.19	3028.72	2793.06	2679.94	2540.81	0.9497481	0.0196646267	0.930395698834441|0.953143863830101|0.988423517120002|0.970894336919569|0.954993724525809|0.983161831025116|0.901933474002342|0.937678750331672|0.927107461519107
NPC(DEP)	NPC-KO	FUBP1	ENSMUSG00000028034	-0.192449	0.0157957	7373.04	7318.37	7116.25	6710.27	6182.08	6191.88	0.9455401	0.0255731282	0.977183404168314|0.943737848319349|0.985703911620712|0.943694344892094|0.915521639509697|0.976666964954334|0.903421159148695|0.899272044080695|0.964659215364386
NPC(DEP)	NPC-KO	PRKD3	ENSMUSG00000024070	-0.182713	0.0316789	3161.74	3151.44	3133.51	2882.04	2739.02	2701.93	0.8643678	0.0175517680	0.901933815673016|0.861863795768793|0.992617392478182|0.800797434681192|0.762404813453002|0.880583112274692|0.845019205720058|0.804637450821161|0.929453009975481
NPC(DEP)	NPC-KO	S100A16	ENSMUSG00000074457	-0.580299	4.39849e-05	677.658	686.412	648.656	440.958	373.549	531.207	0.8514137	0.0011311365	0.863298830913078|0.805463377811408|0.833647390256639|0.881276250014735|0.812578361360999|0.879690151922914|0.880597425155624|0.822138417390432|0.884033281161883
NPC(DEP)	NPC-KO	NUMA1	ENSMUSG00000066306	-0.246463	0.000683737	5337.06	5167.27	5380.85	4424.41	4381.44	4584.59	0.9366491	0.0376802984	0.935858156273791|0.93088454084474|0.868922120333081|0.903806305050801|1.01287126481602|0.948004090896993|0.98248224480246|0.948717577656761|0.898295778927942
NPC(DEP)	NPC-KO	PTEN	ENSMUSG00000013663	-0.674688	5.2169e-17	2332.71	2293.42	2345.14	1502.82	1331.96	1532.1	0.6739534	0.0013471423	0.611301024689314|0.749252315248451|0.582127322041679|0.669741528324799|0.755749562942389|0.636706753147152|0.640013296050199|0.773065861447141|0.647622657728058
NPC(DEP)	NPC-KO	HNRNPU	ENSMUSG00000039630	-0.207765	0.0342378	20226.5	18630	17722.3	17737.2	16122.7	15130.6	0.9670780	0.0103855521	0.958326198864407|0.941014615344049|0.949501087837386|0.981143395748699|0.974798660383737|0.968451573407498|0.987252154394107|0.977137047723737|0.966076849692946
NPC(DEP)	NPC-KO	CHRM3	ENSMUSG00000046159	-0.407402	0.0210977	495.212	473.423	424.121	425.139	312.459	312.475	0.8662973	0.0016346690	0.883965249512389|0.866884325489707|0.813603197754349|0.912770200400478|0.893099801163944|0.845186434327567|0.888566171622716|0.871247408851493|0.82135317077457
NPC(DEP)	NPC-KO	NXF1	ENSMUSG00000010097	-0.303878	0.000956977	3490.54	3189.8	3177.41	2879.08	2516.7	2589.63	0.9434019	0.0128485906	0.894205888042729|0.940301407475043|0.974201014767354|0.929977994645551|0.919969153819394|0.96349586450091|0.963855767428108|0.932143243011113|0.972467150927586
NPC(DEP)	NPC-KO	BUB1B	ENSMUSG00000040084	-0.181237	0.0387325	2911.12	2920.28	2949.89	2695.18	2504.68	2544.71	0.8086696	0.0441608530	0.713953823317868|1.02536364795429|0.817940417863052|0.691208115506726|0.989043996350597|0.791226526407229|0.628974317358896|0.900140691046366|0.720175094991703
NPC(DEP)	NPC-KO	RPL15	ENSMUSG00000012405	-0.196569	0.0443558	8342.41	7797.84	7015.46	6967.33	6760.93	6477.99	0.8578478	0.0296156338	0.936324922784629|0.946975935860585|0.959334806361959|0.731777451065334|0.771554773945217|0.758446109974278|0.845562735971349|0.894508929276932|0.876144796681669
NPC(DEP)	NPC-KO	DDX5	ENSMUSG00000020719	-0.168294	0.0240744	22274.5	23602.5	21984.4	20574.7	20058.5	19756.2	0.9656039	0.0288341228	0.991778296256048|0.990431749605873|0.962943160367477|0.984876943754073|0.976436876375062|0.961076884612689|0.932749337052669|0.949566939225133|0.940574575812051
NPC(DEP)	NPC-KO	TARDBP	ENSMUSG00000041459	-0.256472	0.000729116	8041.67	8090.58	7716.01	7044.45	6447.47	6472.13	0.9675041	0.0433093840	0.960643172357461|0.949178661285849|0.959374321392916|0.965003719674355|0.991572114927578|1.00287996115894|0.923220686193813|0.97947650011163|0.976187976334207
NPC(DEP)	NPC-KO	FXYD6	ENSMUSG00000066705	-0.231595	0.0164212	1818.45	1971.42	1918.02	1599.71	1700.5	1561.4	0.8261164	0.0076058381	0.988886513485431|0.78870134104722|0.873762607609618|0.824018018341947|0.763529119748153|0.83052831302742|0.804130410066236|0.7439965610931|0.817494289409127
ST3c.DEP_filtered_DEGs.genelists.xlsx – Corresponds to figure 6E. It is the genelists curated from DEP, DEGs from somatosensory cortex of mice and DEGs from different primary neural cells with Pten loss. These lists are used for enrichment analysis with GWAS genelists of neurological diseases and traits.

## Sheet: AST(DEP) List
Group	Genotype	Gene	Ensembl ID	DEG Log2FC (KO or HT/WT)	DEG adj. p-val	norm.count.AST.WT.or.CT.rep1	norm.count.AST.WT.or.CT.rep2	norm.count.AST.WT.or.CT.rep3	norm.count.AST.KO.or.HT.rep1	norm.count.AST.KO.or.HT.rep2	norm.count.AST.KO.or.HT.rep3	DEP Mean FC (HT/WT)	DEP FDR	DEP Ratio (HT/WT)
AST(DEP)	AST-KO	CLUH	ENSMUSG00000020741	0.472742	0.00421833	1899.06	2031.03	2403.51	2786.58	3131.81	2871.17	1.0409668	0.0493203145	1.02399303263547|0.985781836004|1.07962821535371|1.06171879270651|1.0127750517632|1.04703984710579|1.08525319128604|1.03454950875221|1.03796205513398
AST(DEP)	AST-KO	CD9	ENSMUSG00000030342	0.406453	0.0358554	2948.48	3046.05	3971.59	4730.81	4279.79	4198.91	1.1147667	0.0464062354	1.09937246769721|1.10820955790983|1.22889653370244|0.989397252989763|0.993680316033034|1.10504928080253|1.12385013148438|1.12889910958668|1.25554568048177
AST(DEP)	AST-KO	PITPNM2	ENSMUSG00000029406	0.324886	0.0306614	1219.35	1155.85	1234.51	1398.67	1511.31	1611.4	1.0283935	0.0457530541	1.02721901656312|1.04468984066594|1.00978407938326|1.00398879049533|1.06359140591153|1.03583972361381|1.02872066507037|1.04437431608025|0.997333447861295
AST(DEP)	AST-KO	SH2D3C	ENSMUSG00000059013	1.1683	0.00105683	66.9408	60.3576	92.7141	230.174	132.385	131.985	1.1030106	0.0427965434	1.15491230982078|1.14686969796006|0.999376371490982|1.16106302115104|1.14873489958766|1.0038673807198|1.16041758369186|1.14828334066005|1.00357081360269
AST(DEP)	AST-KO	CARMIL1	ENSMUSG00000021338	0.612012	8.97937e-05	519.049	564.344	625.82	884.456	896.736	831.311	1.0638637	0.0364408700	1.04435222670995|1.08653116667827|1.03212776679158|1.0066904442574|1.03099016939184|1.02587994657039|1.09826333195244|1.13689351835549|1.1130450260567
AST(DEP)	AST-KO	CRYZL2P	ENSMUSG00000033488	0.784687	0.0453693	43.2541	38.2265	30.2329	53.8705	71.507	66.9776	1.0953065	0.0350771557	1.1668341146274|1.21352506020764|1.101585171449|1.08425605633764|1.12349321445102|1.02277781241136|1.05550035946488|1.09387503957731|0.995912084100625
AST(DEP)	AST-KO	TUBB4A	ENSMUSG00000062591	0.857851	0.00225412	313.077	246.46	472.64	613.145	571.089	686.521	1.0531834	0.0049602001	1.04240477171236|1.05537451630185|1.0747536422067|1.05670949802647|1.07428606141895|1.08124094657867|1.0202584310479|1.02969301882713|1.04392950205856
AST(DEP)	AST-KO	MAPKAPK2	ENSMUSG00000016528	0.42069	0.0161438	1364.56	1186.03	1108.54	1486.83	1631.13	1779.83	1.7050935	0.0140616616	1.93289697213443|1.66621680316974|1.11165372116504|2.26799727229754|1.92891772736192|1.29836183752739|2.12004892083837|1.8143710780004|1.20537672730679
AST(DEP)	AST-KO	CCDC47	ENSMUSG00000078622	0.488174	0.000398455	2176.09	2358.98	2551.65	3441.84	3322.18	3176.51	1.1238963	0.0238681827	1.00839542432543|1.10669082782368|1.06434010150317|1.23475796173854|1.25267523455861|1.08920527000935|1.08324509353458|1.16552932781918|1.11022759055954
AST(DEP)	AST-KO	SLC1A1	ENSMUSG00000024935	1.12245	0.00907738	121.523	123.733	69.5356	359.463	162.34	163.504	1.2641182	0.0046714926	1.12827494393566|1.18658350504801|1.08551521119791|1.32996075095232|1.39354550891704|1.27849864486444|1.32069705855443|1.38406431670078|1.26992430701786
AST(DEP)	AST-KO	MAP1A	ENSMUSG00000027254	0.936329	9.38739e-08	3039.11	3444.41	4343.46	7149.11	6916.85	6653.44	1.0369857	0.0066069796	1.01122403216433|1.04800625588667|1.0270045687473|1.02138965533419|1.04738966002445|1.03326988097418|1.03824418946065|1.06223526175731|1.04410783895326
AST(DEP)	AST-KO	CACYBP	ENSMUSG00000014226	0.323533	0.028083	1274.96	1247.39	1160.94	1634.73	1487.15	1487.3	1.1187405	0.0387088534	1.25559397445925|1.0944628610676|1.07995349645671|1.24581239519726|1.08210012956531|1.07112838781266|1.18746339853082|1.03137060661411|1.02077884383714
AST(DEP)	AST-KO	S100A6	ENSMUSG00000001025	0.642855	0.0260854	2834.17	2317.73	1836.14	2748.38	3349.23	4813.53	1.1950884	0.0045721372	1.32046606254735|1.17509625680482|1.15010052010444|1.28434898019084|1.13874947648332|1.11771759280278|1.29451257029732|1.14794786722167|1.12685616046836
AST(DEP)	AST-KO	MEMO1	ENSMUSG00000058704	0.546923	8.42093e-05	720.901	685.059	704.426	1051.94	1065.84	965.266	1.1011419	0.0054100840	1.15195774476722|1.08564045298105|1.12102090384755|1.09445344769607|1.02723446430096|1.0666560844226|1.1554199336934|1.08462065532406|1.12327345995385
AST(DEP)	AST-KO	HMGCS1	ENSMUSG00000093930	0.992231	2.85018e-08	4586.99	4322.61	5176.87	11178.6	8767.33	8075.73	1.0779772	0.0395078326	1.07717752297937|1.02322006405255|1.00132357533632|1.11476371022923|1.05662583634099|1.03312755478432|1.18930985161776|1.1107766024121|1.09547025094752
AST(DEP)	AST-KO	DACT3	ENSMUSG00000078794	0.982768	1.21327e-06	511.84	444.634	563.339	1106.79	1093.86	802.747	1.1456935	0.0081187921	1.20572082916569|1.09594447044192|1.15701756961651|1.14314164208082|1.03279854843523|1.09481235285563|1.25161752777172|1.13074138277506|1.19944686833385
AST(DEP)	AST-HT	DACT3	ENSMUSG00000078794	0.378273	0.0278196	599.748	536.147	484.72	757.882	631.142	717.356	1.1456935	0.0081187921	1.20572082916569|1.09594447044192|1.15701756961651|1.14314164208082|1.03279854843523|1.09481235285563|1.25161752777172|1.13074138277506|1.19944686833385
AST(DEP)	AST-KO	COBLL1	ENSMUSG00000034903	0.307337	0.0318902	1643.65	1732.26	1851.26	2245.91	2148.11	2074.34	1.2312946	0.0137334225	1.32088162188425|1.06795520359074|1.28671806262953|1.35861722736424|1.09442301350839|1.32238251480842|1.3063470505202|1.05248861100125|1.2718377887393
AST(DEP)	AST-KO	PLA2G7	ENSMUSG00000023913	2.11058	0.0119484	988.664	1177.98	4137.87	7826.9	9520.09	9880.19	1.0996527	0.0145285113	1.00909769462693|1.05592391063049|1.05885542213223|1.07840548798174|1.12244337086416|1.13123686692967|1.11035783505898|1.15875361755438|1.1717998250701
AST(DEP)	AST-KO	BRINP2	ENSMUSG00000004031	0.974672	0.000427637	110.195	119.709	84.652	244.866	207.757	165.474	1.1189009	0.0415115252	1.21616703585211|1.20818893723225|1.16560609217798|1.02814975316633|1.0172298024176|0.983005140522835|1.17132198395673|1.15907115902143|1.12136860857231
AST(DEP)	AST-KO	CAPZA1	ENSMUSG00000070372	0.565431	0.000151419	1445.92	1385.21	1218.38	2146.99	1931.65	1913.79	1.1166095	0.0383544799	1.23983683214994|1.16492717829674|1.26268115393265|1.08237494613832|1.03231044348471|1.07502734958698|1.07455811650826|1.02035315986285|1.09741658468722
AST(DEP)	AST-KO	PACSIN1	ENSMUSG00000040276	1.25627	0.00650518	23.6867	26.155	60.4657	75.4187	97.5974	90.6168	1.0292625	0.0131539587	1.01553242120411|1.01237466334032|1.04420672132262|1.04289173358692|1.0224273133683|1.04039187308529|1.01858252680731|1.01711875930152|1.04983610619048
AST(DEP)	AST-KO	ARRB2	ENSMUSG00000060216	1.16775	0.000553608	198.763	203.204	214.653	292.86	397.154	695.386	1.0758051	0.0412883986	1.00001663153245|1.08144855363216|1.0301600712349|1.09378510860546|1.17864046426946|1.12617673094991|1.0209367921548|1.10006086014554|1.0510208892206
AST(DEP)	AST-KO	C1QC	ENSMUSG00000036896	2.09346	0.0019723	399.585	381.259	534.114	766.92	1585.72	3259.25	1.0837002	0.0156839016	1.06270583622182|1.11751678817692|1.15267051228079|1.03766539078336|1.09642001519379|1.12729944360629|1.01061420386215|1.05950655378334|1.08890283353517
AST(DEP)	AST-KO	CD82	ENSMUSG00000027215	2.83955	8.30088e-35	49.4332	54.3218	50.3881	420.19	372.03	311.249	1.2461885	0.0306909483	1.25783587402001|1.0122871734844|1.38104686438736|1.29162096820757|1.03565188445103|1.41696788920718|1.3176643415061|1.05670617866693|1.44591541600461
AST(DEP)	AST-KO	RAP1GAP2	ENSMUSG00000038807	0.704857	2.29397e-06	550.974	465.76	497.835	811.976	828.128	828.356	1.0324977	0.0308306132	1.04113705200961|1.05307065861743|1.04724305119822|1.01263773140517|0.99036860812786|1.03431088601825|1.02939675334126|1.02387223708217|1.06044240595614
AST(DEP)	AST-KO	BCAN	ENSMUSG00000004892	0.723295	2.52079e-07	2807.39	2665.79	3120.03	4700.45	5089.56	4396.89	1.0378243	0.0392132420	0.999274581591688|1.02460863900355|1.02206445027075|1.00927244118151|1.06016625396435|1.04806169764835|1.03096944277749|1.07954006860733|1.06646123197373
AST(DEP)	AST-KO	TUBB4B	ENSMUSG00000036752	1.22114	2.39317e-09	5594.19	5678.64	8470.24	14866.3	16694	14467.2	1.0270247	0.0392132420	1.03705360297683|1.01591613192543|1.00145376980821|1.04580886865524|1.05504107924786|1.02486984060884|1.04506116957717|1.00587535953384|1.0121427360575
AST(DEP)	AST-KO	CSMD1	ENSMUSG00000060924	2.28511	0.00308701	160.658	192.138	693.34	1589.67	1890.1	1619.28	1.0790560	0.0415115252	1.14462872828151|1.15190072870053|1.05884324109981|1.11599259825161|1.11755406312819|1.0266732220029|1.06060054807894|1.05921385026332|0.97609695531813
AST(DEP)	AST-KO	LIG1	ENSMUSG00000056394	1.59135	7.33229e-10	307.928	291.728	264.034	1163.6	827.162	611.664	1.3557379	0.0001359930	1.24627225253464|1.36488766354045|1.31408609014835|1.29146880279404|1.40918141795393|1.36061506993769|1.34020448426782|1.46259725330995|1.41232815237101
AST(DEP)	AST-KO	ELMO1	ENSMUSG00000041112	1.16824	1.86674e-12	216.27	210.246	202.56	438.8	469.627	505.287	1.0891793	0.0483053099	1.01805899852215|1.07829526165154|1.19994336000155|0.973670626152654|1.05138154313789|1.10959505745791|1.09569379428384|1.11458243874082|1.16139245915854
AST(DEP)	AST-KO	ABHD3	ENSMUSG00000002475	1.5617	1.44385e-10	128.732	116.691	154.188	298.737	439.671	441.264	1.0967339	0.0392094555	1.16477395093481|1.06658787162998|1.00816480316321|1.18271539464638|1.07836478439671|1.02553923322333|1.20377596965935|1.09734111845843|1.0433417890617
AST(DEP)	AST-KO	HAVCR2	ENSMUSG00000020399	2.1212	1.75927e-05	32.9555	18.1073	30.2329	76.3982	80.2038	196.993	1.4539261	0.0025918205	1.31252792249335|1.25706117271823|1.43402962600153|1.37229567551581|1.30946719056381|1.49808934263512|1.60910847983929|1.53568770441394|1.75706798102899
AST(DEP)	AST-KO	MAT2A	ENSMUSG00000053907	0.804653	4.97961e-07	2160.64	1917.36	2509.33	4052.04	3878.77	3575.42	1.0220295	0.0217086824	1.01115801923676|1.04852456443313|1.03070773314252|1.00625713918546|1.01902860485336|1.02706719819116|1.00790425734546|1.02140252563518|1.0262158188748
AST(DEP)	AST-KO	SNX5	ENSMUSG00000027423	0.769818	7.19105e-08	1604.52	1601.49	1890.56	2716.05	2948.21	3025.81	1.0468419	0.0493203145	1.05122291829091|1.03878260957611|0.999296182049099|1.06726651838753|1.05750469362677|0.993839173465022|1.10574476851547|1.08052784598376|1.02739231883226
AST(DEP)	AST-KO	GALNT10	ENSMUSG00000020520	1.87567	4.70209e-25	392.376	362.146	276.127	1190.05	1369.26	1222.34	1.1814825	0.0221925211	1.29536281798592|1.23426959319769|1.39813920299967|1.12115481333007|1.06434683567222|1.20910786029702|1.09337068652597|1.03813952814368|1.17945144121344
AST(DEP)	AST-KO	UGT1A10	ENSMUSG00000090124	2.14098	0.000884984	18.5375	12.0715	13.1009	22.5277	62.8102	107.361	1.1137039	0.0137334225	1.12063994199869|1.08592152450081|1.20640392782884|1.06198775206594|1.02529967113735|1.14231697660405|1.11153386318999|1.07330891922078|1.19592239022868
AST(DEP)	AST-KO	SLC39A12	ENSMUSG00000036949	1.58036	5.8226e-07	857.872	848.024	1883.51	3283.16	3890.37	3560.65	1.0695252	0.0323115074	1.14578196472744|1.09520692331228|1.15017138950347|1.04576923019232|1.02686785367068|1.03688889815182|1.04724973319229|1.02823545447364|1.04955497147364
AST(DEP)	AST-KO	AP3M2	ENSMUSG00000031539	0.587711	2.76798e-06	1233.77	1296.68	1227.45	1837.47	1976.1	1834.01	1.0525571	0.0443307902	1.05463677129615|1.11760105307067|1.05615353551775|1.01714246491417|1.08448113946148|1.01692978013182|1.00012898417131|1.09440274581238|1.03153726662676
AST(DEP)	AST-KO	SLC38A3	ENSMUSG00000010064	1.99126	2.86048e-09	1986.6	2132.64	4954.16	12166.9	13282.9	10624.8	1.0627812	0.0401739571	1.01550181851553|1.06329326097759|1.10642231278775|1.09183735515286|1.0025961357398|1.12414665899883|1.03102550461468|1.02396303860587|1.10624465149909
AST(DEP)	AST-HT	SLC38A3	ENSMUSG00000010064	0.260901	0.00189518	11550.4	11738	11173.4	15038.8	13252	13002.2	1.0627812	0.0401739571	1.01550181851553|1.06329326097759|1.10642231278775|1.09183735515286|1.0025961357398|1.12414665899883|1.03102550461468|1.02396303860587|1.10624465149909
AST(DEP)	AST-KO	SPCS2	ENSMUSG00000035227	0.3701	0.0245782	1788.86	1812.74	2134.44	2272.36	2564.59	2576.67	1.1054777	0.0115970831	1.03438912215246|1.09228516823554|1.07158307420414|1.06242975538581|1.118596185831|1.06977078400343|1.14036589889201|1.19663193296592|1.16324732640146
AST(DEP)	AST-KO	TRAP1	ENSMUSG00000005981	0.539042	0.000209127	1097.83	1121.65	1302.03	1705.25	1749.02	1662.62	1.0812338	0.0033269805	1.04773933031415|1.03842897666508|1.09661188321318|1.07511589868595|1.06524084152636|1.09550382450066|1.0920063317415|1.0856703363279|1.13478663465195
AST(DEP)	AST-KO	TNR	ENSMUSG00000015829	4.65623	1.17097e-125	122.553	171.013	187.444	3471.22	4269.16	4392.95	1.0307884	0.0188113955	1.03090197958643|1.01510671910565|1.03992031057152|1.04695536375183|1.03216184326433|1.0604399224962|1.02843556373688|1.0003313392715|1.02284238820061
AST(DEP)	AST-HT	TNR	ENSMUSG00000015829	0.417154	0.03645	308.384	307.391	256.792	381.418	384.819	398.641	1.0307884	0.0188113955	1.03090197958643|1.01510671910565|1.03992031057152|1.04695536375183|1.03216184326433|1.0604399224962|1.02843556373688|1.0003313392715|1.02284238820061
AST(DEP)	AST-KO	PSAT1	ENSMUSG00000024640	1.86305	6.74443e-20	1045.31	957.674	1491.49	4615.24	4303.95	3793.1	1.0243667	0.0172804379	1.03417368579087|1.02201609028221|1.009240430378|1.02902483116774|1.03491015237489|1.02370553511381|1.01920250587802|1.04509037032681|1.00193651872497
AST(DEP)	AST-KO	FSD1L	ENSMUSG00000054752	0.766721	0.000339676	752.827	697.13	730.628	1570.08	1091.93	1048	1.0427235	0.0483053099	1.02374076960685|1.01207520486479|1.00943762356625|1.0482781481944|1.09533402237218|1.10039785634319|1.03446239518345|1.02372046908244|1.03706515792015
AST(DEP)	AST-KO	EML2	ENSMUSG00000040811	0.534753	0.000772655	513.899	483.867	509.928	709.132	796.24	678.641	1.0660964	0.0044936290	1.02732447709898|1.06249452362916|1.09436904780875|1.03783657303365|1.0725765773116|1.07556766624819|1.05237189779953|1.06474359527204|1.10758321528774
AST(DEP)	AST-KO	FN1	ENSMUSG00000026193	1.11393	4.57962e-07	12327.4	12373.3	8876.37	30227.2	21591.2	20853.7	1.1299961	0.0085286780	1.05207578832534|1.12592407853332|1.17661139561107|1.04385818170964|1.11301892963503|1.16645502846942|1.09668329452503|1.16953441243691|1.22580363620322
AST(DEP)	AST-HT	FN1	ENSMUSG00000026193	0.391163	1.84477e-07	8268.31	8890.85	7955.57	10310.2	10800.6	11825	1.1299961	0.0085286780	1.05207578832534|1.12592407853332|1.17661139561107|1.04385818170964|1.11301892963503|1.16645502846942|1.09668329452503|1.16953441243691|1.22580363620322
AST(DEP)	AST-KO	LAP3	ENSMUSG00000039682	0.633495	6.71384e-07	1020.59	965.722	1043.03	1536.78	1531.6	1631.1	1.0487397	0.0047957828	1.02418262240316|1.05858916372925|1.01813244449665|1.05007357424223|1.059481362957|1.03495608532467|1.05530534543378|1.07655150584542|1.06138499597353
AST(DEP)	AST-KO	GRB14	ENSMUSG00000026888	0.884289	7.4642e-05	126.673	154.918	114.885	242.907	229.016	260.031	1.1402248	0.0300767520	1.12844414218201|1.17217706003033|1.28064392404268|0.991425167725655|1.02670110480382|1.10787311623548|1.12617258327305|1.16444581080301|1.26414045524927
AST(DEP)	AST-KO	DNAJA1	ENSMUSG00000028410	0.412838	0.000318835	3403.68	3585.24	3526.16	4608.38	4755.21	4635.25	1.0455345	0.0298078432	1.06609864166436|1.00531805167093|1.03207364489809|1.05710035415726|1.02252297220497|1.0334455125606|1.10764262190746|1.02680870733282|1.05879973091482
AST(DEP)	AST-KO	MPEG1	ENSMUSG00000046805	1.98447	0.00276296	1402.67	1297.69	1518.7	2378.14	4545.52	9771.84	1.0916035	0.0206122336	1.10945030520593|1.11887635146207|1.16912440324293|1.01015451516182|1.01498825496018|1.06360693124437|1.09158915843479|1.09699121693742|1.14965025238446
AST(DEP)	AST-KO	ALDH18A1	ENSMUSG00000025007	1.16357	1.25159e-08	384.137	335.991	397.058	985.341	851.319	665.837	1.0448298	0.0127204408	1.07520884343148|1.05477795623694|1.07063344612668|1.04442452118109|1.02890129284725|1.02768675592833|1.02861223385987|1.06298250835551|1.01024053800153
AST(DEP)	AST-KO	RIF1	ENSMUSG00000036202	0.706457	0.00231902	522.138	510.022	582.487	1123.45	794.307	717.055	1.3011973	0.0387074445	1.23979779288841|1.13914048521397|1.65013886373477|1.12239595016346|1.02747564289373|1.49264381531359|1.24443405299241|1.1393784971558|1.65537036334083
AST(DEP)	AST-KO	PMM1	ENSMUSG00000022474	0.684727	3.58599e-05	1606.58	1677.94	1869.4	2362.47	2988.8	2933.23	1.0780595	0.0172804379	1.0237221593749|1.0183852763404|1.05294677145437|1.11319319286918|1.04946990471511|1.12291557302652|1.11752771176165|1.07591656155198|1.12845846669724
AST(DEP)	AST-KO	SPIRE1	ENSMUSG00000024533	0.796251	1.43994e-08	1037.07	1075.37	1093.42	2034.35	1842.75	1690.2	1.0622265	0.0300767520	1.05445595750591|0.979968453426113|1.0903528785955|1.07391609589575|1.05497337223845|1.10615003368188|1.018472497238|1.08149907755059|1.10025002116596
AST(DEP)	AST-KO	CCM2	ENSMUSG00000000378	0.498246	0.0145663	589.079	481.855	415.198	702.276	719.901	676.671	1.0684873	0.0001359930	1.05594883291171|1.06936077577698|1.08374158471218|1.05483148165692|1.05867204614916|1.07334642501238|1.06388777406022|1.06922932536788|1.087367236833
AST(DEP)	AST-KO	MAPRE1	ENSMUSG00000027479	0.304302	0.0451169	4711.6	4710.91	4071.36	5866.99	5500.24	5295.17	1.0648229	0.0409293453	1.0206026769832|1.00768857354785|1.01632266772211|1.10045949419958|1.02250958580469|1.09560447418831|1.11790261860248|1.07820455910587|1.12411101834837
AST(DEP)	AST-KO	DUS3L	ENSMUSG00000007603	-0.543722	0.000371677	681.766	642.809	731.635	458.389	474.458	477.708	0.8376711	0.0462022682	1.03464926361667|0.719906342692468|0.786790008386428|0.978593252183389|0.788143115317962|0.914338727936254|0.794038451594345|0.670502122053394|0.852078323042717
AST(DEP)	AST-KO	STAT5B	ENSMUSG00000020919	-1.03171	1.49059e-09	1772.39	1586.4	1481.41	678.769	792.375	896.319	0.9408270	0.0440569342	0.969477834013264|0.93241844241795|0.921574719601586|0.926121909396235|0.887442209754156|0.87963258813703|1.01455581074019|0.972341021056085|0.963878439271668
AST(DEP)	AST-KO	PEBP1	ENSMUSG00000047104	-3.4455	0.00211077	29.8659	26.155	8.0621	0.979464	0	4.92483	0.7385206	0.0303266670	0.528399329956375|0.773628738253013|0.827650313677439|0.542651747863948|0.791572365230153|0.849270913473113|0.579841678675798|0.845959255264056|0.907711146547224
AST(DEP)	AST-KO	PLPPR1	ENSMUSG00000063446	-0.98785	6.07059e-05	215.24	207.228	216.669	130.269	107.26	84.707	0.9328657	0.0398369344	0.854720508789909|0.902962317926363|0.918240711971629|0.937036150224783|0.986281305052986|1.00584079920326|0.892617538909639|0.939681360322467|0.95841033578372
AST(DEP)	AST-KO	EPB41L1	ENSMUSG00000027624	-0.65208	1.01964e-05	1280.11	1303.72	1235.52	724.804	830.061	875.634	0.9724033	0.0487949323	0.963132007616688|0.935279606137411|0.953624575056994|0.997247441953346|0.974143825074883|0.988446413072125|1.0000864640499|0.964399506775985|0.975270226074715
AST(DEP)	AST-KO	GPR162	ENSMUSG00000038390	-0.985187	0.000120135	325.435	256.52	377.911	143.002	144.947	196.993	0.8994873	0.0433093840	0.818073463311819|0.968470293669111|0.819195710182783|0.858506195760028|0.999521375460584|0.883772948889501|0.858525462735342|1.00481919740618|0.884500690308984
AST(DEP)	AST-KO	HIP1R	ENSMUSG00000000915	-0.379177	0.0169825	735.319	758.494	746.752	529.89	612.641	580.145	0.9587149	0.0046714926	0.976603296792727|0.958901314647354|0.97672079497191|0.947802241782461|0.937754372548416|0.953553870444851|0.965293923530089|0.973619898448622|0.938184750316596
AST(DEP)	AST-KO	EPHB6	ENSMUSG00000029869	-0.986006	7.54695e-05	387.227	365.164	426.283	144.961	202.925	247.226	0.9120472	0.0421379989	0.800304150458958|0.972369197770097|0.970534825956712|0.836896098473168|0.950738465121145|0.927518268096744|0.88187518992285|0.956784520419815|0.911403705551902
AST(DEP)	AST-KO	TOR1AIP1	ENSMUSG00000026466	-0.307895	0.0298705	2186.39	2115.53	2095.14	1628.85	1691.04	1847.8	0.9217462	0.0044936290	0.944593422630255|0.8931268870325|0.89164945320186|0.963220275636754|0.922416432794375|0.908954026538337|0.963113989419945|0.907904257341545|0.900737217496024
AST(DEP)	AST-KO	LRP11	ENSMUSG00000019796	-0.479904	0.00324442	1094.74	1155.85	963.421	770.838	816.532	717.055	0.9761500	0.0436476968	0.987047364786247|0.968290055781176|0.961867631151605|1.00909906864619|0.986280013508904|0.982543091432542|0.979244116322037|0.957256102077513|0.953722309917303
AST(DEP)	AST-KO	NEU1	ENSMUSG00000007038	-0.391954	0.0212451	652.93	638.785	604.657	452.512	464.795	527.941	0.8784456	0.0363394335	0.997155744992298|0.973598126062673|0.885593671940215|0.925994292516191|0.900790918918117|0.821713269711456|0.839404451625695|0.81669086111005|0.745068889569126
AST(DEP)	AST-KO	RIC8A	ENSMUSG00000025485	-0.37441	0.0115611	799.17	791.691	757.837	583.761	625.203	602.799	0.9489620	0.0177118146	0.949738805526731|0.961946068198849|0.930877456214298|0.947038509280604|0.978811401409323|0.933832160927492|0.993116756018471|0.898777739287601|0.946519018806702
AST(DEP)	AST-KO	NBEA	ENSMUSG00000027799	-0.949204	1.90971e-06	2020.58	1989.79	1391.72	989.259	858.084	950.492	0.9730398	0.0232989035	0.970706695992995|1.00218927490127|0.997543572346063|0.95351404591329|0.963683222342196|0.968811428347141|0.963579738590018|0.973682496924591|0.963647821667867
AST(DEP)	AST-KO	FBXO41	ENSMUSG00000047013	-0.760433	0.000783665	197.733	190.126	207.599	123.412	126.587	101.451	0.9520896	0.0115970831	0.945074535878488|0.938052811656509|0.930045587994465|0.958474961395954|0.955292394459155|0.918803348404936|0.961788087990384|0.996236833683464|0.965037775298137
AST(DEP)	AST-KO	DNM3	ENSMUSG00000040265	-0.792523	1.41658e-07	950.559	994.895	895.901	510.301	599.112	530.896	0.9617648	0.0493203145	0.936769121317776|0.991626864473507|0.933465322368334|0.95877254537193|0.996863486414414|0.922186958770023|0.968360704212123|1.00032633448893|0.947511886364991
AST(DEP)	AST-KO	CXADR	ENSMUSG00000022865	-1.05429	8.59351e-06	1522.13	1550.18	1034.97	792.387	639.697	545.671	0.9244917	0.0298078432	0.909649492486252|0.895615343388028|0.889727263720112|0.99677825948695|0.97635462147487|0.98007963833495|0.903968432834174|0.854159458278116|0.914092808410478
AST(DEP)	AST-KO	GRIP1	ENSMUSG00000034813	-0.727382	0.00121731	581.87	568.367	397.058	311.47	331.444	291.55	0.9548892	0.0232989035	0.970496969035028|0.955164680364675|0.909062511516581|0.921369550829761|0.978071300903788|0.947682595229936|0.991402104485497|0.971305593125238|0.94944762891339
AST(DEP)	AST-KO	CD47	ENSMUSG00000055447	-1.1972	2.71727e-13	3408.83	3429.32	2668.55	1295.83	1339.31	1510.94	0.9594108	0.0145285113	0.93927988937306|0.979671683641675|0.967661570062987|0.924611906863649|0.966167681548355|0.955297028594198|0.942329329692449|0.987331868489439|0.972346262448534
AST(DEP)	AST-KO	HS2ST1	ENSMUSG00000040151	-0.475698	0.000644621	2861.98	2937.4	2717.93	1885.47	2028.29	2211.25	0.9308527	0.0237079627	0.933574780594386|1.00859304707334|0.924566328454771|0.874570524486516|0.953439144174462|0.896562335148752|0.908148141195979|0.972223678714043|0.905996286848274
AST(DEP)	AST-KO	MICOS10-NBL1	ENSMUSG00000041120	-1.15971	8.24206e-07	4982.46	4700.85	3735.77	1425.12	2287.26	2293.98	0.8887149	0.0131539587	0.932654115394466|0.871291106498178|0.819854822783523|0.97500414625851|0.907503034661957|0.856373638396345|0.938165167261299|0.873356725208012|0.824231679475352
AST(DEP)	AST-KO	CCDC177	ENSMUSG00000062961	-0.702872	0.00322688	368.689	318.889	254.964	196.872	210.656	171.384	0.9562111	0.0306909483	0.932021448407051|0.975903224576688|0.95172722152774|0.89843967975585|0.974647300942892|0.951872124615644|0.954872116308169|0.994722853413484|0.971694276170535
AST(DEP)	AST-KO	CELF2	ENSMUSG00000002107	-0.785779	0.000164337	7508.7	7504.46	5379.43	4620.13	3706.77	3501.55	0.9653799	0.0066069796	0.951994337302034|0.975797406323954|0.973768652834895|0.964670702076586|0.978781102304088|0.976353449908342|0.946030212709059|0.97636767178147|0.9446551683963
AST(DEP)	AST-KO	HSPB1	ENSMUSG00000004951	-1.73844	4.69748e-14	972.186	945.603	622.797	231.154	236.746	293.52	0.8851514	0.0022967783	0.915204665245973|0.952180495616607|0.878364382594005|0.866695799793528|0.898827133896392|0.878269259951066|0.855273785102729|0.854292334357407|0.867255173309892
AST(DEP)	AST-KO	WWC2	ENSMUSG00000031563	-0.65961	2.75107e-05	4959.8	5325.55	4093.53	2959.94	3148.24	2994.29	0.9240099	0.0159407839	0.862681823148288|0.881113212042755|0.904984505238292|0.904502845412184|0.92824232235974|0.957594750158452|0.938044199511445|0.95631013089666|0.982615625134179
AST(DEP)	AST-KO	SYT7	ENSMUSG00000024743	-1.44136	0.00301755	114.314	112.668	64.4968	49.9527	40.585	16.7444	0.9461341	0.0122551006	0.938328942506735|0.94150534281219|0.935931172321224|0.939593720162477|0.914901041723757|0.934698074076012|0.956758432654393|0.943488354063316|1.01000200789524
AST(DEP)	AST-KO	DGLUCY	ENSMUSG00000021185	-0.723744	0.000765832	1337.79	1483.79	957.374	734.598	746.958	806.687	0.9116114	0.0300767520	0.844494836927063|0.849355057465412|0.926605727833047|0.942424806498743|0.946910868297385|1.01479704371443|0.863982497227384|0.874568292116424|0.941363428526586
AST(DEP)	AST-KO	SPR	ENSMUSG00000033735	-0.579038	0.000260938	845.514	918.442	871.714	535.767	649.361	579.16	0.9752290	0.0220636937	0.979767876033559|0.994635013246785|0.960763605215445|0.985739833220651|0.98329474812538|0.955231045630578|0.964456072533723|0.990824093557594|0.962348339394372
AST(DEP)	AST-KO	TXNL4A	ENSMUSG00000057130	-0.461732	0.0411104	357.361	380.253	332.562	282.086	283.129	211.768	0.8419757	0.0067653679	0.939522633757709|0.835688721279949|0.896306680687791|0.896708670061558|0.813002679031562|0.836815055809052|0.838235025743899|0.7458415936257|0.77565980894037
AST(DEP)	AST-KO	SRGAP3	ENSMUSG00000030257	-0.327396	0.00916035	5692.03	5659.53	5587.03	4729.83	4510.74	4258.99	0.9821562	0.0412883986	0.957948853425889|0.978935954125578|0.990690789421966|0.972434979534863|0.977782013568502|0.98175719593779|0.983233990730056|0.995618683615758|1.00100329378331
AST(DEP)	AST-KO	HMGA1	ENSMUSG00000046711	-1.17119	0.000108373	789.901	666.952	417.214	233.112	243.51	355.573	0.8462290	0.0166834626	0.871566013754405|0.87377815871075|0.749660083987851|0.943427858393013|0.945636071721573|0.797427117289774|0.850043622020805|0.856308654771198|0.728213251286177
AST(DEP)	AST-KO	CUX1	ENSMUSG00000029705	-0.429584	0.00144486	4253.32	4486.58	3882.91	3006.96	3146.31	3218.87	0.8667378	0.0371889761	0.832224315977651|1.03153322669005|0.889513603733847|0.786130942720515|0.959233263445497|0.817711315567988|0.755637175591822|0.929072291711827|0.799584476844348
AST(DEP)	AST-KO	TRIQK	ENSMUSG00000055963	-0.848068	0.00016331	238.927	252.496	215.661	113.618	128.519	150.7	0.8777395	0.0040947016	0.912679618691143|0.8747592572453|0.821637740510013|0.915211975246373|0.873958554346383|0.823235719242493|0.938124012259207|0.895983766984917|0.844065081338179
AST(DEP)	AST-KO	UNC5C	ENSMUSG00000059921	-2.29325	1.32354e-11	1120.49	1004.95	593.572	267.394	169.104	118.196	0.9121946	0.0443499175	0.958375911682908|0.936333388208113|1.03649322048978|0.868166796487149|0.845077924837404|0.938154198445743|0.86010271563367|0.837364671180084|0.929682266437219
AST(DEP)	AST-KO	NEGR1	ENSMUSG00000040037	-0.609153	1.28656e-05	909.365	902.346	877.761	621.96	581.719	559.46	0.9547607	0.0131539587	0.929406879244987|0.968940403015709|0.976092537407764|0.940984419335755|0.9854107255093|0.963597357648481|0.918618343734055|0.948460492194266|0.961335399328427
AST(DEP)	AST-KO	DCAF6	ENSMUSG00000026571	-0.633661	0.000222835	1206.99	1269.52	972.491	751.249	756.621	715.085	0.6298384	0.0321239693	0.398010320874842|0.701843579692059|0.503564164407304|0.633810952067609|1.11353712103418|0.80123644820167|0.377093390395696|0.662620099775321|0.476829420667088
AST(DEP)	AST-KO	LDB1	ENSMUSG00000025223	-0.414094	0.00823311	1851.69	1819.78	2033.66	1284.08	1461.06	1536.55	0.8138292	0.0406455064	0.649381998583873|0.819393178374045|0.783990841770419|0.648053669448302|0.814708094451213|0.781739753296493|0.816172279759059|1.02622746318559|0.984795911304895
AST(DEP)	AST-KO	XKR4	ENSMUSG00000051951	-1.94239	1.88174e-08	121.523	173.025	95.7374	34.2812	36.7198	30.5339	0.9386592	0.0057721971	0.957455436426813|0.922124175989763|0.907163590720099|0.960287476408969|0.955032793022877|0.93903849210835|0.945708066264678|0.96179703303033|0.899325446790077
AST(DEP)	AST-KO	SH3RF1	ENSMUSG00000031642	-0.437036	0.0330999	475.795	553.278	432.33	395.704	344.973	338.828	0.9385160	0.0036280026	0.918620005446701|0.917548327639301|0.929134826533657|0.952090900392016|0.937287719411264|0.936049966450385|0.948443738098086|0.922491456410938|0.984977068485657
AST(DEP)	AST-KO	NUMA1	ENSMUSG00000066306	-0.410666	0.0187706	3899.04	4608.3	5159.74	3243.99	3468.09	3569.51	0.9366491	0.0376802984	0.935858156273791|0.93088454084474|0.868922120333081|0.903806305050801|1.01287126481602|0.948004090896993|0.98248224480246|0.948717577656761|0.898295778927942
AST(DEP)	AST-KO	PTEN	ENSMUSG00000013663	-1.20097	3.95138e-05	3786.79	3609.38	1763.58	1409.45	1319.98	1254.85	0.6739534	0.0013471423	0.611301024689314|0.749252315248451|0.582127322041679|0.669741528324799|0.755749562942389|0.636706753147152|0.640013296050199|0.773065861447141|0.647622657728058
AST(DEP)	AST-HT	PTEN	ENSMUSG00000013663	-0.460288	2.53828e-09	1687.1	1798.39	1756.74	1239.36	1282.07	1288.68	0.6739534	0.0013471423	0.611301024689314|0.749252315248451|0.582127322041679|0.669741528324799|0.755749562942389|0.636706753147152|0.640013296050199|0.773065861447141|0.647622657728058
AST(DEP)	AST-KO	CTSF	ENSMUSG00000083282	-0.633444	0.000662144	1560.24	1784.57	1760.56	896.21	1200.16	1194.76	0.8437051	0.0131539587	0.774347840451918|0.860179138501781|0.740324858344339|0.788398596098351|0.897367480459927|0.804855989229255|0.892925251071647|0.974834163439997|0.860112513744429
AST(DEP)	AST-KO	CHRM3	ENSMUSG00000046159	-3.19211	0.000825339	36.045	22.1311	13.1009	2.93839	4.83155	0	0.8662973	0.0016346690	0.883965249512389|0.866884325489707|0.813603197754349|0.912770200400478|0.893099801163944|0.845186434327567|0.888566171622716|0.871247408851493|0.82135317077457
AST(DEP)	AST-KO	CTNNBIP1	ENSMUSG00000028988	-1.14914	2.13086e-19	2943.34	2629.58	2672.59	1190.05	1315.15	1212.49	0.8629563	0.0211984631	0.923375372985325|0.87916616587281|0.946683389626406|0.90023774320292|0.861218284419592|0.939542293352727|0.780157849275377|0.738586791983989|0.797639194665579
AST(DEP)	AST-KO	GMPR	ENSMUSG00000000253	-0.880907	0.00118914	612.766	554.284	903.963	299.716	380.726	444.219	0.8871884	0.0433093840	0.931262271821888|0.76763368323577|0.871781087970177|0.999915380885936|0.818727852045517|0.928300664779004|0.966574112374424|0.794636439037694|0.905864053337115
AST(DEP)	AST-HT	GMPR	ENSMUSG00000000253	-0.341019	0.00947905	907.131	807.795	917.683	713.3	691.487	673.94	0.8871884	0.0433093840	0.931262271821888|0.76763368323577|0.871781087970177|0.999915380885936|0.818727852045517|0.928300664779004|0.966574112374424|0.794636439037694|0.905864053337115
AST(DEP)	AST-KO	SLC25A24	ENSMUSG00000040322	-0.72778	0.0394169	441.809	389.307	203.568	207.646	179.734	237.377	0.9619768	0.0293031101	0.947921472215482|0.989526178761691|0.925767058474976|0.954480789367684|0.994580858761018|0.953781355174673|0.954197668115814|0.992382334705405|0.945153335451658
AST(DEP)	AST-KO	GRM8	ENSMUSG00000024211	-1.85468	5.69145e-05	112.255	122.727	54.4192	31.3429	31.8882	16.7444	0.8956065	0.0418722741	0.799545773032629|0.855694279349302|0.834949950299426|0.839021952758397|0.895685898569289|0.874871771557889|0.953719760486929|1.0149544259067|0.992014609014165
AST(DEP)	AST-KO	PGRMC2	ENSMUSG00000049940	-0.429434	0.0193433	1407.82	1390.24	1093.42	948.121	1020.42	920.943	0.9300483	0.0407939470	0.8512884952332|0.898086823976198|0.938324118209489|0.915864314363344|0.96157899389581|1.01094388294763|0.884165315473332|0.931047613937646|0.979135312224387
AST(DEP)	AST-KO	VAPA	ENSMUSG00000024091	-0.645977	2.01183e-05	4416.03	4337.7	3528.18	2638.68	2672.81	2537.27	0.9700065	0.0250419917	0.977104215020474|0.982475391960152|0.967478813886684|0.990855922130732|0.984164741908622|0.959155278118479|0.983745110188459|0.944310716711891|0.940767971340071
AST(DEP)	AST-KO	PIP4P1	ENSMUSG00000035953	-0.397356	0.0370865	916.574	840.983	765.899	561.233	647.428	707.205	0.8587182	0.0443478911	0.759537021198657|0.839683671461428|0.990218648961371|0.768490149870977|0.844245795882303|1.00472731452592|0.740442735491136|0.813035503978589|0.968082519011949
AST(DEP)	AST-KO	CYFIP2	ENSMUSG00000020340	-1.07119	1.6922e-07	4698.21	4879.91	3260.11	2281.17	1976.1	1852.72	0.9600152	0.0294428127	0.973047159559837|0.940946695316748|0.941921637270592|1.00230886563738|0.988670964146151|0.975531705324247|0.948143926781351|0.926731451215445|0.942834257398048
AST(DEP)	AST-KO	PLXNA4	ENSMUSG00000029765	-0.669694	5.73525e-05	522.138	531.147	487.757	296.778	348.838	323.069	0.9703905	0.0195737701	0.966649264871983|0.984012637819651|0.988564212671872|0.944955932117771|0.946642795993493|0.969564762555883|0.978035696369131|0.964733909316302|0.990355061713712
AST(DEP)	AST-KO	SLC25A29	ENSMUSG00000021265	-1.0644	0.000223919	244.076	280.663	214.653	80.3161	132.385	140.85	0.6570908	0.0290202330	0.449254498465723|0.779487266554855|0.587777629870676|0.603805346892721|1.04378847334379|0.789328992797334|0.411333785764872|0.711181850673987|0.537859261845653
AST(DEP)	AST-KO	HHAT	ENSMUSG00000037375	-1.55006	0.000252108	65.9109	75.447	53.4114	23.5071	14.4947	28.564	0.8206682	0.0298165465	0.762109510557636|0.756991044295875|0.694302291222858|0.997921998684091|0.987572333260999|0.908381527603815|0.785689265603212|0.777667364550886|0.715378177495809
AST(DEP)	AST-KO	OXSR1	ENSMUSG00000036737	-0.379077	0.0294747	1190.52	1064.31	942.258	840.38	788.509	829.341	0.9517790	0.0330773661	0.958379412635477|0.933348117676957|0.951649536479599|0.970742886645408|0.949916845968592|0.98364783545887|0.975019398863792|0.87789676562694|0.965410267510982
AST(DEP)	AST-KO	INSR	ENSMUSG00000005534	-1.81568	9.53222e-38	3624.07	3684.83	3302.44	904.045	990.468	1119.91	0.9121622	0.0319189807	0.90116068424375|1.01569204620085|0.950836358576944|0.831731457194346|0.93449463937926|0.875332905849807|0.849902236941336|0.954941947806907|0.89536732991433
AST(DEP)	AST-KO	DDX5	ENSMUSG00000020719	-0.54151	2.31477e-06	19367.5	19356.7	19728	13276.6	12730.2	14153	0.9656039	0.0288341228	0.991778296256048|0.990431749605873|0.962943160367477|0.984876943754073|0.976436876375062|0.961076884612689|0.932749337052669|0.949566939225133|0.940574575812051
AST(DEP)	AST-KO	GSTM1	ENSMUSG00000040562	-2.1506	2.3678e-18	572.601	651.862	397.058	104.803	136.25	124.106	0.6422603	0.0387088534	1.08300776091546|0.872476461008729|0.838261136249356|0.520941032031738|0.368712560541946|0.439271502762047|0.62958365510351|0.503119551841116|0.524969138911196
AST(DEP)	AST-HT	GSTM1	ENSMUSG00000058135	-0.265636	4.55927e-05	16589.7	17000.5	16754.2	13512.1	14803.2	13562.7	0.6422603	0.0387088534	1.08300776091546|0.872476461008729|0.838261136249356|0.520941032031738|0.368712560541946|0.439271502762047|0.62958365510351|0.503119551841116|0.524969138911196
AST(DEP)	AST-KO	SSBP2	ENSMUSG00000003992	-0.464609	0.00523265	738.409	849.03	850.551	541.644	619.405	605.754	0.8183063	0.0076058381	0.783093906392086|0.718303011350235|0.726302869063454|0.872225733372433|0.797116327224503|0.808301319620021|0.936087050474631|0.855617729619145|0.867708405067393
AST(DEP)	AST-KO	CPQ	ENSMUSG00000039007	-0.494731	0.0362168	1195.67	1196.09	1250.63	639.59	913.163	1032.24	0.8402798	0.0038611343	0.815308725582129|0.748354319543348|0.799188330665265|0.889690295007015|0.813622569705735|0.871377574228195|0.906940135635044|0.82953267141072|0.888503859290737
AST(DEP)	AST-KO	PTCHD4	ENSMUSG00000042256	-2.25578	2.45705e-15	329.555	336.997	196.514	62.6857	60.8776	57.128	0.8574972	0.0195737701	0.827273984546131|0.902863633755971|0.987712100608673|0.742346147472461|0.807194518975451|0.88558030403119|0.781672272957514|0.850094476393006|0.932737350135406
AST(DEP)	AST-KO	SNTB2	ENSMUSG00000041308	-2.08669	7.59036e-16	2137.99	2462.59	1697.07	337.915	500.549	644.167	0.8939048	0.0495689146	0.937800929534451|0.993752009898288|1.03678039407089|0.792049640409592|0.837619736469689|0.873565563288784|0.819552137290111|0.856941167124941|0.897081631043591
AST(DEP)	AST-HT	CELSR2	ENSMUSG00000068740	0.204868	0.030269	5394.73	5258.33	4846.2	5935.25	5752.5	6175.97	1.0789405	0.0121332523	1.03285489027342|1.08050480791088|1.10813340821879|1.03439573083249|1.04197222918419|1.07631272178955|1.07217162862732|1.11426070120028|1.14985877446146
AST(DEP)	AST-HT	GPM6A	ENSMUSG00000031517	-0.225486	0.00706525	9523.87	10297.1	9899.43	8539.79	8900.29	7979.72	0.8866637	0.0212198470	0.903095033933742|0.94806613246067|0.807347258832019|0.919629175729338|0.981045940648008|0.838236040660411|0.873375015854559|0.915416060797724|0.793762475441443
ST3c.DEP_filtered_DEGs.genelists.xlsx – Corresponds to figure 6E. It is the genelists curated from DEP, DEGs from somatosensory cortex of mice and DEGs from different primary neural cells with Pten loss. These lists are used for enrichment analysis with GWAS genelists of neurological diseases and traits.

## Sheet: PCN(DEP) List
Group	Genotype	Gene	Ensembl ID	DEG Log2FC (KO or HT/WT)	DEG adj. p-val	norm.count.PCN.WT.or.CT.rep1	norm.count.PCN.WT.or.CT.rep2	norm.count.PCN.WT.or.CT.rep3	norm.count.PCN.KO.or.HT.rep1	norm.count.PCN.KO.or.HT.rep2	norm.count.PCN.KO.or.HT.rep3	DEP Mean FC (HT/WT)	DEP FDR	DEP Ratio (HT/WT)
PCN(DEP)	PCN-KO	RAP2B	ENSMUSG00000036894	1.00881	5.85568e-20	374.611	396.19	358.66	785.443	757.159	726.905	1.2485567	0.0392132420	1.62851153829697|1.42748839185645|1.35849911184035|1.26232138965495|1.07558114648991|1.09091767562103|1.24494453518869|1.1030427989316|1.04570353708495
PCN(DEP)	PCN-KO	CLUH	ENSMUSG00000020741	0.400534	2.29982e-06	2033.46	2144.15	2104.14	2847.51	2805.56	2637.69	1.0409668	0.0493203145	1.02399303263547|0.985781836004|1.07962821535371|1.06171879270651|1.0127750517632|1.04703984710579|1.08525319128604|1.03454950875221|1.03796205513398
PCN(DEP)	PCN-KO	ARHGEF5	ENSMUSG00000033542	1.63587	0.00511455	8.80286	6.44211	13.5494	32.4471	16.6612	42.5614	1.1529929	0.0096342790	1.15507219402992|1.13584023441472|1.16178389133572|1.07502352360816|1.0532344844846|1.08037533577836|1.24470434242325|1.2196747218491|1.25122692299902
PCN(DEP)	PCN-KO	TMOD1	ENSMUSG00000028328	0.602829	5.18558e-05	237.677	229.769	247.077	405.029	340.629	341.612	1.0756506	0.0232989035	1.05809872886867|1.00077344762864|1.03040891823658|1.10844011333643|1.0717014607028|1.08530824035281|1.16816720276695|1.08542185055909|1.07253504491255
PCN(DEP)	PCN-KO	NUCB2	ENSMUSG00000030659	0.775467	3.09137e-08	412.756	340.358	404.888	559.432	717.357	706.744	1.1091481	0.0291475808	1.0830899127102|1.21295841861976|1.05411595837276|1.09217803167887|1.21863544355461|1.06208137159967|1.05523763761394|1.17760969018777|1.02642637499993
PCN(DEP)	PCN-KO	PTS	ENSMUSG00000032067	0.45199	0.000885531	304.188	301.706	310.839	444.189	404.497	406.574	1.1389239	0.0157093834	1.21629967281633|1.24445266934386|1.13829235690564|1.07662890317902|1.09749559795759|1.00674561243879|1.1744632709771|1.19742116147116|1.09851584159706
PCN(DEP)	PCN-KO	SUCLG2	ENSMUSG00000061838	0.800387	0.00437634	55.7515	47.2421	53.4005	104.054	92.5622	76.1626	1.0550871	0.0308996191	1.01863885266808|1.066273299877|1.01483535581082|1.05306920824329|1.07662686370684|1.02077851994878|1.08284855533959|1.12856133767638|1.03415202858386
PCN(DEP)	PCN-KO	TUBB4A	ENSMUSG00000062591	0.603338	4.52907e-12	11804.6	11667.7	12168.9	19658.5	18103.3	16387.3	1.0531834	0.0049602001	1.04240477171236|1.05537451630185|1.0747536422067|1.05670949802647|1.07428606141895|1.08124094657867|1.0202584310479|1.02969301882713|1.04392950205856
PCN(DEP)	PCN-KO	COG4	ENSMUSG00000031753	0.324692	0.00281535	1043.63	1053.29	1044.9	1446.69	1256.07	1233.16	1.0900232	0.0238681827	1.15037513466525|1.03619899973818|1.01257086394799|1.17859797823521|1.05443073324767|1.11124170098227|1.12557216643789|1.04193758861302|1.09928325264611
PCN(DEP)	PCN-KO	BNIP3	ENSMUSG00000078566	0.275965	0.0132609	850.943	908.338	826.513	1062.92	982.085	1085.32	1.0872264	0.0233648330	1.08862106054304|1.0503928488115|1.02898085998356|1.18810262072894|1.14216260426494|1.12208304347476|1.08895754582377|1.04702166618166|1.02871522437753
PCN(DEP)	PCN-KO	SLC1A1	ENSMUSG00000024935	0.433563	4.57959e-07	1622.66	1600.86	1734.32	2209.76	2225.2	2264.72	1.2641182	0.0046714926	1.12827494393566|1.18658350504801|1.08551521119791|1.32996075095232|1.39354550891704|1.27849864486444|1.32069705855443|1.38406431670078|1.26992430701786
PCN(DEP)	PCN-KO	MAP1A	ENSMUSG00000027254	0.430285	9.6935e-10	25147.8	24224.5	25374	34437.5	32832.7	33454.4	1.0369857	0.0066069796	1.01122403216433|1.04800625588667|1.0270045687473|1.02138965533419|1.04738966002445|1.03326988097418|1.03824418946065|1.06223526175731|1.04410783895326
PCN(DEP)	PCN-KO	CACYBP	ENSMUSG00000014226	0.253015	0.0100502	2241.8	2163.48	2432.51	2583.46	2832.4	2735.13	1.1187405	0.0387088534	1.25559397445925|1.0944628610676|1.07995349645671|1.24581239519726|1.08210012956531|1.07112838781266|1.18746339853082|1.03137060661411|1.02077884383714
PCN(DEP)	PCN-KO	S100A6	ENSMUSG00000001025	1.02947	8.02576e-05	68.4667	50.4632	75.7172	100.698	146.248	152.325	1.1950884	0.0045721372	1.32046606254735|1.17509625680482|1.15010052010444|1.28434898019084|1.13874947648332|1.11771759280278|1.29451257029732|1.14794786722167|1.12685616046836
PCN(DEP)	PCN-KO	GSN	ENSMUSG00000026879	0.994005	4.82578e-08	124.218	142.8	149.84	234.962	267.505	329.291	1.0716229	0.0382561590	1.05070959893692|1.00148556324283|1.01747910737357|1.14467246491231|1.07116218576767|1.1198242786771|1.13541317694969|1.035568788238|1.06829084954114
PCN(DEP)	PCN-KO	HMGCS1	ENSMUSG00000093930	0.779972	1.23565e-16	17552.9	20911.1	17558.4	34344.7	31289.7	30555.8	1.0779772	0.0395078326	1.07717752297937|1.02322006405255|1.00132357533632|1.11476371022923|1.05662583634099|1.03312755478432|1.18930985161776|1.1107766024121|1.09547025094752
PCN(DEP)	PCN-KO	COBLL1	ENSMUSG00000034903	1.11545	0.00100062	26.4086	31.1369	31.0839	72.7262	51.8348	68.3223	1.2312946	0.0137334225	1.32088162188425|1.06795520359074|1.28671806262953|1.35861722736424|1.09442301350839|1.32238251480842|1.3063470505202|1.05248861100125|1.2718377887393
PCN(DEP)	PCN-KO	CACNA2D1	ENSMUSG00000040118	0.578197	9.46515e-10	5166.3	4438.61	4762.21	7227.87	6570.99	7655.46	1.0391511	0.0300767520	1.0524904686048|1.05372307391948|1.00107734189538|1.05009660869469|1.0821346218916|1.03225095078593|1.03231619615808|1.04702412838997|1.00124624986779
PCN(DEP)	PCN-KO	RTN4IP1	ENSMUSG00000019864	0.484239	0.00172537	258.217	238.358	288.522	340.135	398.943	360.652	1.1385654	0.0119443659	1.11967938830539|1.0530863456471|1.04127388258989|1.26319478442456|1.1821484205059|1.17600981999903|1.18891481359307|1.11435563415922|1.10842535497891
PCN(DEP)	PCN-KO	TMEM160	ENSMUSG00000019158	0.88693	1.07272e-13	401.019	428.4	494.951	810.058	866.382	776.186	1.2517968	0.0298165465	1.39128866693151|1.24617225695294|1.08551666564021|1.2543865646477|1.12060511568426|0.987294052653262|1.55971609437069|1.39522159030651|1.22597016584689
PCN(DEP)	PCN-KO	BRINP2	ENSMUSG00000004031	0.32497	0.00109873	3506.47	3448.68	3422.42	4814.47	3983.88	4203.5	1.1189009	0.0415115252	1.21616703585211|1.20818893723225|1.16560609217798|1.02814975316633|1.0172298024176|0.983005140522835|1.17132198395673|1.15907115902143|1.12136860857231
PCN(DEP)	PCN-KO	PACSIN1	ENSMUSG00000040276	0.363645	3.45044e-05	4736.92	4704.89	5009.29	6680.74	6015.62	5901.48	1.0292625	0.0131539587	1.01553242120411|1.01237466334032|1.04420672132262|1.04289173358692|1.0224273133683|1.04039187308529|1.01858252680731|1.01711875930152|1.04983610619048
PCN(DEP)	PCN-KO	LAMB2	ENSMUSG00000052911	1.08246	0.000158518	35.2115	37.579	47.0243	88.3903	85.1572	81.7628	1.2259788	0.0047957828	1.28850388676193|1.25975325017566|1.09499276662025|1.32814521626234|1.29373204031087|1.12774664253956|1.28947340469058|1.2562667065963|1.09519527843776
PCN(DEP)	PCN-KO	BOLA2	ENSMUSG00000047721	0.354448	0.00403357	447.968	452.021	463.07	581.81	608.134	552.179	1.1145973	0.0298078432	1.16111817539279|1.17522076059508|1.03452597049871|1.10835361659546|1.1176978525167|0.984315742175656|1.19226058983994|1.2000009081109|1.05788191874715
PCN(DEP)	PCN-KO	JCAD	ENSMUSG00000033960	0.650045	0.000181053	703.251	716.148	455.1	1131.17	901.556	903.871	1.0712082	0.0223057466	1.04166332819081|1.04882986804225|1.01959353468301|1.0790407459674|1.04244132290098|1.0554328647005|1.08822124103779|1.1707811591522|1.09486932912518
PCN(DEP)	PCN-KO	RAP1GAP2	ENSMUSG00000038807	0.237708	0.0171301	3228.69	3274.74	2963.33	3994.35	3645.1	3520.28	1.0324977	0.0308306132	1.04113705200961|1.05307065861743|1.04724305119822|1.01263773140517|0.99036860812786|1.03431088601825|1.02939675334126|1.02387223708217|1.06044240595614
PCN(DEP)	PCN-KO	CELSR2	ENSMUSG00000068740	0.328373	0.00342861	6894.6	6660.07	5939.41	9201.54	7426.27	7848.1	1.0789405	0.0121332523	1.03285489027342|1.08050480791088|1.10813340821879|1.03439573083249|1.04197222918419|1.07631272178955|1.07217162862732|1.11426070120028|1.14985877446146
PCN(DEP)	PCN-KO	TUBB4B	ENSMUSG00000036752	0.958379	2.83419e-38	3832.18	4111.14	4077.57	7781.7	8020.51	7554.66	1.0270247	0.0392132420	1.03705360297683|1.01591613192543|1.00145376980821|1.04580886865524|1.05504107924786|1.02486984060884|1.04506116957717|1.00587535953384|1.0121427360575
PCN(DEP)	PCN-KO	ABHD3	ENSMUSG00000002475	1.05628	7.4686e-07	95.8534	93.4106	121.147	174.543	263.802	208.327	1.0967339	0.0392094555	1.16477395093481|1.06658787162998|1.00816480316321|1.18271539464638|1.07836478439671|1.02553923322333|1.20377596965935|1.09734111845843|1.0433417890617
PCN(DEP)	PCN-KO	SLC25A22	ENSMUSG00000019082	0.244883	0.00424378	7280.95	7656.45	8117.68	9173.57	9290.47	8858.38	1.0350042	0.0298165465	1.06563549961667|1.04176198404575|1.00901867066543|1.0431534019197|1.03365135342674|1.00124519776717|1.06749401076524|1.03683094490268|1.01624629795102
PCN(DEP)	PCN-KO	TUBA4A	ENSMUSG00000026202	1.34831	6.77308e-46	3599.39	3644.09	4284.79	10472.6	9855.1	9035.35	1.0478569	0.0254804065	1.02216370108052|1.04267789157052|1.00440326424283|1.04630732315791|1.0961313938455|1.07342873326746|1.01671087757322|1.07489873044943|1.05399033986841
PCN(DEP)	PCN-KO	PPIA	ENSMUSG00000071866	0.25164	0.00589704	13935.9	15717.7	15655.9	18602.2	18221.8	17119.8	1.0294078	0.0057951685	1.02183664226117|1.02350207808039|1.02861650502857|1.00993607120526|1.02929048825724|1.02141200043737|1.03993165130424|1.04337341181959|1.04677143889234
PCN(DEP)	PCN-KO	SPEG	ENSMUSG00000026207	0.372082	0.000421528	1760.57	1731.85	1558.98	2378.71	2134.48	2021.67	1.1001792	0.0436476968	1.14951490000646|1.19754197178356|1.17668703369045|0.997746732975682|1.02953380049244|0.998546537897739|1.09982509049524|1.13793944856301|1.11427693130649
PCN(DEP)	PCN-KO	GALNT10	ENSMUSG00000020520	0.957122	2.27451e-11	268.976	222.253	284.537	557.195	493.357	460.336	1.1814825	0.0221925211	1.29536281798592|1.23426959319769|1.39813920299967|1.12115481333007|1.06434683567222|1.20910786029702|1.09337068652597|1.03813952814368|1.17945144121344
PCN(DEP)	PCN-KO	NDRG3	ENSMUSG00000027634	0.324791	8.89557e-06	9287.02	9419.44	9428.78	12025.6	11404.6	11810.8	1.0770449	0.0058144954	1.08269042650347|1.03861393648318|1.10124024350727|1.05979953197595|1.04146128577106|1.0413743380355|1.11822879030335|1.10370380519695|1.10629190288798
PCN(DEP)	PCN-KO	SLC39A12	ENSMUSG00000036949	1.45154	0.0211078	8.80286	4.29474	15.9405	40.2791	21.2893	20.1607	1.0695252	0.0323115074	1.14578196472744|1.09520692331228|1.15017138950347|1.04576923019232|1.02686785367068|1.03688889815182|1.04724973319229|1.02823545447364|1.04955497147364
PCN(DEP)	PCN-KO	EPS15	ENSMUSG00000028552	0.228219	0.0250663	5120.33	4826.21	4949.51	5246.36	5948.05	6254.29	1.0569311	0.0196646267	1.06652365986246|1.0655174316982|1.00327174738352|1.07915793984619|1.06935920650134|1.01233681588657|1.05104955153375|1.11284463833999|1.05231933724239
PCN(DEP)	PCN-KO	SNAP25	ENSMUSG00000027273	0.317108	0.000479683	18750.1	18074.4	21291.7	23749	24444.8	24215.2	1.0421241	0.0046354028	1.04988540670347|1.06864284325059|1.05522971843749|1.01522102480893|1.03094862046624|1.02919359718537|1.04982094008873|1.04704471804949|1.03313046237165
PCN(DEP)	PCN-KO	SLC38A3	ENSMUSG00000010064	2.10038	0.00938353	4.89048	5.36843	4.78214	20.1396	5.55373	39.2013	1.0627812	0.0401739571	1.01550181851553|1.06329326097759|1.10642231278775|1.09183735515286|1.0025961357398|1.12414665899883|1.03102550461468|1.02396303860587|1.10624465149909
PCN(DEP)	PCN-KO	SEMA7A	ENSMUSG00000038264	0.383844	0.000208652	2119.53	2296.61	1875.39	2779.26	2800.01	2623.13	1.0278112	0.0334867150	0.997010129215492|1.05729745937667|1.01150444829493|1.02144941055549|1.02760072454078|1.01819814522536|1.05302364891116|1.0366072663523|1.02760990025123
PCN(DEP)	PCN-KO	TNR	ENSMUSG00000015829	0.264151	0.0221486	3598.41	3087.92	3744.41	4540.35	3870.03	4122.86	1.0307884	0.0188113955	1.03090197958643|1.01510671910565|1.03992031057152|1.04695536375183|1.03216184326433|1.0604399224962|1.02843556373688|1.0003313392715|1.02284238820061
PCN(DEP)	PCN-KO	PSAT1	ENSMUSG00000024640	0.50781	7.69668e-06	1041.67	1123.07	1186.77	1413.13	1763.31	1588.21	1.0243667	0.0172804379	1.03417368579087|1.02201609028221|1.009240430378|1.02902483116774|1.03491015237489|1.02370553511381|1.01920250587802|1.04509037032681|1.00193651872497
PCN(DEP)	PCN-KO	EML2	ENSMUSG00000040811	0.25939	0.0131898	3387.15	3319.83	3435.17	4511.26	3914.46	3716.29	1.0660964	0.0044936290	1.02732447709898|1.06249452362916|1.09436904780875|1.03783657303365|1.0725765773116|1.07556766624819|1.05237189779953|1.06474359527204|1.10758321528774
PCN(DEP)	PCN-KO	FN1	ENSMUSG00000026193	1.77127	8.81859e-11	1618.75	1549.33	1755.04	3818.68	5829.57	7158.16	1.1299961	0.0085286780	1.05207578832534|1.12592407853332|1.17661139561107|1.04385818170964|1.11301892963503|1.16645502846942|1.09668329452503|1.16953441243691|1.22580363620322
PCN(DEP)	PCN-KO	GRB14	ENSMUSG00000026888	0.753966	6.60735e-09	520.347	559.39	502.921	1032.71	867.308	767.226	1.1402248	0.0300767520	1.12844414218201|1.17217706003033|1.28064392404268|0.991425167725655|1.02670110480382|1.10787311623548|1.12617258327305|1.16444581080301|1.26414045524927
PCN(DEP)	PCN-KO	MPEG1	ENSMUSG00000046805	0.901765	2.48763e-05	81.182	94.4843	83.6874	173.424	174.017	135.525	1.0916035	0.0206122336	1.10945030520593|1.11887635146207|1.16912440324293|1.01015451516182|1.01498825496018|1.06360693124437|1.09158915843479|1.09699121693742|1.14965025238446
PCN(DEP)	PCN-KO	FAH	ENSMUSG00000030630	0.728794	0.0230858	42.0581	39.7263	48.6184	58.181	76.8266	81.7628	1.1070950	0.0076058381	1.04446686882023|1.03809512156678|1.10180374203548|1.07308363761195|1.11934410906333|1.14554683809202|1.11281036956972|1.15728210650128|1.17142223815978
PCN(DEP)	PCN-KO	DNLZ	ENSMUSG00000075467	0.410275	8.42457e-05	681.733	698.969	730.87	952.154	953.391	901.63	1.0827354	0.0197960849	1.05728732040954|1.01678337590725|1.06526179985745|1.15233699913999|1.10458742902904|1.16100017562921|1.07567392685202|1.03009290641056|1.08159485828903
PCN(DEP)	PCN-KO	PMM1	ENSMUSG00000022474	0.240564	0.0242938	1829.04	1995.98	2061.1	2411.15	2408.47	2134.79	1.0780595	0.0172804379	1.0237221593749|1.0183852763404|1.05294677145437|1.11319319286918|1.04946990471511|1.12291557302652|1.11752771176165|1.07591656155198|1.12845846669724
PCN(DEP)	PCN-KO	PTPN3	ENSMUSG00000038764	1.16245	1.2883e-11	253.327	283.453	217.587	710.479	480.398	495.057	1.0578386	0.0266568977	1.03826949274548|1.12012606223964|1.0834014321214|1.07119975866666|1.05659679103726|1.00522209161469|1.00852366475367|1.08261541879439|1.05459270810658
PCN(DEP)	PCN-KO	YDJC	ENSMUSG00000041774	0.635412	1.88e-07	417.647	415.516	383.368	686.983	609.985	591.38	1.0524381	0.0350771557	1.05438648229816|1.02637757423871|1.11146895786482|1.03733984514024|1.00677252555548|1.08456601133028|1.04355318717937|1.01307330522847|1.09440544867342
PCN(DEP)	PCN-KO	CLIC1	ENSMUSG00000007041	0.906514	0.00313621	53.7953	45.0948	49.4154	73.8451	79.6035	125.444	1.0720498	0.0344547984	1.07187361851427|1.03235013062251|1.00606354371055|1.05514123264261|1.09677192504371|1.03323414623905|1.10588192816644|1.17971003320559|1.06742127252837
PCN(DEP)	PCN-KO	OTUD6B	ENSMUSG00000040550	0.286561	0.00199483	1345.86	1339.96	1321.46	1579.84	1675.38	1630.78	1.0802544	0.0309469281	1.12692898015129|1.09962370872703|1.05920621475295|1.05158978808506|1.00766387323822|1.02769675190048|1.09453845757331|1.06379215516944|1.19124956953999
PCN(DEP)	PCN-KO	MTMR6	ENSMUSG00000021987	0.206252	0.0250545	2824.74	2846.34	2950.58	3326.38	3155.45	3468.76	1.1878916	0.0046714926	1.2183102425636|1.28380498933456|1.15932691407784|1.16157165792021|1.05281965472645|1.10366719325175|1.26001528334545|1.24876844215278|1.20273978458956
PCN(DEP)	PCN-KO	DUS3L	ENSMUSG00000007603	-0.246292	0.0385863	1002.55	883.643	1001.86	851.456	788.63	797.467	0.8376711	0.0462022682	1.03464926361667|0.719906342692468|0.786790008386428|0.978593252183389|0.788143115317962|0.914338727936254|0.794038451594345|0.670502122053394|0.852078323042717
PCN(DEP)	PCN-KO	STAT5B	ENSMUSG00000020919	-1.10461	2.98786e-13	422.537	380.085	471.04	171.186	212.893	208.327	0.9408270	0.0440569342	0.969477834013264|0.93241844241795|0.921574719601586|0.926121909396235|0.887442209754156|0.87963258813703|1.01455581074019|0.972341021056085|0.963878439271668
PCN(DEP)	PCN-KO	SLC24A4	ENSMUSG00000041771	-0.411185	0.00217754	584.901	607.706	510.892	455.378	417.456	406.574	0.8241418	0.0436476968	0.637990848626236|0.701187817970581|0.717238902557537|0.792116936293326|0.874933413118623|0.874566751526625|0.855476605269652|0.982480644844025|0.981284299086781
PCN(DEP)	PCN-KO	LMNB1	ENSMUSG00000024590	-0.981863	2.94601e-11	464.596	502.485	409.67	249.507	246.215	199.367	0.9527769	0.0156839016	0.945984607213342|0.976875369890209|0.948134897189606|0.956137750076598|0.988369090698144|0.973839405368867|0.91275305160675|0.947735710266886|0.925162115203052
PCN(DEP)	PCN-KO	TCF25	ENSMUSG00000001472	-0.207567	0.0135642	12117.6	12487	13156.5	11042.1	11137.1	10522.8	0.8838917	0.0177547923	0.791345238731766|0.888099234668473|0.878005352507733|0.805463523991254|0.91150002803706|0.934803382651917|0.840086993450259|0.948000841971919|0.95772077214418
PCN(DEP)	PCN-KO	HIP1R	ENSMUSG00000000915	-0.482122	5.26102e-09	2789.53	2694.95	2594.31	1917.73	1968.8	1895.1	0.9587149	0.0046714926	0.976603296792727|0.958901314647354|0.97672079497191|0.947802241782461|0.937754372548416|0.953553870444851|0.965293923530089|0.973619898448622|0.938184750316596
PCN(DEP)	PCN-KO	ALKBH5	ENSMUSG00000042650	-0.257273	0.0240357	1065.15	999.601	1150.9	919.707	906.184	866.909	0.8139708	0.0030349432	0.837965843756565|0.903915193483924|0.815902165340314|0.815802882922082|0.876769759304516|0.793665469240394|0.74858831846175|0.804663142347929|0.728464624680298
PCN(DEP)	PCN-KO	CCDC91	ENSMUSG00000030301	-0.239549	0.0499162	712.054	741.916	755.578	587.404	637.754	646.262	0.9445963	0.0436476968	0.880045055531512|0.961601233609184|1.00432507346639|0.909022726915229|0.943745858336591|0.991011345432868|0.921377254723511|0.922078242875565|0.968160011330801
PCN(DEP)	PCN-KO	DTNA	ENSMUSG00000024302	-0.509319	0.000105938	2935.27	3003.1	3506.9	1839.41	2563.97	2231.12	0.9647190	0.0356647734	0.96809431640155|0.96183613551687|0.97900845856932|0.96666237473284|0.916628387684734|0.937951222312726|0.993552970416706|0.984620963653552|0.974116255843228
PCN(DEP)	PCN-KO	DNM3	ENSMUSG00000040265	-0.569636	1.03245e-11	2979.28	2694.95	2801.54	1879.69	1891.97	1939.91	0.9617648	0.0493203145	0.936769121317776|0.991626864473507|0.933465322368334|0.95877254537193|0.996863486414414|0.922186958770023|0.968360704212123|1.00032633448893|0.947511886364991
PCN(DEP)	PCN-KO	CXADR	ENSMUSG00000022865	-0.489152	1.25626e-08	8330.44	8822.47	7709.6	5913.2	6159.09	5636.03	0.9244917	0.0298078432	0.909649492486252|0.895615343388028|0.889727263720112|0.99677825948695|0.97635462147487|0.98007963833495|0.903968432834174|0.854159458278116|0.914092808410478
PCN(DEP)	PCN-KO	SST	ENSMUSG00000004366	-3.36414	3.89071e-180	17550	14489.4	16298.3	1359.42	1887.34	1443.73	0.9415274	0.0298078432	0.928724178450147|0.935108558086025|0.993759751910049|0.934585312525164|0.937399108325815|1.00015094099617|0.892010401518812|0.895455281314312|0.956552900960712
PCN(DEP)	PCN-KO	RPS5	ENSMUSG00000012848	-0.26401	0.00285729	2320.04	2442.63	2391.87	2013.96	2018.78	1924.22	0.8568086	0.0066425118	0.869323502829974|0.791903072495623|0.776688042897479|0.875490466658456|0.827831376767774|0.849717230719986|0.959576078925941|0.907439744666189|0.853308172810236
PCN(DEP)	PCN-KO	CD47	ENSMUSG00000055447	-0.882534	1.61504e-18	6385.99	5715.23	6346.69	2897.86	3512.74	3595.32	0.9594108	0.0145285113	0.93927988937306|0.979671683641675|0.967661570062987|0.924611906863649|0.966167681548355|0.955297028594198|0.942329329692449|0.987331868489439|0.972346262448534
PCN(DEP)	PCN-KO	DCPS	ENSMUSG00000032040	-0.585272	0.00424813	181.926	185.748	194.474	123.075	146.248	104.164	0.9537799	0.0457668900	0.940767470615401|0.985060634469263|0.914948393165578|0.930008183414832|0.961613588157174|0.907289541998404|0.996511539643286|1.00098148679527|0.946838486084563
PCN(DEP)	PCN-KO	MICOS10-NBL1	ENSMUSG00000041120	-0.242533	0.0266981	926.257	986.717	947.66	810.058	818.25	788.507	0.8887149	0.0131539587	0.932654115394466|0.871291106498178|0.819854822783523|0.97500414625851|0.907503034661957|0.856373638396345|0.938165167261299|0.873356725208012|0.824231679475352
PCN(DEP)	PCN-KO	GABRG2	ENSMUSG00000020436	-0.297444	0.0262171	3645.36	3210.32	3901.43	2446.96	3158.22	3148.43	0.9064675	0.0407939470	0.924472539159884|1.02174471380282|0.920328975145164|0.833485408016817|0.929895605090582|0.843754593728996|0.840922212046175|0.980916646345408|0.86268715488461
PCN(DEP)	PCN-KO	KCNC2	ENSMUSG00000035681	-2.12395	1.21187e-68	1927.83	1516.04	1777.36	345.729	419.307	432.335	0.9351205	0.0033658017	0.914955282455149|0.946322475239054|0.91180936193682|0.947197747119986|0.96865650750083|0.956065315632597|0.905980322510609|0.94113763541811|0.923959664776172
PCN(DEP)	PCN-KO	SLC6A8	ENSMUSG00000019558	-0.302357	0.00180253	2583.15	2519.94	2887.61	2093.4	2198.35	2190.79	0.7662017	0.0046229288	0.700409145877276|0.844233159045598|0.744650647162189|0.633476260844247|0.748779745595088|0.750123473846423|0.749997830359805|0.870473545409876|0.853671430934048
PCN(DEP)	PCN-KO	HP1BP3	ENSMUSG00000028759	-0.381253	2.1183e-06	3635.58	3758.97	3585.01	2909.05	2758.35	2762.01	0.9606937	0.0329916003	0.976888842907123|0.961368589064359|0.931869266719796|0.954809079065945|0.930778041313589|0.926377620768028|0.982146787681569|0.985933296376746|0.996071865785164
PCN(DEP)	PCN-KO	CHGB	ENSMUSG00000027350	-0.837915	1.00439e-18	14957	14956.4	17349.6	8034.57	9476.52	8930.06	0.9144629	0.0306909483	0.961024924677748|0.933252318061845|0.84187445523027|0.939812521040154|0.903728106248949|0.821970575087575|0.922793859376716|0.994983459531821|0.91072570052765
PCN(DEP)	PCN-KO	FUBP1	ENSMUSG00000028034	-0.270357	0.00792284	1749.81	1794.13	1739.1	1377.32	1421.76	1581.49	0.9455401	0.0255731282	0.977183404168314|0.943737848319349|0.985703911620712|0.943694344892094|0.915521639509697|0.976666964954334|0.903421159148695|0.899272044080695|0.964659215364386
PCN(DEP)	PCN-KO	PTHLH	ENSMUSG00000048776	-3.07316	2.23088e-17	655.324	643.137	767.533	48.1112	114.777	81.7628	0.8399319	0.0281202941	0.729369497462409|0.850539586907777|0.940587710790194|0.704890477415454|0.818969134398945|0.908267611438075|0.755389301906644|0.877783591805765|0.973590181742178
PCN(DEP)	PCN-KO	TDG	ENSMUSG00000034674	-0.235502	0.0254244	1306.74	1451.62	1428.26	1211.73	1194.98	1149.16	0.7698546	0.0091399909	0.677549156347441|0.657998475427038|0.703984612565795|0.886234834246377|0.85749570869116|0.920050384152325|0.740273814611321|0.716384463719057|0.76872033183673
PCN(DEP)	PCN-KO	PSEN1	ENSMUSG00000019969	-0.483802	4.26279e-08	1633.42	1696.42	1739.1	1207.25	1229.23	1188.36	0.7918342	0.0103855521	0.767996684391327|0.687334544731178|0.886241759177228|0.783839249939588|0.698931980176739|0.903774955811042|0.787613440582373|0.7024115444324|0.908363367223124
PCN(DEP)	PCN-KO	HMGA1	ENSMUSG00000046711	-0.557941	7.58664e-07	1122.85	1103.75	1293.57	867.12	764.564	762.746	0.8462290	0.0166834626	0.871566013754405|0.87377815871075|0.749660083987851|0.943427858393013|0.945636071721573|0.797427117289774|0.850043622020805|0.856308654771198|0.728213251286177
PCN(DEP)	PCN-KO	UNC5C	ENSMUSG00000059921	-0.647966	1.54356e-10	2115.62	2160.25	2442.08	1306.83	1518.95	1461.65	0.9121946	0.0443499175	0.958375911682908|0.936333388208113|1.03649322048978|0.868166796487149|0.845077924837404|0.938154198445743|0.86010271563367|0.837364671180084|0.929682266437219
PCN(DEP)	PCN-KO	RMDN1	ENSMUSG00000028229	-0.767969	0.000115119	216.159	207.221	203.241	93.9846	134.215	138.885	0.9365522	0.0326338444	0.881481409995607|0.91436528319377|0.9991109753867|0.932270776772987|0.944931370715964|1.00685612955376|0.927317100282567|0.930054321694633|0.892582760311774
PCN(DEP)	PCN-KO	PPP2R5B	ENSMUSG00000024777	-0.382294	5.23362e-07	6268.62	6579.54	6425.6	5076.29	4917.83	4792.64	0.9448748	0.0346107317	1.00286869968657|0.994335373813046|0.94799597435497|0.951211765484944|0.937208577069234|0.879875433813781|0.916607806254094|0.941060376990682|0.932709102614719
PCN(DEP)	PCN-KO	CACNA2D2	ENSMUSG00000010066	-1.78237	2.28009e-67	1989.45	1826.34	2038.78	521.391	547.043	635.061	0.9576870	0.0292705077	0.979195718511123|0.941846113274439|0.915646479141284|0.995267779611424|0.957001957721824|0.937038527198721|0.993576044109565|0.95570774253622|0.943902828269231
PCN(DEP)	PCN-KO	KAT5	ENSMUSG00000024926	-0.34803	0.00325176	787.367	780.569	820.136	661.249	647.01	567.859	0.8706658	0.0145285113	0.779096542037755|0.805690627796503|0.789575744565993|0.913580364780183|0.941288493494823|0.925102296217912|0.881146928024093|0.908019260723493|0.892492356855348
PCN(DEP)	PCN-KO	PRKD3	ENSMUSG00000024070	-1.68654	1.00448e-10	123.24	111.663	113.177	33.5659	32.3968	42.5614	0.8643678	0.0175517680	0.901933815673016|0.861863795768793|0.992617392478182|0.800797434681192|0.762404813453002|0.880583112274692|0.845019205720058|0.804637450821161|0.929453009975481
PCN(DEP)	PCN-KO	MZT1	ENSMUSG00000033186	-0.370198	0.000272583	1175.67	1188.57	1161.26	852.575	914.515	959.872	0.7568419	0.0179928310	0.81087819507815|0.803595041648978|0.595388295829024|0.895979510481172|0.884664750090931|0.657329625040114|0.795093599826459|0.785180631509548|0.583467360827591
PCN(DEP)	PCN-KO	RNMT	ENSMUSG00000009535	-0.198788	0.0358464	2068.67	2064.7	2002.92	1738.72	1761.46	1845.82	0.9532079	0.0443999019	0.932569250581265|0.884447754549486|0.95408033828644|0.988971269527978|0.921802030760087|0.980546927598614|0.972261734251425|0.970193242934076|0.973998944408983
PCN(DEP)	PCN-KO	FN3K	ENSMUSG00000025175	-0.534146	0.0054357	202.466	204	245.483	162.235	155.504	133.284	0.9055178	0.0140616616	0.895562606256901|0.931444421518899|0.946606851533875|0.896057438940929|0.968042766418401|0.940377697388238|0.823841202598182|0.856774564165186|0.890952583799861
PCN(DEP)	PCN-KO	NUMA1	ENSMUSG00000066306	-0.858335	1.31712e-17	1489.64	1600.86	1390.01	833.554	771.043	866.909	0.9366491	0.0376802984	0.935858156273791|0.93088454084474|0.868922120333081|0.903806305050801|1.01287126481602|0.948004090896993|0.98248224480246|0.948717577656761|0.898295778927942
PCN(DEP)	PCN-KO	ATP2C1	ENSMUSG00000032570	-0.226355	0.00939656	4075.73	4055.31	3832.09	3532.26	3358.16	3334.35	0.9591646	0.0321239693	0.960394308745232|0.990406811306979|1.00502628502724|0.92393503491209|0.959905222214702|0.927421848322643|0.962187145259508|0.936245148944733|0.96695933732222
PCN(DEP)	PCN-KO	PTEN	ENSMUSG00000013663	-0.410748	2.2139e-06	4835.71	4337.69	4564.55	3295.06	3425.73	3614.36	0.6739534	0.0013471423	0.611301024689314|0.749252315248451|0.582127322041679|0.669741528324799|0.755749562942389|0.636706753147152|0.640013296050199|0.773065861447141|0.647622657728058
PCN(DEP)	PCN-HT	PTEN	ENSMUSG00000013663	-0.304375	0.00284142	4134.43	4236.6	4112.66	3357.74	3411.12	3340.37	0.6739534	0.0013471423	0.611301024689314|0.749252315248451|0.582127322041679|0.669741528324799|0.755749562942389|0.636706753147152|0.640013296050199|0.773065861447141|0.647622657728058
PCN(DEP)	PCN-KO	TRIM28	ENSMUSG00000005566	-0.325521	0.000244703	3606.24	3775.08	3595.37	3088.07	2930.52	2739.61	0.9792932	0.0451609089	0.993180437924958|0.980621044315934|0.995511054303563|0.972138479191076|0.956051749920527|0.956528083681782|0.996992783528734|0.978591695127388|0.984023512465616
PCN(DEP)	PCN-KO	HNRNPU	ENSMUSG00000039630	-0.225227	0.00465814	10467.6	10175.3	10486.4	9227.28	8650.86	8754.22	0.9670780	0.0103855521	0.958326198864407|0.941014615344049|0.949501087837386|0.981143395748699|0.974798660383737|0.968451573407498|0.987252154394107|0.977137047723737|0.966076849692946
PCN(DEP)	PCN-KO	PSIP1	ENSMUSG00000028484	-0.458436	3.06035e-09	3861.52	3713.88	3801.8	2754.64	2700.04	2826.98	0.8999949	0.0197960849	0.906638452832891|0.943206217823749|0.943863209464346|0.875447807148395|0.904896744482455|0.976828982721694|0.805870632524794|0.83195713488161|0.911244851844506
PCN(DEP)	PCN-KO	OSBPL10	ENSMUSG00000040875	-0.273049	0.0314493	1010.37	996.38	1127.79	962.224	840.465	794.107	0.9134910	0.0221925211	0.855369673568542|0.95739570097621|0.965415737011883|0.920740314648329|0.907980489929071|0.92247929047112|0.815757508650126|0.943022659938457|0.933257378744803
PCN(DEP)	PCN-KO	CTNNBIP1	ENSMUSG00000028988	-0.301792	0.00707039	1296.96	1257.29	1179.59	1075.23	1031.14	920.671	0.8629563	0.0211984631	0.923375372985325|0.87916616587281|0.946683389626406|0.90023774320292|0.861218284419592|0.939542293352727|0.780157849275377|0.738586791983989|0.797639194665579
PCN(DEP)	PCN-KO	NXF1	ENSMUSG00000010097	-0.241839	0.0262824	1018.2	1065.1	1126.99	904.043	906.184	906.111	0.9434019	0.0128485906	0.894205888042729|0.940301407475043|0.974201014767354|0.929977994645551|0.919969153819394|0.96349586450091|0.963855767428108|0.932143243011113|0.972467150927586
PCN(DEP)	PCN-KO	GRM8	ENSMUSG00000024211	-0.357291	0.0276865	393.195	425.179	447.927	275.241	361.918	350.572	0.8956065	0.0418722741	0.799545773032629|0.855694279349302|0.834949950299426|0.839021952758397|0.895685898569289|0.874871771557889|0.953719760486929|1.0149544259067|0.992014609014165
PCN(DEP)	PCN-KO	THOC5	ENSMUSG00000034274	-0.322351	0.00421042	794.214	767.685	759.563	620.97	639.605	594.74	0.9142048	0.0072388455	0.941868246339113|0.940829963473303|0.966627874298551|0.868848118019|0.864696710724894|0.89095035373284|0.911598712801147|0.907390822614105|0.935032088835684
PCN(DEP)	PCN-KO	CARMIL3	ENSMUSG00000022211	-0.564357	5.78569e-09	2745.52	2786.21	2652.49	2041.93	1812.37	1680.06	0.8693726	0.0412883986	0.785856021893724|0.910022316380655|0.771870690515037|0.795993864839579|0.916370045573184|0.780378886749621|0.914749779265735|1.05183720720833|0.897274805757333
PCN(DEP)	PCN-KO	ARF4	ENSMUSG00000021877	-0.206515	0.0262654	3171.96	3434.72	3490.16	2839.68	2957.36	2953.54	0.8849015	0.0038611343	0.914030622713757|0.856692496839658|0.933590416680315|0.909072574826071|0.851032241107752|0.922277500537252|0.873013423461638|0.816768774592586|0.887635780105819
PCN(DEP)	PCN-KO	OXSR1	ENSMUSG00000036737	-0.330072	0.000803523	1498.44	1520.34	1434.64	1253.13	1146.85	1142.44	0.9517790	0.0330773661	0.958379412635477|0.933348117676957|0.951649536479599|0.970742886645408|0.949916845968592|0.98364783545887|0.975019398863792|0.87789676562694|0.965410267510982
PCN(DEP)	PCN-KO	INSR	ENSMUSG00000005534	-0.483381	9.38897e-08	1455.41	1415.12	1399.57	994.671	1027.44	1031.55	0.9121622	0.0319189807	0.90116068424375|1.01569204620085|0.950836358576944|0.831731457194346|0.93449463937926|0.875332905849807|0.849902236941336|0.954941947806907|0.89536732991433
PCN(DEP)	PCN-KO	RELN	ENSMUSG00000042453	-1.60702	4.97105e-31	17157.8	15150.8	18564.3	4741.75	4824.34	7136.88	0.8106470	0.0054100840	0.833421302042335|0.855775791106482|0.865384890151727|0.839298727011255|0.858639633162123|0.870766580369409|0.709753144257656|0.726227044990982|0.736555853748292
PCN(DEP)	PCN-KO	DDX5	ENSMUSG00000020719	-0.264913	0.000388202	13695.3	13705.6	13768.6	11764.9	11113.9	11386.3	0.9656039	0.0288341228	0.991778296256048|0.990431749605873|0.962943160367477|0.984876943754073|0.976436876375062|0.961076884612689|0.932749337052669|0.949566939225133|0.940574575812051
PCN(DEP)	PCN-KO	PLPP3	ENSMUSG00000028517	-0.503863	0.00641762	219.093	205.074	243.889	151.047	171.24	148.965	0.9308182	0.0171974214	0.926666863461937|0.968497385055788|1.00401943086272|0.883343722500168|0.922961608321923|0.933314757791267|0.920221850788711|0.928632231997017|0.889705734123505
PCN(DEP)	PCN-KO	PCBP4	ENSMUSG00000023495	-0.530588	2.61392e-10	3020.36	2997.73	2848.56	2135.91	2053.03	1947.75	0.9426234	0.0444450162	0.959527999210913|0.970982749845914|0.916939879623907|0.911106899585957|0.918590986042425|0.869947444241141|0.990910102330786|0.999212399435444|0.946392121938511
PCN(DEP)	PCN-KO	SSBP2	ENSMUSG00000003992	-0.433831	0.000205171	2853.11	2850.63	2347.23	2206.4	1865.13	1887.26	0.8183063	0.0076058381	0.783093906392086|0.718303011350235|0.726302869063454|0.872225733372433|0.797116327224503|0.808301319620021|0.936087050474631|0.855617729619145|0.867708405067393
PCN(DEP)	PCN-KO	TARDBP	ENSMUSG00000041459	-0.236094	0.00582643	2829.63	2976.25	2913.12	2449.19	2461.23	2492.08	0.9675041	0.0433093840	0.960643172357461|0.949178661285849|0.959374321392916|0.965003719674355|0.991572114927578|1.00287996115894|0.923220686193813|0.97947650011163|0.976187976334207
PCN(DEP)	PCN-KO	SMARCC2	ENSMUSG00000025369	-0.387785	2.57964e-05	7205.63	7263.48	7393.98	6157.11	5361.2	5193.62	0.9478552	0.0392132420	0.909253019360077|0.970382191962269|0.908706667720077|0.94560171390763|1.00005989169194|0.920143673883161|0.948361572079992|1.0051417675113|0.923046099163725
PCN(DEP)	PCN-KO	FXYD6	ENSMUSG00000066705	-1.59647	2.30302e-74	6254.92	6632.15	6631.23	2368.64	2114.12	1972.39	0.8261164	0.0076058381	0.988886513485431|0.78870134104722|0.873762607609618|0.824018018341947|0.763529119748153|0.83052831302742|0.804130410066236|0.7439965610931|0.817494289409127
ST3c.DEP_filtered_DEGs.genelists.xlsx – Corresponds to figure 6E. It is the genelists curated from DEP, DEGs from somatosensory cortex of mice and DEGs from different primary neural cells with Pten loss. These lists are used for enrichment analysis with GWAS genelists of neurological diseases and traits.

## Sheet: Translated DEGs List
Group	Genotype	Gene	DEG Log2FC (KO or HT/CT or WT)	DEG adj. p-val	DEP FC (HT/WT)	DEP FDR
SSC(DEG&DEP)	SSC-HT	S100A6	0.225604	0.043674	1.1950884	0.0045721372
SSC(DEG&DEP)	SSC-HT	GSN	0.372068	0.00671544	1.0716229	0.0382561590
SSC(DEG&DEP)	SSC-HT	TLN1	0.123805	0.0285768	1.0147908	0.0298078432
SSC(DEG&DEP)	SSC-HT	C1QC	0.306826	1.19616e-09	1.0837002	0.0156839016
SSC(DEG&DEP)	SSC-HT	CD82	0.324897	0.000811745	1.2461885	0.0306909483
SSC(DEG&DEP)	SSC-HT	ACADVL	0.186227	0.0029288	1.0261378	0.0159407839
SSC(DEG&DEP)	SSC-HT	BCAN	0.127125	0.00380279	1.0378243	0.0392132420
SSC(DEG&DEP)	SSC-HT	CRYBB1	0.512243	1.53834e-08	1.1441886	0.0010983633
SSC(DEG&DEP)	SSC-HT	HAVCR2	0.375997	0.0123303	1.4539261	0.0025918205
SSC(DEG&DEP)	SSC-HT	CERS2	0.276429	0.00100528	1.1794265	0.0266568977
SSC(DEG&DEP)	SSC-HT	SLC38A3	0.175577	0.0156006	1.0627812	0.0401739571
SSC(DEG&DEP)	SSC-HT	LAP3	0.164192	0.00791984	1.0487397	0.0047957828
SSC(DEG&DEP)	SSC-HT	GRB14	0.179144	0.0175552	1.1402248	0.0300767520
SSC(DEG&DEP)	SSC-HT	MPEG1	0.176728	0.031877	1.0916035	0.0206122336
SSC(DEG&DEP)	SSC-HT	PLIN3	0.240637	0.00524306	1.1197024	0.0040947016
SSC(DEG&DEP)	SSC-HT	ATP2B4	-0.168888	0.0006639	0.9366740	0.0172804379
SSC(DEG&DEP)	SSC-HT	GPM6A	-0.102929	0.041379	0.8866637	0.0212198470
SSC(DEG&DEP)	SSC-HT	PTEN	-0.418516	1.4601e-21	0.6739534	0.0013471423
SSC(DEG&DEP)	SSC-HT	FXYD6	-0.169012	0.0300948	0.8261164	0.0076058381
NPC(DEP)	NPC-KO	GSN	0.301701	0.0147857	1.0716229	0.0382561590
NPC(DEP)	NPC-KO	CD82	1.22911	1.15423e-09	1.2461885	0.0306909483
NPC(DEP)	NPC-KO	PLIN3	0.707189	0.00364005	1.1197024	0.0040947016
NPC(DEP)	NPC-KO	PTEN	-0.674688	5.2169e-17	0.6739534	0.0013471423
NPC(DEP)	NPC-KO	FXYD6	-0.231595	0.0164212	0.8261164	0.0076058381
NPC(DEP)	NPC-KO	SEZ6L2	1.14587	0.042758	1.0252328	0.0298078432
NPC(DEP)	NPC-KO	CD9	0.24791	0.0496351	1.1147667	0.0464062354
NPC(DEP)	NPC-KO	RGS20	0.257821	0.011154	1.0508468	0.0339080884
NPC(DEP)	NPC-KO	TMOD1	0.579836	0.01986	1.0756506	0.0232989035
NPC(DEP)	NPC-KO	PRKAR1B	0.653392	0.0113385	1.0828571	0.0093822807
NPC(DEP)	NPC-KO	TUBB4A	0.373591	0.0309452	1.0531834	0.0049602001
NPC(DEP)	NPC-KO	BNIP3	1.44234	3.26595e-08	1.0872264	0.0233648330
NPC(DEP)	NPC-KO	MAP1A	0.243712	0.0273515	1.0369857	0.0066069796
NPC(DEP)	NPC-KO	PDK3	0.407424	0.00964255	1.0876964	0.0413115767
NPC(DEP)	NPC-KO	HMGCS1	0.235811	0.0180559	1.0779772	0.0395078326
NPC(DEP)	NPC-KO	DACT3	0.385855	0.00187841	1.1456935	0.0081187921
NPC(DEP)	NPC-KO	AK1	0.378585	7.23518e-05	1.0358136	0.0088067001
NPC(DEP)	NPC-KO	PACSIN1	0.71103	0.00606601	1.0292625	0.0131539587
NPC(DEP)	NPC-KO	CELSR2	0.290612	0.000558555	1.0789405	0.0121332523
NPC(DEP)	NPC-KO	TUBA4A	1.31089	0.011154	1.0478569	0.0254804065
NPC(DEP)	NPC-KO	NUCB1	0.310808	0.00216376	1.0376066	0.0195737701
NPC(DEP)	NPC-KO	SPEG	0.558611	2.09442e-05	1.1001792	0.0436476968
NPC(DEP)	NPC-KO	CSTB	0.406092	0.0159885	1.1039998	0.0278783131
NPC(DEP)	NPC-KO	EPS15	0.24429	0.0238429	1.0569311	0.0196646267
NPC(DEP)	NPC-KO	THSD7A	0.251234	0.029639	1.0945973	0.0194860340
NPC(DEP)	NPC-KO	SNAP25	0.634631	0.0437666	1.0421241	0.0046354028
NPC(DEP)	NPC-KO	KCNH7	0.836286	0.00568787	1.1500372	0.0105740410
NPC(DEP)	NPC-KO	MIB2	0.245071	0.0313192	1.0820363	0.0215330736
NPC(DEP)	NPC-KO	ALDH18A1	0.316541	0.00188474	1.0448298	0.0127204408
NPC(DEP)	NPC-KO	HNRNPK	-0.160913	0.0309452	0.9694639	0.0348804879
NPC(DEP)	NPC-KO	STAT5B	-0.290632	0.00991375	0.9408270	0.0440569342
NPC(DEP)	NPC-KO	RPL18	-0.182649	0.027035	0.8809401	0.0177268637
NPC(DEP)	NPC-KO	TAMM41	-0.381475	0.0190575	0.9052567	0.0486788577
NPC(DEP)	NPC-KO	RPS5	-0.290232	0.000617096	0.8568086	0.0066425118
NPC(DEP)	NPC-KO	RPLP1	-0.254383	0.00754893	0.8035843	0.0138046794
NPC(DEP)	NPC-KO	FUS	-0.192762	0.01616	0.9567453	0.0296156338
NPC(DEP)	NPC-KO	HP1BP3	-0.167882	0.0454386	0.9606937	0.0329916003
NPC(DEP)	NPC-KO	RPSA	-0.244664	0.00521324	0.9466876	0.0115970831
NPC(DEP)	NPC-KO	MTDH	-0.211754	0.0145345	0.9497481	0.0196646267
NPC(DEP)	NPC-KO	FUBP1	-0.192449	0.0157957	0.9455401	0.0255731282
NPC(DEP)	NPC-KO	PRKD3	-0.182713	0.0316789	0.8643678	0.0175517680
NPC(DEP)	NPC-KO	S100A16	-0.580299	4.39849e-05	0.8514137	0.0011311365
NPC(DEP)	NPC-KO	NUMA1	-0.246463	0.000683737	0.9366491	0.0376802984
NPC(DEP)	NPC-KO	HNRNPU	-0.207765	0.0342378	0.9670780	0.0103855521
NPC(DEP)	NPC-KO	CHRM3	-0.407402	0.0210977	0.8662973	0.0016346690
NPC(DEP)	NPC-KO	NXF1	-0.303878	0.000956977	0.9434019	0.0128485906
NPC(DEP)	NPC-KO	BUB1B	-0.181237	0.0387325	0.8086696	0.0441608530
NPC(DEP)	NPC-KO	RPL15	-0.196569	0.0443558	0.8578478	0.0296156338
NPC(DEP)	NPC-KO	DDX5	-0.168294	0.0240744	0.9656039	0.0288341228
NPC(DEP)	NPC-KO	TARDBP	-0.256472	0.000729116	0.9675041	0.0433093840
AST(DEP)	AST-KO	S100A6	0.642855	0.0260854	1.1950884	0.0045721372
AST(DEP)	AST-KO	C1QC	2.09346	0.0019723	1.0837002	0.0156839016
AST(DEP)	AST-KO	CD82	2.83955	8.30088e-35	1.2461885	0.0306909483
AST(DEP)	AST-KO	BCAN	0.723295	2.52079e-07	1.0378243	0.0392132420
AST(DEP)	AST-KO	HAVCR2	2.1212	1.75927e-05	1.4539261	0.0025918205
AST(DEP)	AST-KO	SLC38A3	1.99126	2.86048e-09	1.0627812	0.0401739571
AST(DEP)	AST-HT	SLC38A3	0.260901	0.00189518	1.0627812	0.0401739571
AST(DEP)	AST-KO	LAP3	0.633495	6.71384e-07	1.0487397	0.0047957828
AST(DEP)	AST-KO	GRB14	0.884289	7.4642e-05	1.1402248	0.0300767520
AST(DEP)	AST-KO	MPEG1	1.98447	0.00276296	1.0916035	0.0206122336
AST(DEP)	AST-HT	GPM6A	-0.225486	0.00706525	0.8866637	0.0212198470
AST(DEP)	AST-KO	PTEN	-1.20097	3.95138e-05	0.6739534	0.0013471423
AST(DEP)	AST-HT	PTEN	-0.460288	2.53828e-09	0.6739534	0.0013471423
AST(DEP)	AST-KO	CD9	0.406453	0.0358554	1.1147667	0.0464062354
AST(DEP)	AST-KO	TUBB4A	0.857851	0.00225412	1.0531834	0.0049602001
AST(DEP)	AST-KO	MAP1A	0.936329	9.38739e-08	1.0369857	0.0066069796
AST(DEP)	AST-KO	HMGCS1	0.992231	2.85018e-08	1.0779772	0.0395078326
AST(DEP)	AST-KO	DACT3	0.982768	1.21327e-06	1.1456935	0.0081187921
AST(DEP)	AST-HT	DACT3	0.378273	0.0278196	1.1456935	0.0081187921
AST(DEP)	AST-KO	PACSIN1	1.25627	0.00650518	1.0292625	0.0131539587
AST(DEP)	AST-HT	CELSR2	0.204868	0.030269	1.0789405	0.0121332523
AST(DEP)	AST-KO	ALDH18A1	1.16357	1.25159e-08	1.0448298	0.0127204408
AST(DEP)	AST-KO	STAT5B	-1.03171	1.49059e-09	0.9408270	0.0440569342
AST(DEP)	AST-KO	NUMA1	-0.410666	0.0187706	0.9366491	0.0376802984
AST(DEP)	AST-KO	CHRM3	-3.19211	0.000825339	0.8662973	0.0016346690
AST(DEP)	AST-KO	DDX5	-0.54151	2.31477e-06	0.9656039	0.0288341228
AST(DEP)	AST-KO	CLUH	0.472742	0.00421833	1.0409668	0.0493203145
AST(DEP)	AST-KO	PITPNM2	0.324886	0.0306614	1.0283935	0.0457530541
AST(DEP)	AST-KO	SH2D3C	1.1683	0.00105683	1.1030106	0.0427965434
AST(DEP)	AST-KO	CARMIL1	0.612012	8.97937e-05	1.0638637	0.0364408700
AST(DEP)	AST-KO	CRYZL2P	0.784687	0.0453693	1.0953065	0.0350771557
AST(DEP)	AST-KO	MAPKAPK2	0.42069	0.0161438	1.7050935	0.0140616616
AST(DEP)	AST-KO	CCDC47	0.488174	0.000398455	1.1238963	0.0238681827
AST(DEP)	AST-KO	SLC1A1	1.12245	0.00907738	1.2641182	0.0046714926
AST(DEP)	AST-KO	CACYBP	0.323533	0.028083	1.1187405	0.0387088534
AST(DEP)	AST-KO	MEMO1	0.546923	8.42093e-05	1.1011419	0.0054100840
AST(DEP)	AST-KO	COBLL1	0.307337	0.0318902	1.2312946	0.0137334225
AST(DEP)	AST-KO	PLA2G7	2.11058	0.0119484	1.0996527	0.0145285113
AST(DEP)	AST-KO	BRINP2	0.974672	0.000427637	1.1189009	0.0415115252
AST(DEP)	AST-KO	CAPZA1	0.565431	0.000151419	1.1166095	0.0383544799
AST(DEP)	AST-KO	ARRB2	1.16775	0.000553608	1.0758051	0.0412883986
AST(DEP)	AST-KO	RAP1GAP2	0.704857	2.29397e-06	1.0324977	0.0308306132
AST(DEP)	AST-KO	TUBB4B	1.22114	2.39317e-09	1.0270247	0.0392132420
AST(DEP)	AST-KO	CSMD1	2.28511	0.00308701	1.0790560	0.0415115252
AST(DEP)	AST-KO	LIG1	1.59135	7.33229e-10	1.3557379	0.0001359930
AST(DEP)	AST-KO	ELMO1	1.16824	1.86674e-12	1.0891793	0.0483053099
AST(DEP)	AST-KO	ABHD3	1.5617	1.44385e-10	1.0967339	0.0392094555
AST(DEP)	AST-KO	MAT2A	0.804653	4.97961e-07	1.0220295	0.0217086824
AST(DEP)	AST-KO	SNX5	0.769818	7.19105e-08	1.0468419	0.0493203145
AST(DEP)	AST-KO	GALNT10	1.87567	4.70209e-25	1.1814825	0.0221925211
AST(DEP)	AST-KO	UGT1A10	2.14098	0.000884984	1.1137039	0.0137334225
AST(DEP)	AST-KO	SLC39A12	1.58036	5.8226e-07	1.0695252	0.0323115074
AST(DEP)	AST-KO	AP3M2	0.587711	2.76798e-06	1.0525571	0.0443307902
AST(DEP)	AST-KO	SPCS2	0.3701	0.0245782	1.1054777	0.0115970831
AST(DEP)	AST-KO	TRAP1	0.539042	0.000209127	1.0812338	0.0033269805
AST(DEP)	AST-KO	TNR	4.65623	1.17097e-125	1.0307884	0.0188113955
AST(DEP)	AST-HT	TNR	0.417154	0.03645	1.0307884	0.0188113955
AST(DEP)	AST-KO	PSAT1	1.86305	6.74443e-20	1.0243667	0.0172804379
AST(DEP)	AST-KO	FSD1L	0.766721	0.000339676	1.0427235	0.0483053099
AST(DEP)	AST-KO	EML2	0.534753	0.000772655	1.0660964	0.0044936290
AST(DEP)	AST-KO	FN1	1.11393	4.57962e-07	1.1299961	0.0085286780
AST(DEP)	AST-HT	FN1	0.391163	1.84477e-07	1.1299961	0.0085286780
AST(DEP)	AST-KO	DNAJA1	0.412838	0.000318835	1.0455345	0.0298078432
AST(DEP)	AST-KO	RIF1	0.706457	0.00231902	1.3011973	0.0387074445
AST(DEP)	AST-KO	PMM1	0.684727	3.58599e-05	1.0780595	0.0172804379
AST(DEP)	AST-KO	SPIRE1	0.796251	1.43994e-08	1.0622265	0.0300767520
AST(DEP)	AST-KO	CCM2	0.498246	0.0145663	1.0684873	0.0001359930
AST(DEP)	AST-KO	MAPRE1	0.304302	0.0451169	1.0648229	0.0409293453
AST(DEP)	AST-KO	DUS3L	-0.543722	0.000371677	0.8376711	0.0462022682
AST(DEP)	AST-KO	PEBP1	-3.4455	0.00211077	0.7385206	0.0303266670
AST(DEP)	AST-KO	PLPPR1	-0.98785	6.07059e-05	0.9328657	0.0398369344
AST(DEP)	AST-KO	EPB41L1	-0.65208	1.01964e-05	0.9724033	0.0487949323
AST(DEP)	AST-KO	GPR162	-0.985187	0.000120135	0.8994873	0.0433093840
AST(DEP)	AST-KO	HIP1R	-0.379177	0.0169825	0.9587149	0.0046714926
AST(DEP)	AST-KO	EPHB6	-0.986006	7.54695e-05	0.9120472	0.0421379989
AST(DEP)	AST-KO	TOR1AIP1	-0.307895	0.0298705	0.9217462	0.0044936290
AST(DEP)	AST-KO	LRP11	-0.479904	0.00324442	0.9761500	0.0436476968
AST(DEP)	AST-KO	NEU1	-0.391954	0.0212451	0.8784456	0.0363394335
AST(DEP)	AST-KO	RIC8A	-0.37441	0.0115611	0.9489620	0.0177118146
AST(DEP)	AST-KO	NBEA	-0.949204	1.90971e-06	0.9730398	0.0232989035
AST(DEP)	AST-KO	FBXO41	-0.760433	0.000783665	0.9520896	0.0115970831
AST(DEP)	AST-KO	DNM3	-0.792523	1.41658e-07	0.9617648	0.0493203145
AST(DEP)	AST-KO	CXADR	-1.05429	8.59351e-06	0.9244917	0.0298078432
AST(DEP)	AST-KO	GRIP1	-0.727382	0.00121731	0.9548892	0.0232989035
AST(DEP)	AST-KO	CD47	-1.1972	2.71727e-13	0.9594108	0.0145285113
AST(DEP)	AST-KO	HS2ST1	-0.475698	0.000644621	0.9308527	0.0237079627
AST(DEP)	AST-KO	MICOS10-NBL1	-1.15971	8.24206e-07	0.8887149	0.0131539587
AST(DEP)	AST-KO	CCDC177	-0.702872	0.00322688	0.9562111	0.0306909483
AST(DEP)	AST-KO	CELF2	-0.785779	0.000164337	0.9653799	0.0066069796
AST(DEP)	AST-KO	HSPB1	-1.73844	4.69748e-14	0.8851514	0.0022967783
AST(DEP)	AST-KO	WWC2	-0.65961	2.75107e-05	0.9240099	0.0159407839
AST(DEP)	AST-KO	SYT7	-1.44136	0.00301755	0.9461341	0.0122551006
AST(DEP)	AST-KO	DGLUCY	-0.723744	0.000765832	0.9116114	0.0300767520
AST(DEP)	AST-KO	SPR	-0.579038	0.000260938	0.9752290	0.0220636937
AST(DEP)	AST-KO	TXNL4A	-0.461732	0.0411104	0.8419757	0.0067653679
AST(DEP)	AST-KO	SRGAP3	-0.327396	0.00916035	0.9821562	0.0412883986
AST(DEP)	AST-KO	HMGA1	-1.17119	0.000108373	0.8462290	0.0166834626
AST(DEP)	AST-KO	CUX1	-0.429584	0.00144486	0.8667378	0.0371889761
AST(DEP)	AST-KO	TRIQK	-0.848068	0.00016331	0.8777395	0.0040947016
AST(DEP)	AST-KO	UNC5C	-2.29325	1.32354e-11	0.9121946	0.0443499175
AST(DEP)	AST-KO	NEGR1	-0.609153	1.28656e-05	0.9547607	0.0131539587
AST(DEP)	AST-KO	DCAF6	-0.633661	0.000222835	0.6298384	0.0321239693
AST(DEP)	AST-KO	LDB1	-0.414094	0.00823311	0.8138292	0.0406455064
AST(DEP)	AST-KO	XKR4	-1.94239	1.88174e-08	0.9386592	0.0057721971
AST(DEP)	AST-KO	SH3RF1	-0.437036	0.0330999	0.9385160	0.0036280026
AST(DEP)	AST-KO	CTSF	-0.633444	0.000662144	0.8437051	0.0131539587
AST(DEP)	AST-KO	CTNNBIP1	-1.14914	2.13086e-19	0.8629563	0.0211984631
AST(DEP)	AST-KO	GMPR	-0.880907	0.00118914	0.8871884	0.0433093840
AST(DEP)	AST-HT	GMPR	-0.341019	0.00947905	0.8871884	0.0433093840
AST(DEP)	AST-KO	SLC25A24	-0.72778	0.0394169	0.9619768	0.0293031101
AST(DEP)	AST-KO	GRM8	-1.85468	5.69145e-05	0.8956065	0.0418722741
AST(DEP)	AST-KO	PGRMC2	-0.429434	0.0193433	0.9300483	0.0407939470
AST(DEP)	AST-KO	VAPA	-0.645977	2.01183e-05	0.9700065	0.0250419917
AST(DEP)	AST-KO	PIP4P1	-0.397356	0.0370865	0.8587182	0.0443478911
AST(DEP)	AST-KO	CYFIP2	-1.07119	1.6922e-07	0.9600152	0.0294428127
AST(DEP)	AST-KO	PLXNA4	-0.669694	5.73525e-05	0.9703905	0.0195737701
AST(DEP)	AST-KO	SLC25A29	-1.0644	0.000223919	0.6570908	0.0290202330
AST(DEP)	AST-KO	HHAT	-1.55006	0.000252108	0.8206682	0.0298165465
AST(DEP)	AST-KO	OXSR1	-0.379077	0.0294747	0.9517790	0.0330773661
AST(DEP)	AST-KO	INSR	-1.81568	9.53222e-38	0.9121622	0.0319189807
AST(DEP)	AST-KO	GSTM1	-2.1506	2.3678e-18	0.6422603	0.0387088534
AST(DEP)	AST-HT	GSTM1	-0.265636	4.55927e-05	0.6422603	0.0387088534
AST(DEP)	AST-KO	SSBP2	-0.464609	0.00523265	0.8183063	0.0076058381
AST(DEP)	AST-KO	CPQ	-0.494731	0.0362168	0.8402798	0.0038611343
AST(DEP)	AST-KO	PTCHD4	-2.25578	2.45705e-15	0.8574972	0.0195737701
AST(DEP)	AST-KO	SNTB2	-2.08669	7.59036e-16	0.8939048	0.0495689146
PCN(DEP)	PCN-KO	S100A6	1.02947	8.02576e-05	1.1950884	0.0045721372
PCN(DEP)	PCN-KO	GSN	0.994005	4.82578e-08	1.0716229	0.0382561590
PCN(DEP)	PCN-KO	SLC38A3	2.10038	0.00938353	1.0627812	0.0401739571
PCN(DEP)	PCN-KO	GRB14	0.753966	6.60735e-09	1.1402248	0.0300767520
PCN(DEP)	PCN-KO	MPEG1	0.901765	2.48763e-05	1.0916035	0.0206122336
PCN(DEP)	PCN-KO	PTEN	-0.410748	2.2139e-06	0.6739534	0.0013471423
PCN(DEP)	PCN-HT	PTEN	-0.304375	0.00284142	0.6739534	0.0013471423
PCN(DEP)	PCN-KO	FXYD6	-1.59647	2.30302e-74	0.8261164	0.0076058381
PCN(DEP)	PCN-KO	TMOD1	0.602829	5.18558e-05	1.0756506	0.0232989035
PCN(DEP)	PCN-KO	TUBB4A	0.603338	4.52907e-12	1.0531834	0.0049602001
PCN(DEP)	PCN-KO	BNIP3	0.275965	0.0132609	1.0872264	0.0233648330
PCN(DEP)	PCN-KO	MAP1A	0.430285	9.6935e-10	1.0369857	0.0066069796
PCN(DEP)	PCN-KO	HMGCS1	0.779972	1.23565e-16	1.0779772	0.0395078326
PCN(DEP)	PCN-KO	PACSIN1	0.363645	3.45044e-05	1.0292625	0.0131539587
PCN(DEP)	PCN-KO	CELSR2	0.328373	0.00342861	1.0789405	0.0121332523
PCN(DEP)	PCN-KO	TUBA4A	1.34831	6.77308e-46	1.0478569	0.0254804065
PCN(DEP)	PCN-KO	SPEG	0.372082	0.000421528	1.1001792	0.0436476968
PCN(DEP)	PCN-KO	EPS15	0.228219	0.0250663	1.0569311	0.0196646267
PCN(DEP)	PCN-KO	SNAP25	0.317108	0.000479683	1.0421241	0.0046354028
PCN(DEP)	PCN-KO	STAT5B	-1.10461	2.98786e-13	0.9408270	0.0440569342
PCN(DEP)	PCN-KO	RPS5	-0.26401	0.00285729	0.8568086	0.0066425118
PCN(DEP)	PCN-KO	HP1BP3	-0.381253	2.1183e-06	0.9606937	0.0329916003
PCN(DEP)	PCN-KO	FUBP1	-0.270357	0.00792284	0.9455401	0.0255731282
PCN(DEP)	PCN-KO	PRKD3	-1.68654	1.00448e-10	0.8643678	0.0175517680
PCN(DEP)	PCN-KO	NUMA1	-0.858335	1.31712e-17	0.9366491	0.0376802984
PCN(DEP)	PCN-KO	HNRNPU	-0.225227	0.00465814	0.9670780	0.0103855521
PCN(DEP)	PCN-KO	NXF1	-0.241839	0.0262824	0.9434019	0.0128485906
PCN(DEP)	PCN-KO	DDX5	-0.264913	0.000388202	0.9656039	0.0288341228
PCN(DEP)	PCN-KO	TARDBP	-0.236094	0.00582643	0.9675041	0.0433093840
PCN(DEP)	PCN-KO	CLUH	0.400534	2.29982e-06	1.0409668	0.0493203145
PCN(DEP)	PCN-KO	SLC1A1	0.433563	4.57959e-07	1.2641182	0.0046714926
PCN(DEP)	PCN-KO	CACYBP	0.253015	0.0100502	1.1187405	0.0387088534
PCN(DEP)	PCN-KO	COBLL1	1.11545	0.00100062	1.2312946	0.0137334225
PCN(DEP)	PCN-KO	BRINP2	0.32497	0.00109873	1.1189009	0.0415115252
PCN(DEP)	PCN-KO	RAP1GAP2	0.237708	0.0171301	1.0324977	0.0308306132
PCN(DEP)	PCN-KO	TUBB4B	0.958379	2.83419e-38	1.0270247	0.0392132420
PCN(DEP)	PCN-KO	ABHD3	1.05628	7.4686e-07	1.0967339	0.0392094555
PCN(DEP)	PCN-KO	GALNT10	0.957122	2.27451e-11	1.1814825	0.0221925211
PCN(DEP)	PCN-KO	SLC39A12	1.45154	0.0211078	1.0695252	0.0323115074
PCN(DEP)	PCN-KO	TNR	0.264151	0.0221486	1.0307884	0.0188113955
PCN(DEP)	PCN-KO	PSAT1	0.50781	7.69668e-06	1.0243667	0.0172804379
PCN(DEP)	PCN-KO	EML2	0.25939	0.0131898	1.0660964	0.0044936290
PCN(DEP)	PCN-KO	FN1	1.77127	8.81859e-11	1.1299961	0.0085286780
PCN(DEP)	PCN-KO	PMM1	0.240564	0.0242938	1.0780595	0.0172804379
PCN(DEP)	PCN-KO	DUS3L	-0.246292	0.0385863	0.8376711	0.0462022682
PCN(DEP)	PCN-KO	HIP1R	-0.482122	5.26102e-09	0.9587149	0.0046714926
PCN(DEP)	PCN-KO	DNM3	-0.569636	1.03245e-11	0.9617648	0.0493203145
PCN(DEP)	PCN-KO	CXADR	-0.489152	1.25626e-08	0.9244917	0.0298078432
PCN(DEP)	PCN-KO	CD47	-0.882534	1.61504e-18	0.9594108	0.0145285113
PCN(DEP)	PCN-KO	MICOS10-NBL1	-0.242533	0.0266981	0.8887149	0.0131539587
PCN(DEP)	PCN-KO	HMGA1	-0.557941	7.58664e-07	0.8462290	0.0166834626
PCN(DEP)	PCN-KO	UNC5C	-0.647966	1.54356e-10	0.9121946	0.0443499175
PCN(DEP)	PCN-KO	CTNNBIP1	-0.301792	0.00707039	0.8629563	0.0211984631
PCN(DEP)	PCN-KO	GRM8	-0.357291	0.0276865	0.8956065	0.0418722741
PCN(DEP)	PCN-KO	OXSR1	-0.330072	0.000803523	0.9517790	0.0330773661
PCN(DEP)	PCN-KO	INSR	-0.483381	9.38897e-08	0.9121622	0.0319189807
PCN(DEP)	PCN-KO	SSBP2	-0.433831	0.000205171	0.8183063	0.0076058381
PCN(DEP)	PCN-KO	RAP2B	1.00881	5.85568e-20	1.2485567	0.0392132420
PCN(DEP)	PCN-KO	ARHGEF5	1.63587	0.00511455	1.1529929	0.0096342790
PCN(DEP)	PCN-KO	NUCB2	0.775467	3.09137e-08	1.1091481	0.0291475808
PCN(DEP)	PCN-KO	PTS	0.45199	0.000885531	1.1389239	0.0157093834
PCN(DEP)	PCN-KO	SUCLG2	0.800387	0.00437634	1.0550871	0.0308996191
PCN(DEP)	PCN-KO	COG4	0.324692	0.00281535	1.0900232	0.0238681827
PCN(DEP)	PCN-KO	CACNA2D1	0.578197	9.46515e-10	1.0391511	0.0300767520
PCN(DEP)	PCN-KO	RTN4IP1	0.484239	0.00172537	1.1385654	0.0119443659
PCN(DEP)	PCN-KO	TMEM160	0.88693	1.07272e-13	1.2517968	0.0298165465
PCN(DEP)	PCN-KO	LAMB2	1.08246	0.000158518	1.2259788	0.0047957828
PCN(DEP)	PCN-KO	BOLA2	0.354448	0.00403357	1.1145973	0.0298078432
PCN(DEP)	PCN-KO	JCAD	0.650045	0.000181053	1.0712082	0.0223057466
PCN(DEP)	PCN-KO	SLC25A22	0.244883	0.00424378	1.0350042	0.0298165465
PCN(DEP)	PCN-KO	PPIA	0.25164	0.00589704	1.0294078	0.0057951685
PCN(DEP)	PCN-KO	NDRG3	0.324791	8.89557e-06	1.0770449	0.0058144954
PCN(DEP)	PCN-KO	SEMA7A	0.383844	0.000208652	1.0278112	0.0334867150
PCN(DEP)	PCN-KO	FAH	0.728794	0.0230858	1.1070950	0.0076058381
PCN(DEP)	PCN-KO	DNLZ	0.410275	8.42457e-05	1.0827354	0.0197960849
PCN(DEP)	PCN-KO	PTPN3	1.16245	1.2883e-11	1.0578386	0.0266568977
PCN(DEP)	PCN-KO	YDJC	0.635412	1.88e-07	1.0524381	0.0350771557
PCN(DEP)	PCN-KO	CLIC1	0.906514	0.00313621	1.0720498	0.0344547984
PCN(DEP)	PCN-KO	OTUD6B	0.286561	0.00199483	1.0802544	0.0309469281
PCN(DEP)	PCN-KO	MTMR6	0.206252	0.0250545	1.1878916	0.0046714926
PCN(DEP)	PCN-KO	SLC24A4	-0.411185	0.00217754	0.8241418	0.0436476968
PCN(DEP)	PCN-KO	LMNB1	-0.981863	2.94601e-11	0.9527769	0.0156839016
PCN(DEP)	PCN-KO	TCF25	-0.207567	0.0135642	0.8838917	0.0177547923
PCN(DEP)	PCN-KO	ALKBH5	-0.257273	0.0240357	0.8139708	0.0030349432
PCN(DEP)	PCN-KO	CCDC91	-0.239549	0.0499162	0.9445963	0.0436476968
PCN(DEP)	PCN-KO	DTNA	-0.509319	0.000105938	0.9647190	0.0356647734
PCN(DEP)	PCN-KO	SST	-3.36414	3.89071e-180	0.9415274	0.0298078432
PCN(DEP)	PCN-KO	DCPS	-0.585272	0.00424813	0.9537799	0.0457668900
PCN(DEP)	PCN-KO	GABRG2	-0.297444	0.0262171	0.9064675	0.0407939470
PCN(DEP)	PCN-KO	KCNC2	-2.12395	1.21187e-68	0.9351205	0.0033658017
PCN(DEP)	PCN-KO	SLC6A8	-0.302357	0.00180253	0.7662017	0.0046229288
PCN(DEP)	PCN-KO	CHGB	-0.837915	1.00439e-18	0.9144629	0.0306909483
PCN(DEP)	PCN-KO	PTHLH	-3.07316	2.23088e-17	0.8399319	0.0281202941
PCN(DEP)	PCN-KO	TDG	-0.235502	0.0254244	0.7698546	0.0091399909
PCN(DEP)	PCN-KO	PSEN1	-0.483802	4.26279e-08	0.7918342	0.0103855521
PCN(DEP)	PCN-KO	RMDN1	-0.767969	0.000115119	0.9365522	0.0326338444
PCN(DEP)	PCN-KO	PPP2R5B	-0.382294	5.23362e-07	0.9448748	0.0346107317
PCN(DEP)	PCN-KO	CACNA2D2	-1.78237	2.28009e-67	0.9576870	0.0292705077
PCN(DEP)	PCN-KO	KAT5	-0.34803	0.00325176	0.8706658	0.0145285113
PCN(DEP)	PCN-KO	MZT1	-0.370198	0.000272583	0.7568419	0.0179928310
PCN(DEP)	PCN-KO	RNMT	-0.198788	0.0358464	0.9532079	0.0443999019
PCN(DEP)	PCN-KO	FN3K	-0.534146	0.0054357	0.9055178	0.0140616616
PCN(DEP)	PCN-KO	ATP2C1	-0.226355	0.00939656	0.9591646	0.0321239693
PCN(DEP)	PCN-KO	TRIM28	-0.325521	0.000244703	0.9792932	0.0451609089
PCN(DEP)	PCN-KO	PSIP1	-0.458436	3.06035e-09	0.8999949	0.0197960849
PCN(DEP)	PCN-KO	OSBPL10	-0.273049	0.0314493	0.9134910	0.0221925211
PCN(DEP)	PCN-KO	THOC5	-0.322351	0.00421042	0.9142048	0.0072388455
PCN(DEP)	PCN-KO	CARMIL3	-0.564357	5.78569e-09	0.8693726	0.0412883986
PCN(DEP)	PCN-KO	ARF4	-0.206515	0.0262654	0.8849015	0.0038611343
PCN(DEP)	PCN-KO	RELN	-1.60702	4.97105e-31	0.8106470	0.0054100840
PCN(DEP)	PCN-KO	PLPP3	-0.503863	0.00641762	0.9308182	0.0171974214
PCN(DEP)	PCN-KO	PCBP4	-0.530588	2.61392e-10	0.9426234	0.0444450162
PCN(DEP)	PCN-KO	SMARCC2	-0.387785	2.57964e-05	0.9478552	0.0392132420
ST3c.DEP_filtered_DEGs.genelists.xlsx – Corresponds to figure 6E. It is the genelists curated from DEP, DEGs from somatosensory cortex of mice and DEGs from different primary neural cells with Pten loss. These lists are used for enrichment analysis with GWAS genelists of neurological diseases and traits.
