# Supplementary material for: Neuropathological signatures revealed by transcriptomic and proteomic analysis in Pten-deficient mouse models
Source: Sci Rep. 2023 Apr 25;13:6763. doi: 10.1038/s41598-023-33869-7 (PMC10130134; doi:10.1038/s41598-023-33869-7)
Supplement: Supplementary file 11 — Supplementary Information 11. [file 41598_2023_33869_MOESM11_ESM.csv]

ST3d.GWAS genelists
	AD	PD	ALS	MS	Autism	Schizophrenia	Bipolar Disorder	ADHD	Depression	Anxiety	Language Disorder	Intelligence	Cognitive
1	ABCA1	AACS	ABCG1	ADCY3	ABCB9	A2ML1	AAGAB	ADAMTS2	AATK	ACBD7	ACTG2	ACP7	AACS
2	ABCA7	ACMSD	ACSL5	AFF1	ABCF1	ABCA5	ABCC1	ADCY2	ABCA3	ADCY2	ADCY4	ADAM12	AANAT
3	ABCA8	ADAM10	ADAMTSL1	AGAP2	ABHD16A	ABCB1	ABCD1	ANO3	ABCF3	ADO	ANXA5	ADCY2	ABCA1
4	ABCB1	ADAMTS16	ANK3	AGBL2	ABT1	ABCB9	ABCG1	ANO4	ABHD16A	AGAP1	ARL 15.00	AFF3	ABCB1
5	ABCB11	ADAMTS20	ANKS1B	AHI1	ACADS	ABCD1	ACADS	ARSB	ABLIM2	AGBL1	ATP6V1F	AKAP6	ABCB9
6	ABI3	AGAP1	ANXA3	AKAP13	ACP2	ABCF1	ACHE	ASCC2	ABT1	AGPAT4	CACNA2D3	ALMS1	ABCC2
7	ACE	ALAS1	ARAP2	ALDH1L1	ACTR1A	ABHD16A	ACOT12	ASTN2	ACADS	AGT	CALU	AMIGO1	ABCC5
8	ACMSD	ANK2	ARHGEF2	ALPK2	ADAMTS7	ABT1	ACTN3	ATP2C2	ACOX3	ALDH1A1	CCDC136	AMIGO3	ABLIM1
9	ACP2	ANO2	ASB1	ANKRD55	AGER	ACADS	ACTR1B	ATP8B1	ACSS3	AS3MT	CIDEB	AMT	ABLIM2
10	ACSL6	APOE	ATP2B2	ARHGEF10	AGPAT1	ACD	ADAM12	BCL11A	ACTL8	ASCC3	CSGALNACT1	ANAPC4	ABR
11	ADAM10	ARHGAP27	ATXN1	ARHGEF3	AIF1	ACKR1	ADAM19	BMPR1B	ACTR5	ASMT	CWF19L2	APBA1	ABT1
12	ADAMTS1	ASXL3	ATXN3	ASAP1	AKAP6	ACP2	ADAMTS14	C16orf46	ACVR1B	B3GNTL1	DHRS1	APEH	ACBD7
13	ADAMTS4	ATF6	C6orf132	ATXN1	ALAS1	ACSBG1	ADAMTS16	CALD1	ADAM12	C15orf62	ENOX1	APOBR	ACOX3
14	ADAMTS9	BAG3	C9orf72	BACH2	ALDOA	ACSM1	ADAMTS19	CAMTA1	ADAMTS16	C1orf198	ERBB4	ARFGEF2	ACTA1
15	ADAR	BAP1	CALN1	BAK1	AMBRA1	ACTR1A	ADAMTS6	CCDC192	ADAMTS19	C4orf51	ESR1	ARHGAP15	ACTN1
16	ADARB2	BCKDK	CAMTA1	BATF	ANK3	ADAM10	ADAMTS9	CDH13	ADAMTS2	CADM2	FAM163A	ARID1B	ACTN4
17	ADCY8	BIN3	CAND1	BCL2	ANKS1B	ADAM12	ADCY1	CEP85L	ADAMTS6	CAMKMT	FLNC	ARID2	ADAMTS18
18	ADGRF2	BMP4	CENPV	BCL2L11	APOM	ADAM19	ADCY2	CHMP7	ADAMTSL1	CAPN9	FOXE1	ARPP21	ADAMTS20
19	AFF1	BRIP1	CHODL	BTNL2	ARFGAP2	ADAMTS16	ADD3	CISD2	ADARB1	CDNF	GLI3	ATAD2B	ADAMTS6
20	AGBL2	BST1	CNOT2	C1GALT1	ARHGAP1	ADAMTS19	ADGRE1	CNBD1	ADCY2	CNGB3	HAP1	ATF7IP	ADAR
21	AGFG2	C12orf40	CPNE4	C3orf80	ARL 3.00	ADAMTS6	ADM	CNTLN	ADGRB1	CNNM2	HLCS	ATP2A1	ADARB1
22	AGT	C8orf58	CREB5	CASP8	ARL6IP4	ADAMTS7	AIFM1	CPLX2	ADGRB3	COG2	HSPB3	ATP6V1F	ADARB2
23	AHNAK	CA8	CTNND2	CBLB	AS3MT	ADAMTSL3	AK5	CPNE4	ADGRL2	CREB5	INIP	ATXN1L	ADCY2
24	AKAP12	CAB39L	DISC1	CCHCR1	ASPHD1	ADCK1	AKAP6	CREB5	ADGRL4	DCLRE1C	KIAA1958	ATXN2L	ADGRA2
25	AKAP9	CACNA1B	DPP6	CD226	ATAT1	ADCY1	ALAS1	CRYGC	ADM	DENND1B	LTB4R	ATXN7L2	ADGRB1
26	AKR7A3	CAMK2D	DYRK2	CD40	ATF6B	ADGRE3	ALG14	CSMD1	ADTRP	DMD	MUC19	AUTS2	ADGRV1
27	ALDH4A1	CAMTA1	EPB41	CD58	ATG13	ADGRL2	AMBRA1	CSMD2	AFAP1	DNAJC15	MYH9	BACH2	AFAP1
28	ALPK2	CARS2	ERBB4	CD6	ATP2A2	ADGRV1	ANAPC7	CSRNP3	AGBL1	DNAJC17	NIT2	BANK1	AFAP1L2
29	AMBRA1	CBFA2T3	FGF9	CD69	ATP2B2	ADM	ANK3	CUX1	AGBL4	DPYD	OPN1SW	BCL11A	AFF1
30	AMPH	CCDC62	GGT5	CD86	ATP6V1G2	ADM5	ANKFY1	DAGLB	AGMO	DSCAM	PTPRD	BMPR2	AFF3
31	ANAPC1	CCDC82	HDAC4	CDC37	ATP6V1G2-DDX39B	AFF3	ANKHD1	DCC	AGPAT4	DTD1	RBFOX2	BRWD1	AGBL1
32	ANGPT4	CCNT2	HOXD10	CDH3	ATPAF2	AGAP1	ANKHD1-EIF4EBP3	DHODH	AGT	EDIL3	RUNX1	BSN	AGBL5
33	ANK3	CD19	IDE	CENPO	ATXN7	AGBL1	ANKRD23	DLEU7	AHR	ELAVL2	SCNN1G	BTN2A1	AGK
34	ANKRD22	CD38	IFNK	CHST12	BAG4	AGBL4	ANKRD6	DNM1	AIF1	ENOX1	SEPTIN11	BTN2A2	AGO2
35	ANKRD31	CHD9	IFRD1	CLEC16A	BAG5	AGER	ANKS1B	DNMT3B	AKAP6	EPSTI1	SLC2A3	BTN3A1	AGT
36	ANKRD55	CHL1	INPP4B	CLECL1	BAG6	AGO4	ANTXR2	EFCAB8	AKTIP	ERG	STK24	C12orf76	AK5
37	ANO3	CHRNB1	ITGA9	CLSTN2	BAK1	AGPAT1	AP1M2	ELOVL6	ALAS1	ERI3	SVIL	C6orf89	AKAP13
38	ANO4	CLCN3	ITPR2	CMC1	BANK1	AIF1	AREL1	EMP2	ALG3	ESR1	TBX5	CACNA1E	AKAP6
39	ANTXR1	CLEC19A	KALRN	COG6	BAP1	AIG1	ARHGAP15	ERC1	ALOX12B	ETNK2	TNC	CACNA1I	AKR7A2
40	ANXA13	CLRN3	KCNMB2	CR1L	BEND4	AKAP10	ARHGAP8	FBN3	ALX4	FAM107B	TNS1	CACNA2D2	AKR7A3
41	AOX1	CNKSR3	KIAA0513	CRTAP	BOLL	AKAP6	ARHGEF15	FBXL16	AMBRA1	FAM120A	UBE2E2	CACNA2D3	ALDH1A1
42	AP2A2	CNNM2	KIF5A	CSF2RB	BORCS7	AKT3	ARMC7	FERMT3	AMPD2	FCF1	VNN 3.00	CADM2	ALMS1
43	AP4M1	CNTN1	KIFAP3	CSGALNACT2	BORCS7-ASMT	ALAS1	AS3MT	FGFR2	AMT	FOXO3	ZFP64	CALN1	AMBRA1
44	APH1B	COL13A1	LAMA2	CSMD1	BRD2	ALDH1A2	ASAP2	FHIT	ANK3	GALNT10	ZNF799	CALU	AMPH
45	API5	COL5A2	LAMA3	CUEDC1	BRD8	ALDOA	ASB16	FOXK1	ANKFY1	GCHFR		CAMKV	AMT
46	APOB	COQ7	LRRC8C	CXCR5	BTBD18	ALMS1	ASCC2	FOXN3	ANKRD27	GIGYF2		CCDC134	ANAPC1
47	APOC1	CRHR1	MACROD2	CYP24A1	BTN1A1	AMBP	ASTN2	FOXP1	ANKS1B	GLIS3		CCDC136	ANAPC13
48	APOC2	CRLS1	MASP1	CYP27B1	BTN2A1	AMBRA1	ATP13A1	FOXP2	ANO4	GOLT1A		CCDC14	ANAPC4
49	APOC4	CTSB	MOBP	DDAH1	BTN2A2	ANAPC7	ATP13A4	FRMD1	ANO8	GRIN2B		CD19	ANKFY1
50	APOC4-APOC2	CYP17A1	MORN2	DKKL1	BTN3A1	ANK3	ATP2A2	FZD7	ANTXR2	GRM8		CDC14B	ANKRD10
51	APOE	CYP4Z1	MRAS	DLEU7	BTN3A2	ANKFY1	ATP2B2	GAB4	AP2M1	HSPA14		CDC42	ANKRD33B
52	APP	DCUN1D1	NEDD4L	DNMT3A	BTN3A3	ANKRD23	ATP6V1B2	GPC6	APBB2	IQCE		CDH2	ANKRD45
53	ARAP2	DGKQ	NFASC	DOCK10	BTNL2	ANKRD36	ATP8A2	GPR139	APOM	ITIH4		CDH9	ANKRD55
54	ARFGAP2	DLG2	NFATC2	EGFL6	C11orf49	ANKRD63	ATP8B3	GPR85	AREL1	KCNJ13		CDHR4	ANKS1B
55	ARHGAP1	DNAH1	NPEPPS	ELMO1	C12orf65	ANKS1B	ATPAF2	GRIK4	ARFGAP2	KISS1		CDK2AP1	ANO4
56	ARHGAP20	DNAH17	NRXN3	EOMES	C16orf92	ANO4	ATXN3L	GRM5	ARFGEF2	KNL1		CDKAL1	ANTXR2
57	ARRDC4	DSG3	NSMCE2	EPS15L1	C2	AP2B1	ATXN7	IFT43	ARHGAP15	L3MBTL2		CELSR3	ANXA13
58	ATG13	DYRK1A	NT5C1A	ERG	C2orf69	APBA1	ATXN7L3	IL10	ARL5B	MAD1L1		CEP57	ANXA5
59	ATM	ELOVL7	OLFM4	ESPN	C4A	APOM	AUTS2	IL19	ARPP21	MCPH1		CHST10	AP1G1
60	ATP8A2	ERCC6L2	OPCML	ETS1	C4B_2	ARFGAP2	AVEN	IP6K3	ARSB	MEIG1		CKB	AP2B1
61	ATXN7L1	FAM171A1	OR52K1	ETV7	C6orf136	ARHGAP1	BABAM2	ITGA1	AS3MT	METRNL		CKM	APBA1
62	BAALC	FAM171A2	PCSK5	EVI5	C6orf15	ARHGAP31	BANF1	ITGA11	ASAH2	MFAP3L		CLN3	APOC1
63	BANK1	FAM184A	PDGFRL	EXOC2	C6orf47	ARHGAP4	BANK1	ITGAE	ASB3	MMAA		CLSTN2	APOC2
64	BCAM	FAM200B	PIGL	FAM221B	CACNA1C	ARHGAP40	BAP1	ITPR3	ASCC3	MMS22L		COL11A1	APOC4
65	BCAS3	FAM47E	PROCR	FAM71B	CACNA1I	ARHGEF26	BASP1	JPH2	ASIC2	MYH15		COL16A1	APOC4-APOC2
66	BCKDK	FAM47E-STBD1	PSD3	FCRL1	CACNB2	ARHGEF28	BBS1	KDELR2	ASTN1	NEGR1		CPNE1	APOE
67	BCL2L14	FGF10	PTH2R	FCRL3	CADPS	ARID5B	BCAS1	KIF6	ASTN2	NMT2		CPNE3	ARHGAP15
68	BCL3	FYN	PTPRF	FOXP1	CALN1	ARL 3.00	BCKDK	KIRREL3	ATAD2B	NOS1		CSE1L	ARHGAP18
69	BDH1	GAK	RBM19	FPR2	CBFA2T3	ARL6IP4	BCL11B	LEMD2	ATG7	NR4A2		CUX1	ARHGAP20
70	BIN1	GALC	RGS6	FPR3	CBLB	ARNTL	BICRAL	LMOD2	ATP13A4	NTNG1		CYP2D6	ARHGAP24
71	BLOC1S3	GBA	SARM1	FRMD6	CCHCR1	AS3MT	BNIPL	LOXL2	ATP2A2	NTRK2		CYSTM1	ARHGAP27
72	BMP1	GBF1	SCFD1	FUCA2	CDC23	ASAP1	BORCS7-ASMT	LRRC7	ATP5MG	OLAH		DAG1	ARHGAP39
73	BMPER	GCH1	SCN7A	GALC	CDC25C	ASH2L	BPI	LRRTM4	ATP6V1B2	OR8A1		DAZL	ARHGEF10L
74	BORCS5	GPNMB	SELL	GATA3	CDK2AP1	ASPG	BRMS1	MAD1L1	ATP6V1G2	PAFAH1B1		DBN1	ARHGEF11
75	BZW2	GPR19	SEMA6A	GFI1	CDSN	ASPHD1	BRWD1	MAML3	ATPAF2	PBX2		DCAF5	ARHGEF12
76	C10orf143	GPR65	SLC25A12	GPC5	CFB	ATAT1	BTBD18	MAN2A2	ATXN1	PCP4		DCC	ARHGEF3
77	C11orf49	GPRIN3	SLC39A11	GPR65	CHADL	ATF6B	BTG4	MANBA	ATXN7	PDE4B		DDN	ARID1B
78	C12orf75	GXYLT1	SLC9A9	GRB2	CHRM4	ATF7IP	BTN3A1	MAP1B	ATXN7L2	PGBD5		DDX27	ARID2
79	C1QTNF4	HASPIN	SLITRK1	GRHL3	CHRNA3	ATG13	C11orf80	MAPRE1	AUTS2	PINX1		DENND4A	ARIH2
80	C1S	HIP1R	SOD1	GTDC1	CHRNA5	ATP2A2	C11orf86	MDH1	B3GLCT	PKD1L1		DEPDC1B	ARL 15.00
81	CACNA1G	HLA-DRA	SQLE	HACE1	CHRNB4	ATP2B2	C2orf15	MEF2C	B3GNTL1	PLCL2		DEPDC5	ARL17A
82	CACNA2D3	HTR2A	ST3GAL3	HLA-B	CISD2	ATP6V1B2	C2orf16	MICAL2	B4GALNT4	PLEKHA6		DHRS11	ARL17B
83	CAMK4	IGSF9B	STK36	HLA-DQA1	CKAP5	ATP6V1G2	C6orf163	MLIP	BAG6	POLG		DLL4	ARPC1A
84	CASP3	IL1R2	STON1	HLA-DQB1	CKB	ATP6V1G2-DDX39B	CA11	MLN	BAIAP2	PRRC2A		DMXL2	ARPC1B
85	CASS4	INPP5F	SUSD1	HLA-DRB1	CLCN3	ATP8A2	CACNA1B	MMP24	BANK1	PSMD14		DOCK2	ARSB
86	CATSPERB	IP6K2	SUSD2	HOXA1	CLEC17A	ATPAF2	CACNA1C	MOBP	BAZ1A	PTCH1		DPP4	ARSI
87	CBLC	IQCJ	SYNPO2	HTR3A	CLIC1	ATXN1	CACNA1E	MYT1L	BAZ2B	PTPRD		DPP8	AS3MT
88	CCDC116	ITGA2B	TBC1D1	IFI30	CLIP2	ATXN7	CACNA1I	NAA11	BBS9	PTPRT		DPYD	ASB4
89	CCDC134	ITGA8	TBK1	IFITM3	CLP 1	ATXN7L1	CACNA2D1	NCL	BBX	RAD51		DYSF	ASCC2
90	CCDC85C	ITIH3	TBXAS1	IFNGR2	CNNM2	ATXN7L3B	CACNA2D2	NLGN1	BCAR3	RBFOX1		EEA1	ASF1B
91	CCR2	ITIH4	TFAP2A	IGSF23	CNOT1	AXDND1	CACNA2D3	NT5DC3	BEND4	REN		EEF1AKNMT	ASIC2
92	CCR3	ITPKB	TMEM132B	IKZF3	CNTN4	B9D1	CACNB2	NTM	BHLHE41	RMDN3		EFL1	ATF7IP
93	CCR5	KANSL1	TNIP1	IL12A	COQ10B	BACE2	CADM2	OR14J1	BLK	RPP21		EIF3C	ATL1
94	CCRL2	KAT8	TSPAN9	IL2RA	CREB3L1	BAG4	CAMK1D	OR2J2	BRMS1L	RPP38		ELAVL2	ATP23
95	CD2AP	KCNIP3	TTLL4	IL7	CRYBA1	BAG5	CAMK2D	OXER1	BSN	SDK1		ELOVL7	ATP2A2
96	CDC42EP3	KCNIP4	UNC13A	IL7R	CSMD1	BAG6	CARF	PARD3B	BTBD18	SLC4A10		ELSPBP1	ATP2B2
97	CDC42SE2	KCNS3	ZFP64	IP6K3	CSNK2B	BAK1	CARMIL1	PARP11	BTN2A1	SMAD1		EPHA3	ATP6V1G2
98	CDH1	KLHDC1	ZFYVE26	IQCB1	CTNND1	BANK1	CATSPER1	PAWR	BTN3A1	SNCA		ERBB4	ATP6V1G2-DDX39B
99	CDKAL1	KLHL29	ZNF142	IQGAP1	CTU2	BAP1	CCBE1	PBX4	BTN3A2	SNRPE		ERLIN1	ATP8A2
100	CDKN2A	KLHL7		IRF6	CUEDC2	BBX	CCDC121	PI4K2B	C11orf49	SOX13		ESF1	ATXN1
101	CDON	KPNA1		ITGA4	CUL3	BCAR3	CCDC170	PIWIL4	C3orf18	SOX7		ESRRG	ATXN2L
102	CEACAM16	LAMP3		ITPR3	CUTA	BCAS1	CCDC7	PKD1L3	C6orf15	SUV39H2		EXD2	ATXN7L2
103	CEACAM19	LCORL		JADE2	CYP17A1	BCL11A	CCDC73	PPM1F	C6orf163	TBCD		EXOC4	AUTS2
104	CEACAM20	LDLRAD1		JAK1	CYP21A2	BCL11B	CCDC87	PTPRF	C6orf47	TBR1		FAM120A	AXDND1
105	CELF1	LHFPL2		JAZF1	CYP2D6	BCL2L12	CCS	PTPRG	CACNA1A	TCEA2		FAM193A	B3GNTL1
106	CEP164	LRRC37A3		KIF1B	DAXX	BCL9	CD248	RANBP2	CACNA1C	TMC1		FBXL17	B4GALT2
107	CEP63	LRRK2		KIF21B	DCAF4L1	BDH2	CD47	REEP5	CACNA1E	TMEM132D		FBXO41	B9D1
108	CHRM4	LSM 7.00		L3MBTL3	DCC	BICC1	CDAN1	RXRG	CACNA1I	TMEM219		FLNC	BABAM2
109	CHRNA2	LTK		LBH	DCLK2	BIN3	CDC25B	SEMA3A	CACNA2D1	TRIM39		FLRT1	BACE2
110	CHRNE	MAP4K4		LCN6	DCP1B	BMPR1B	CDC25C	SEMA6D	CACNA2D2	TSNARE1		FNIP2	BAIAP2
111	CKAP5	MAPT		LEF1	DDAH2	BNIP3L	CDH11	SETD5	CACNB2	VAV3		FOXN3	BANK1
112	CLASRP	MCCC1		LIMK2	DDB2	BNIPL	CDH13	SLC28A3	CADM1	WDPCP		FOXO3	BARHL2
113	CLMN	MCTP2		LPP	DDHD2	BOLL	CDH23	SLC4A10	CALHM1	WSCD2		FOXO6	BBX
114	CLNK	MDGA2		LRP2	DDR1	BORCS7	CDH4	SLC5A9	CALHM2	XKR6		FOXP1	BCAM
115	CLPTM1	MED12L		LRRC34	DDX39B	BORCS7-ASMT	CDH6	SLC6A9	CALHM3	ZCCHC14		FSCN3	BCAR3
116	CLU	MIPOL1		LZTFL1	DDX3Y	BORCS8-MEF2B	CDR2L	SLC9B1	CALML4	ZDHHC5		GAD1	BCAS3
117	CNTN1	MRPS30		MALT1	DEPDC1B	BPI	CELF5	SORCS3	CAMK2N2	ZFHX3		GATAD2B	BCL11A
118	CNTNAP2	MX2		MANBA	DGKI	BRD1	CEP85L	SOX5	CAMKMT	ZFYVE19		GATB	BCL2L12
119	COG4	MYLK2		MAPK1	DGKZ	BRD2	CERS6	SPAG16	CAMTA1	ZNF750		GBF1	BDH1
120	COL23A1	NCKIPSD		MAPK10	DHX16	BRD3	CFAP57	SPATA7	CAP2	ZNF827		GGNBP2	BDNF
121	COL25A1	NDN		MAZ	DHX38	BRD8	CGNL1	ST3GAL3	CARF			GLCCI1	BEST3
122	COL4A2	NDUFAF2		MCTP1	DLST	BTBD18	CHADL	STIM1	CARMIL1			GMPPB	BHMT2
123	CR1	NGEF		MEF2B	DMTF1	BTN1A1	CHRM5	STIP1	CASP4			GNAT1	BIN3
124	CR1L	NISCH		MEF2C	DNAH1	BTN2A1	CHRNA3	SULF2	CASP8AP2			GNL3	BIRC6
125	CR2	NKAIN2		MERTK	DNAJB7	BTN2A2	CHRNB4	SUPT3H	CC2D2A			GPD2	BLNK
126	CRADD	NKAIN3		MET	DOC2A	BTN3A1	CHST11	TENM4	CCBE1			GPR158	BLOC1S2
127	CREB3L1	NOD2		METTL1	DPYD	BTN3A2	CILP2	TFAP2D	CCDC122			GPR26	BMP1
128	CRHR1	NR1D2		MGAT5	DXO	BTN3A3	CLEC17A	TLL2	CCDC170			GPX1	BMP4
129	CSMD1	NSF		MLANA	EGFL8	BTNL2	CLHC1	TNFRSF10A	CCDC68			GRIA4	BNIP1
130	CTIF	NUCKS1		MMEL1	EGR1	C11orf49	CLTA	TNFRSF10D	CCDC73			GRID2	BNIP3L
131	CTNNA2	OGFOD2		MMP10	EHMT2	C12orf65	CMTM8	TNR	CCHCR1			GRIN2A	BRD3
132	CXCL14	OPCML		MPHOSPH9	EIF1AY	C12orf76	CNIH2	TOX2	CCL24			GRK6	BRWD1
133	CYCS	PAM		MPV17L2	EIF5	C16orf86	CNNM2	TRIM51	CCL26			HABP4	BSN
134	CYP51A1	PARP9		MSI2	ELOVL7	C16orf92	CNNM3	TRPT1	CCS			HBEGF	BTAF1
135	DAB1	PCDH15		MTHFR	ELP4	C1orf167	CNNM4	UBE2D3	CCSER1			HDGFL2	BTBD1
136	DAPL1	PDGFD		MYBPC3	ENO1	C2	CNTN4	UGT1A9	CDC42BPB			HFE	BTBD7
137	DCHS2	PDLIM2		MYC	ENOX1	C2orf69	CNTN5	UNC5B	CDH13			HSF5	BTN2A1
138	DDB2	PHF7		MYNN	ENTHD1	C3orf38	CNTNAP2	UQCC2	CDH8			IFT81	BTN2A2
139	DEK	PLEKHM1		MYO5B	EP300	C3orf49	CNTNAP5	WDPCP	CDH9			IGF2BP1	BTN3A1
140	DGKI	PMVK		NAB1	ERCC8	C4A	COA8	ZFHX3	CDKAL1			IGSF9B	BTN3A2
141	DGKZ	POLR2A		NCF4	ESAM	C4B_2	COL23A1	ZNF521	CDSN			IL27	BTRC
142	DHRS9	PPP1R13L		NCOA2	ESR2	C6orf136	COL28A1	ZNF544	CELF2			INIP	BUD31
143	DIP2C	PRDM15		NCOA5	ETF1	C6orf15	COL4A2	ZNF584	CELF4			INO80	BZW2
144	DIRAS2	PRICKLE1		NCOR2	EXT1	C6orf47	COLEC12		CFAP77			IP6K1	C11orf49
145	DLC1	PTPRD		NDFIP1	F2	CA12	COMMD10		CFB			IST1	C17orf50
146	DMXL1	RAB29		NFKB1	FADS2	CACNA1B	COX5B		CHADL			IVD	C18orf25
147	DNAH6	RAI1		NLRC5	FADS3	CACNA1C	COX8A		CHD7			JMJD1C	C1orf198
148	DOC2A	RASGEF1B		NLRP11	FAM13B	CACNA1D	CPNE8		CHL1			KCNB1	C2
149	DOCK4	RERE		NPEPPS	FAM53C	CACNA1I	CREB5		CHMP3			KCNH3	C3orf49
150	DSCAML1	RETREG3		NR1D1	FANCL	CACNA1S	CRYBA1		CHRM3			KCNH5	C4orf45
151	DST	RIMS2		NUDT12	FES	CACNA2D1	CSMD1		CHRNA3			KIAA1958	C4orf51
152	DTHD1	RIT2		OS9	FGFR1	CACNA2D2	CSMD2		CHRNB4			KLC1	C8B
153	DVL2	RNF141		PADI1	FHIT	CACNA2D3	CSRNP3		CHST9			KMT2D	C9orf153
154	DYNC1I1	RNF216		PAPOLG	FKBPL	CACNB2	CST6		CIR1			KMT2E	C9orf64
155	EDNRB	RPS6KL1		PDE4B	FLOT1	CADM1	CTC1		CLEC17A			LDB1	CACNA1C
156	EFL1	RYR2		PDZRN4	FOXP1	CADM2	CTNNA2		CLIC1			LINC00634	CACNA1D
157	EGLN3	RYR3		PHGDH	FTCDNL1	CADPS	CTNND1		CLN6			LINGO1	CACNA1E
158	ELL	SATB1		PHKG1	FURIN	CALB2	CTNND2		CNNM2			LMX1A	CACNA1G
159	ELMO1	SCARB2		PHLDB1	FXR1	CALD1	CTSF		CNOT4			LONRF2	CACNA1I
160	ENAH	SCN3A		PITPNM2	GABBR1	CALN1	CUBN		CNTLN			LRPPRC	CACNA2D1
161	ENOPH1	SEMA5A		PKIA	GALNT10	CAMK1D	CUL4A		CNTN4			LRRC14	CACNA2D2
162	EPDR1	SETD1A		PLCL2	GDPD3	CAMKMT	CYB5D2		CNTN5			LRRN2	CACNB2
163	EPHA1	SFXN2		PLEKHG5	GFRA3	CAPN2	CYFIP1		CNTN6			MACROD1	CACNG7
164	EPHX2	SH3GL2		PLXNC1	GHRL	CARF	CYP2D6		CNTNAP1			MACROD2	CADM2
165	ERBB4	SIPA1L2		POPDC3	GID4	CARMIL1	CYP2R1		CNTNAP5			MAML3	CADM3
166	ERICH5	SLC2A13		POU2AF1	GIGYF2	CAV2	DAGLA		COA8			MAN2A1	CADM4
167	EXOC3L2	SLC39A8		PRKRA	GLT8D1	CBLB	DBP		COL22A1			MAPT	CADPS
168	EXOC4	SLC41A1		PRM1	GLYCTK	CCBE1	DCAF4L1		COP 1			MAST1	CALHM1
169	F2	SLC44A4		PRM2	GMIP	CCDC122	DCBLD1		CPED1			MAST3	CALHM2
170	FAM163A	SLCO1B3		PRM3	GNL1	CCDC141	DCC		CPPED1			MEF2C	CALHM3
171	FAM180B	SNCA		PRR5L	GNL3	CCDC170	DCHS2		CRB1			MGAT3	CALN1
172	FAM214A	SNX29		PTGFR	GPANK1	CCDC192	DCP1B		CREB3L1			MON1A	CALU
173	FAM47E	SORBS3		PTPN11	GPSM3	CCDC39	DCTN5		CREB5			MPHOSPH9	CAMK1D
174	FANCD2	SP1		PUS10	GPX5	CCDC60	DDN		CRMP1			MST1	CAMK4
175	FANCD2OS	SPPL2B		PVR	GPX6	CCDC92	DDX23		CRTAP			MST1R	CAPN12
176	FARP1	SPPL2C		PXT1	GRIK1	CCHCR1	DENND1A		CRYBA1			MYBPHL	CAPN5
177	FARSB	SPTSSB		RASGEF1A	GRIN2A	CD46	DEPTOR		CSE1L			MYH15	CAPN9
178	FBXL13	SREBF1		RASGRP1	GRM3	CDC23	DGKH		CSGALNACT1			MYLK2	CAPZB
179	FBXL7	STAB1		RASSF4	GTF2H4	CDC25C	DGKI		CSMD1			MYO6	CARMIL1
180	FBXO40	STBD1		RDX	HARBI1	CDH11	DHX38		CSMD2			NAALAD2	CCDC14
181	FERMT2	STH		RELN	HCN1	CDH13	DIPK1A		CSNK1G1			NAGA	CCDC146
182	FEZ1	STK32B		RFK	HDAC4	CDH6	DISP1		CSNK2B			NAV1	CCDC3
183	FMN2	STX1B		RGCC	HFE	CDIP1	DLC1		CSTF3			NCAM1	CCL24
184	FNBP4	SULT1C2		RGS1	HIRIP3	CDK2AP1	DLGAP2		CTNNA3			NCAPG	CCL25
185	FNIP1	SV2C		RGS14	HLA-A	CDSN	DLST		CTNND1			NCOA2	CCL26
186	FUT8	SYT17		RMI2	HLA-B	CEACAM21	DMD		CTNND2			NDUFA2	CCM2L
187	FXYD2	SYT4		RNASEL	HLA-C	CEBPG	DMTF1		CTTNBP2			NDUFA6	CCSER1
188	FXYD6	TBC1D5		RORA	HLA-DMA	CEBPZ	DNAH1		CUX1			NDUFAF2	CCT2
189	FXYD6-FXYD2	TCEANC2		RPAP2	HLA-DMB	CELF5	DNAH11		CYB561D1			NEGR1	CCT7
190	G6PC2	THSD4		RPL5	HLA-DOA	CENPE	DNAJB7		CYB561D2			NEK4	CDC14B
191	GAB2	TLR9		RPS6KA5	HLA-DOB	CENPM	DNAJC7		CYB5D2			NFIX	CDC42EP3
192	GABBR2	TMC3		RPS6KB1	HLA-DPA1	CENPT	DNM2		CYP17A1			NICN1	CDC45
193	GABRG3	TMC5		RREB1	HLA-DPB1	CEP170	DOCK6		CYP2D6			NKIRAS1	CDCA7L
194	GALNT2	TMEM108		RUNX3	HLA-DQA1	CEP41	DPM1		CYP7B1			NOVA1	CDH2
195	GEMIN7	TMEM132C		SAE1	HLA-DQA2	CFAP58	DPP10		DAAM1			NPAS1	CDH23
196	GLIPR1	TMEM163		SAMD12	HLA-DQB1	CFAP61	DPP3		DAB1			NPIPB9	CDH4
197	GLIS3	TMEM175		SCAMP2	HLA-DQB2	CFB	DPP6		DAG1			NR1D2	CDH7
198	GNG2	TMEM229B		SETD1A	HLA-DRA	CGNL1	DPY19L3		DAGLA			NREP	CDH8
199	GOLIM4	TMEM59		SGCD	HLA-DRB1	CHADL	DPYD		DAO			NRXN1	CDH9
200	GPC6	TNFRSF10B		SGSM2	HLA-DRB5	CHCHD6	DRD2		DCAF4L1			NSF	CDHR4
201	GPR141	TOX3		SH2B3	HLA-E	CHD2	EBNA1BP2		DCAF5			NT5DC2	CDK2AP1
202	GPR156	TPM1		SH3BP2	HLA-F	CHRM4	EFCAB10		DCC			NTRK3	CDKAL1
203	GPR180	TRIM40		SH3GL2	HLA-G	CHRNA2	EFNA5		DCDC1			NUPR1	CDKL1
204	GRIN2B	TRPM2		SHMT1	HMGN4	CHRNA3	EIF1AD		DCDC2			OGA	CDKN2A
205	GRIN3B	TRPS1		SIDT1	HSPA1A	CHRNA5	EIF5B		DCHS2			OLFM4	CDNF
206	GSK3B	UBAP2		SLA	HSPA1B	CHRNB4	ELF4		DCLK2			OPN1SW	CELF2
207	GTDC1	UBTF		SLAMF7	HSPA1L	CHST11	ELP4		DCP1B			OR12D3	CELSR3
208	GTF2H3	UNC13B		SLC15A2	HSPA9	CHST8	EMILIN3		DDAH2			PAIP2B	CENPE
209	HARBI1	VSTM2L		SLC2A4RG	HSPD1	CIB4	ENO1		DDB2			PBRM1	CENPO
210	HDAC5	WNT3		SLC30A7	HSPE1	CIR1	ENOX1		DDO			PCDH17	CENPV
211	HDAC9	WWOX		SLC44A2	HSPE1-MOB4	CISD2	ENTHD1		DDX39B			PCGF3	CEP192
212	HECW1	ZDHHC2		SLC9A8	HYKK	CKAP5	EPB41		DEFB1			PDE1A	CEP57
213	HLA-DRB1	ZNF165		SLC9B1	IER3	CKB	EPHB4		DENND1A			PDE1C	CEP63
214	HMCN1	ZNF184		SMARCA4	IFT81	CLCN3	EPHX2		DENND1B			PDE4D	CFAP251
215	HMGA2	ZNF646		SMG6	IGSF9B	CLDN10	ERBB2		DEPTOR			PEF1	CFAP99
216	HRK	ZP3		SP140	IL20RB	CLEC17A	ERC2		DFFA			PHACTR3	CFDP1
217	IGF1R			STAT3	IMMP2L	CLIC1	ESCO2		DGKB			PHF2	CHCHD6
218	IGSF23			STAT4	IMPA2	CLIP1	ESR2		DGKG			PITPNM2	CHD6
219	IL19			SUMF1	INA	CLP 1	ETV5		DGKI			PKD1L3	CHDH
220	IL21			SYT14	INO80E	CLSTN3	EXOSC4		DHX38			PLCL1	CHFR
221	IL34			TAGAP	IREB2	CLU	F10		DIO2			PLCL2	CHN2
222	IL6R			TBX6	ITGA8	CNKSR2	F7		DISC1			POM121L2	CHP1
223	IL9			TEF	ITIH1	CNNM2	FADS1		DLGAP2			POU3F2	CHRNA3
224	INPP5D			TERT	ITIH3	CNNM3	FADS2		DLST			PPA2	CHRNB1
225	IQCK			TET2	ITIH4	CNOT1	FADS3		DMD			PPIP5K2	CKAP4
226	IQGAP2			TG	KCNB1	CNTN1	FAM110B		DMRT1			PPM1E	CLCN2
227	IRAK1BP1			TGFBR3	KCNJ13	CNTN2	FAM126A		DMRT3			PPP3R1	CLIC5
228	IRF2			THADA	KCTD13	CNTN4	FAM172A		DMTF1			PREX1	CLIP4
229	ISYNA1			TIMMDC1	KDM3B	CNTNAP2	FAM177A1		DMXL1			PRKD1	CLMN
230	JPH3			TLL1	KDM4A	CNTNAP4	FAM178B		DNAH11			PRR7	CLN3
231	KANSL1			TM2D3	KDM5D	CNTNAP5	FAM53C		DNAH5			PSMA5	CLNK
232	KAT8			TMEM39A	KIF20A	COA8	FAM83E		DNAH6			PTCH1	CLPTM1
233	KAZN			TMEM72	KIF21B	COL12A1	FAT4		DNAJC15			PTGER3	CLRN3
234	KBTBD4			TNFAIP8	KIF5C	COL21A1	FBLN1		DNAJC7			PTPRF	CLSTN2
235	KCNN2			TNFRSF1A	KIFC1	COL23A1	FBLN2		DOCK3			PTPRN2	CLTCL1
236	KCNN3			TNFSF14	KIZ	COL25A1	FBXL17		DOCK8			PTPRO	CMTR1
237	KCNQ3			TNIP3	KLC1	COL26A1	FBXO28		DPP10			PURG	CNBD2
238	KCNV2			TNP2	KMT2A	COL28A1	FEN1		DPY19L3			RABEP2	CNNM2
239	KIR3DL2			TNPO2	KMT2E	COL4A2	FER1L5		DPYD			RALYL	CNTN1
240	KRIT1			TOX2	KMT5A	COLGALT2	FER1L6		DRD2			RBFOX1	CNTN4
241	KRR1			TRAF3	L3MBTL2	COMMD10	FES		DSCAM			RBL2	CNTN5
242	KRT5			TRIB2	LETM2	COMT	FGF21		DSE			RBM5	CNTN6
243	KSR2			TRIM14	LHFPL3	COQ10B	FGFR1		DSEL			RBM6	CNTNAP2
244	LCORL			TRIM2	LINC00634	CORO7	FHIT		DTWD1			RBMS1	CNTNAP4
245	LIMS2			TSFM	LINC01556	CORO7-PAM16	FLRT3		DTX3L			REEP3	COG2
246	LIN28B			TTC28	LPAR2	CPEB1	FLT1		DUSP13			RHOA	COG5
247	LIPC			TXK	LRFN5	CPT1C	FRMD4A		DVL3			RIMS2	COG8
248	LIPG			TYK2	LRP4	CR1	FSTL5		E2F7			RMDN1	COL16A1
249	LOXHD1			UBE2E3	LRRN3	CR1L	FTO		EBAG9			RNF123	COL22A1
250	LRP4			UCK2	LSM 1.00	CRACD	FURIN		ECE2			RPL15	COL23A1
251	LRRD1			UNK	LSM 2.00	CRB1	FUS		EGFLAM			RPL37A	COL4A2
252	LTF			VANGL2	LST1	CREB3L1	FUT1		EGLN3			RUNX1T1	COMMD5
253	LUZP2			VAV2	LTA	CREB5	FUT2		EHBP1			SAXO2	CORO1C
254	MADD			VCAM1	LTB	CRHR1	FXR1		EIF2B5			SBK1	CORO2B
255	MAN2A1			VMP1	LUZP2	CRYBA1	FYCO1		EIF3F			SCG3	COX7B2
256	MAP4K4			VTI1A	LY6G5B	CSDC2	FYN		EIF4G3			SCMH1	CPEB1
257	MAPK7			WNT9B	LY6G5C	CSMD1	G6PC3		EIPR1			SEMA3F	CPEB2
258	MAPT			WWOX	LY6G6C	CSMD2	GAL3ST3		ELAVL2			SEPTIN3	CPEB4
259	MARK4			YWHAG	LY6G6D	CSNK2B	GARNL3		ELAVL4			SEPTIN4	CPN1
260	MDK			ZBTB38	LY6G6E	CTNNA1	GATAD2A		ELOVL6			SFMBT1	CPNE3
261	MECOM			ZBTB46	LY6G6F	CTNNA2	GFI1B		ELP4			SGCZ	CPSF4
262	MED12L			ZC3HAV1	LYPD6B	CTNNA3	GID4		EMCN			SGF29	CPVL
263	MEF2C			ZFP36L1	MACROD2	CTNND1	GLIPR2		EMILIN3			SH2B1	CRADD
264	MEGF10			ZHX3	MAD1L1	CTNND2	GLT8D1		EML1			SHANK3	CRHR1
265	MEIS2			ZMIZ1	MADD	CTRL	GLYCTK		ENO1			SHISA9	CRIM1
266	MGME1			ZNF433	MAPK3	CTXN3	GMIP		ENO4			SIX3	CRISPLD1
267	MOBP			ZNF652	MARK3	CUL3	GNA12		ENOX1			SKAP1	CRTC2
268	MPZL1			ZNF746	MARS2	CUL9	GNE		ENPP2			SLC17A1	CSE1L
269	MROH1			ZNHIT3	MAS1L	CUTA	GNL3		ENTHD1			SLC17A4	CSMD1
270	MRPL10				MCCD1	CWC22	GPAA1		EPB41L4A			SLC22A23	CSRNP1
271	MS4A4A				MCHR1	CWH43	GPM6A		EPSTI1			SLC39A8	CSRNP3
272	MS4A6A				MDC 1.00	CXXC4	GPN1		ERBB4			SLC4A10	CSTF2T
273	MS4A6E				MDK	CYB561D1	GPSM3		ERC2			SMARCAL1	CTCF
274	MSR1				MED19	CYB5D2	GRAMD1B		ERLEC1			SMIM4	CTIF
275	MSRA				MEF2C	CYHR1	GRHL2		ERRFI1			SND1	CTNNA2
276	MTCH2				MFSD13A	CYP17A1	GRHPR		ERVMER34-1			SNX29	CTNNA3
277	MTHFD1L				MICA	CYP21A2	GRIK1		ESR1			SORCS3	CTNND1
278	MUC15				MICB	CYP26B1	GRIK5		ESR2			SPCS1	CTNND2
279	MYBPC3				MMP16	CYP2C18	GRIN2A		EVC			SPNS1	CTSD
280	MYO16				MOB4	CYP2C19	GRINA		EVPL			SREBF2	CTTNBP2
281	NAPEPLD				MOG	CYP2C8	GRIP1		EXD2			SREK1IP1	CUL9
282	NARS2				MPHOSPH9	CYP2C9	GRM3		EXD3			ST3GAL3	CUX1
283	NCK2				MPPED1	CYP2D6	GRM5		EXOC4			STAB1	CWC27
284	NCS1				MRM2	DAO	GRM7		EXT1			STAG1	CWF19L2
285	NDUFAF6				MRPS18B	DAW1	GRTP1		EYS			STAU1	CX3CR1
286	NDUFAF7				MSANTD2	DAXX	GSDME		FADS2			SULT1A1	CYB561D1
287	NDUFS3				MSH5	DCAF4L1	HAPLN4		FADS3			SULT1A2	CYCS
288	NECTIN2				MSH5-SAPCD1	DCC	HARBI1		FAF1			SUPT4H1	CYHR1
289	NEGR1				MSL2	DCHS2	HAUS2		FAM120A			SYNGR1	CYP27C1
290	NEK10				MSRA	DCLK3	HBEGF		FAM135B			SYT1	CYP7B1
291	NFIC				MUC21	DCP1B	HCN1		FAM13A			SYT7	CYTH3
292	NIPAL2				MUC22	DDAH2	HCRTR2		FAM171A1			TAF1A	DAB1
293	NIT2				MUCL3	DDB2	HDAC4		FAM172A			TANC2	DAO
294	NKAIN2				MUSTN1	DDC	HDAC5		FAM189A1			TANK	DAPK1
295	NKPD1				MYBPC3	DDHD2	HDAC7		FAM228B			TBR1	DAW1
296	NME8				MYO18A	DDR1	HIVEP2		FAM53C			TCF20	DCAF5
297	NR1H3				NAA11	DDX28	HLF		FANCL			TCTA	DCC
298	NR1I2				NAALADL2	DDX39B	HNRNPC		FARP1			TEAD1	DCDC2
299	NR3C2				NAGA	DENND2B	HSPE1-MOB4		FASN			TEF	DCLRE1C
300	NRXN1				NCK1	DENND4A	IFT57		FAT1			TET2	DDN
301	NTM				NCR3	DENND5B	IFT80		FAT4			THRB	DDX31
302	NUAK1				NDUFA6	DENND6B	IFT81		FBXO28			THSD7B	DDX58
303	NUP160				NDUFAF2	DEPDC1B	IFT88		FBXO31			TINAGL1	DEK
304	OARD1				NEGR1	DGKB	IGSF9B		FCF1			TMEM170B	DENND4A
305	OSBPL1A				NEK1	DGKI	IL12A		FEM1B			TMOD2	DENND5B
306	OSBPL6				NEK4	DGKZ	IL12RB2		FER			TNR	DENND6B
307	OSBPL7				NELFE	DHX16	ILF3		FER1L6			TNRC6A	DERA
308	OVOL2				NEU1	DHX38	IMMP2L		FES			TRAIP	DGKI
309	PACSIN3				NEURL1	DIPK1A	INPP4A		FGF5			TRIOBP	DHRS11
310	PAK2				NFKBIL1	DKK 3.00	INTS7		FGFR1			TRMT61A	DIAPH3
311	PARVB				NGEF	DLG2	IQCH		FGGY			TSGA10	DIPK2A
312	PATE3				NISCH	DLGAP2	ITGB1		FHIT			TSNARE1	DISC1
313	PAX2				NKAPL	DLST	ITIH1		FIG4			TTC29	DKK 1.00
314	PCDH11X				NLRP4	DMAC1	ITIH3		FNIP2			TTLL11	DLGAP2
315	PCDH9				NME5	DMD	ITIH4		FOXP2			TTLL7	DLL4
316	PCSK5				NOTCH4	DMKN	ITK		FRMD4A			TUFM	DMGDH
317	PDCD4				NPAS3	DMTF1	IZUMO1		FSTL4			UBA7	DMXL1
318	PDE1A				NR1H3	DNAH1	JADE2		FSTL5			USP4	DMXL2
319	PDE4D				NR4A2	DNAH10	JPH3		FTO			VAC14	DNAH1
320	PDE7B				NRGN	DNAH8	KAT2B		FURIN			WBP2NL	DNAH11
321	PDS5B				NRM	DNAJA3	KAT8		FYCO1			WNT3	DNAH5
322	PEX6				NT5C2	DNAJB4	KCNB1		GABBR1			WNT4	DNAJB4
323	PICALM				NT5DC2	DNAJB5	KCND3		GABRB1			WRN	DNAJC15
324	PIK3C2G				NTRK3	DNAJB7	KCNG1		GALM			XRCC6	DND1
325	PILRA				NUDT1	DNAJC11	KCNMB2		GALNT13			ZFYVE1	DOCK3
326	PKNOX2				OGFOD2	DNAJC19	KCTD13		GALNT2			ZMIZ2	DOCK8
327	PLCG2				OLFM4	DNAJC7	KCTD2		GDNF			ZNF19	DOT1L
328	PLEC				OR10C1	DOC2A	KDM2B		GID4			ZNF335	DPP4
329	PLEKHG1				OR11A1	DOCK1	KDM3B		GIGYF2			ZNF365	DPP6
330	PLIN2				OR12D2	DOCK3	KDM4A		GJA5			ZNF385B	DPP8
331	POLG				OR12D3	DOCK6	KDM4C		GLIS3			ZNF638	DPYD
332	POLN				OR14J1	DOP1A	KIAA1143		GLO1			ZNF800	DSCAML1
333	POU4F1				OR2B2	DOP1B	KIF15		GLRA3			ZSWIM6	DSP
334	PPP1R37				OR2B3	DPEP2	KIF21B		GLT8D1				DUSP13
335	PPP1R3B				OR2B6	DPEP3	KIF5B		GMIP				DVL2
336	PRDM2				OR2H1	DPP10	KIF5C		GMPR				DYRK1A
337	PRKCB				OR2H2	DPP4	KIZ		GNA12				DYSF
338	PRKD3				OR2J2	DPP6	KLC1		GNAI3				EBF1
339	PRKG1				OR2J3	DPYD	KLC2		GNAO1				ECH1
340	PRRC2C				OR2M4	DRC3	KLF16		GNAT2				EEA1
341	PRTG				OR2W1	DRD2	KLHL23		GNL1				EFL1
342	PSMA1				PACSIN3	DRG2	KMT2A		GPANK1				EFNA5
343	PSMC3				PALB2	DSCAM	KPNA4		GPC6				EHHADH
344	PSMF1				PARD3B	DST	L3MBTL2		GPD2				EIF2B5
345	PTK2B				PATJ	DUS2	LAMA4		GPHN				EIF4G3
346	PTK7				PAX6	DXO	LAMP1		GPM6A				EIF5B
347	PTPMT1				PBRM1	E2F8	LAMP3		GPX6				ELAVL2
348	PTPRG				PBX2	EBNA1BP2	LAYN		GRIA4				ELMO1
349	PTPRJ				PCCB	EDC4	LETM2		GRID1				ELOVL7
350	PVR				PCDH18	EEA1	LINGO2		GRIK1				ELP4
351	RAB20				PCDH9	EEF1D	LIPT1		GRIN2A				EMC10
352	RAPGEF6				PCGF6	EEPD1	LMAN2L		GRIN2B				EMP2
353	RAPSN				PCLO	EFHC1	LPAR2		GRIP1				ENAH
354	RASSF5				PCMTD1	EFHD1	LPP		GRK5				ENOPH1
355	RELB				PDCD11	EFNA5	LRFN4		GRM3				ENOX1
356	RELN				PDE4B	EFR3B	LRFN5		GRM5				ENPP4
357	RGL1				PFDN6	EGFL8	LRP1B		GRM7				EPB41
358	RHBDF1				PGBD1	EGR1	LRRC3C		GRM8				EPB41L5
359	RHOBTB2				PHB	EHMT2	LRRC57		GRTP1				EPHA5
360	RIMBP2				PHF1	EIF3F	LSM 12.00		GRXCR1				EPN2
361	RIN3				PHF7	EIF5	LYG1		GSDME				EPSTI1
362	RNF165				PITPNM2	ELAC2	LYG2		H2BC15				ERBB3
363	RNF214				PKD2L2	ELAVL2	LYPD6B		HACE1				ERBB4
364	RNFT2				PLCL1	ELAVL4	MACROD1		HARBI1				ERG
365	RORA				PLPP5	ELOVL7	MACROD2		HCN1				ERLIN1
366	RPS6KA2				PMFBP1	ELP4	MAD1L1		HDAC4				ESR1
367	RRAS2				POLR2E	EMX1	MAMSTR		HDAC9				ESR2
368	RSPO4				POM121L2	ENKD1	MAP2K5		HEMK1				ESRRG
369	SAP30L				POU5F1	ENO1	MAPK8IP1		HERC1				ETNK2
370	SCAPER				PPM1M	ENOX1	MARK2		HFE				ETV5
371	SCARB1				PPP1R10	ENTHD1	MAU2		HIP1				EXD2
372	SCIMP				PPP1R11	EP300	MCC		HIVEP3				EXD3
373	SCN2A				PPP1R13B	EPB41	MCHR1		HLA-B				EXOC4
374	SDF2L1				PPP1R18	EPC2	MCTP1		HLA-C				EXT1
375	SDR9C7				PPP2R2B	EPHA5	MDM1		HLA-DOB				F13A1
376	SEC24B				PPP2R3A	EPHX2	ME1		HLA-DQA1				FAF1
377	SELP				PPP2R5C	EPN2	MEF2C		HLA-DQA2				FAM107B
378	SENP7				PPP4C	ERC2	METTL9		HLA-DQB1				FAM120A
379	SESTD1				PPT2	ERCC8	MGAT4A		HLA-DQB2				FAM131C
380	SF3B3				PPT2-EGFL8	ERI1	MINDY2		HLCS				FAM135B
381	SFT2D2				PRKG1	ERLIN1	MITD1		HMGB4				FAM155A
382	SH2D4B				PRPF3	ESAM	MKLN1		HS6ST3				FAM160A1
383	SH3RF1				PRR3	ESR2	MOB4		HSPA1A				FAM177B
384	SHANK2				PRRC2A	ESRP2	MOCOS		HSPA1B				FAM186B
385	SHE				PRRT1	ETF1	MOCS3		HSPA1L				FAM193A
386	SLC14A2				PRSS16	EVL	MPHOSPH9		HSPA4L				FAM214A
387	SLC24A4				PRSS35	EXOC4	MPP6		HSPE1-MOB4				FAM234A
388	SLC25A48				PSMA4	EYS	MRM2		HTR3C				FARP1
389	SLC2A13				PSMB8	F11	MRPL11		HTR3D				FARSB
390	SLC2A14				PSMB9	F2	MRPL30		HTR3E				FAT3
391	SLC2A8				PSORS1C1	FADS2	MRPL33		HTRA3				FBN3
392	SLC2A9				PSORS1C2	FADS3	MRTFA		HTT				FBXL17
393	SLC39A13				PTGIS	FAM110B	MSRA		HYAL1				FBXO40
394	SLC44A5				PTN	FAM120A	MTSS1		IFT81				FBXW4
395	SLC4A1AP				PTPRF	FAM13B	MUCL3		IFT88				FDX1
396	SLC4A8				PXDNL	FAM177A1	MUSTN1		IGSF9B				FEZ1
397	SLC6A3				RANGAP1	FAM178B	MVB12B		IHO1				FGD4
398	SLCO3A1				RBFOX1	FAM184A	MYH15		IL11				FGF12
399	SLMAP				RBX1	FAM214A	MYO16		IL12A				FGF5
400	SMOX				RD3L	FAM53C	MYO18A		ILVBL				FHIT
401	SNRK				REEP2	FANCA	MYO18B		IMMP2L				FHL3
402	SORD				RERE	FANCL	MYO1H		INA				FILIP1
403	SORL1				RFT1	FAP	MYOM2		INTS9				FLOT1
404	SP6				RFTN2	FARP1	MYOM3		IP6K1				FLOT2
405	SPATC1				RGL2	FARSB	MYRF		IRAK3				FLT1
406	SPC24				RGS6	FAT3	MYT1		ITGA11				FMN2
407	SPC25				RIC8B	FBXO11	NAA11		ITGA9				FNBP1L
408	SPI1				RILPL2	FBXO28	NAALADL2		ITGB1				FNBP4
409	SPON1				RIT2	FER	NALCN		ITIH3				FNIP2
410	SPPL2A				RNF39	FER1L6	NCAM1		ITIH4				FOXN3
411	SPSB1				RNF5	FES	NCAN		ITPR2				FOXO3
412	SQSTM1				RPEL1	FEZ1	NCBP3		ITPRIPL1				FOXO6
413	SSBP4				RPP21	FGFR1	NDUFA13		KANSL1				FOXP1
414	ST18				RPS6KL1	FHIT	NDUFAB1		KAZN				FOXP2
415	ST6GAL1				RPTOR	FKBPL	NEBL		KCNB1				FRMD6
416	STAG3				RSRC1	FLOT1	NEGR1		KCNG1				FRS2
417	STK11				RTN1	FMN2	NEK4		KCNH5				FSHR
418	STK24				SAPCD1	FOXO3	NEURL1		KCNH8				FSIP1
419	STK32B				SBNO1	FOXO6	NFAM1		KCNQ1				FSTL4
420	SUCLG2				SCGN	FOXP1	NFIA		KCNQ3				FSTL5
421	SYN3				SEC13	FOXP2	NFIX		KCNQ5				FURIN
422	SYNGAP1				SEMA3A	FRMD4A	NFYC		KCTD13				FUT8
423	TAS2R5				SEMA3G	FRMD4B	NGEF		KDM2B				FXR1
424	TBC1D16				SERPING1	FRMD5	NGF		KDM3B				GABBR2
425	TBXAS1				SETD6	FRY	NISCH		KDM4A				GABRA1
426	TCF7L2				SEZ6L2	FSTL5	NKAIN2		KIAA1109				GABRA2
427	TDRD10				SF3B1	FTCDNL1	NLGN1		KIAA1671				GABRA4
428	TECTA				SFMBT1	FTO	NLRC5		KIF21B				GABRB1
429	TENT5A				SFTA2	FURIN	NMUR2		KIF26B				GABRG1
430	TFEB				SFXN2	FUT2	NOTCH4		KIF5C				GABRG2
431	TGM6				SGSM2	FXR1	NPAS3		KIRREL3				GABRG3
432	THSD4				SHISA9	FYB2	NPAS4		KIZ				GABRR1
433	TIAM2				SKIV2L	FYCO1	NR2C2AP		KLC1				GAD1
434	TIMP2				SLC17A1	FYN	NR4A2		KLF2				GALNT10
435	TIMP3				SLC17A2	GABBR1	NREP		KLHDC8B				GAPVD1
436	TMCO4				SLC17A3	GABBR2	NRF1		KLHL23				GAS2
437	TNFAIP8				SLC17A4	GALNT10	NRGN		KLHL29				GAS2L2
438	TNXB				SLC25A17	GALNT13	NRXN3		KMT2A				GAS7
439	TOMM40				SLC30A9	GALNT2	NT5C2		KRBA1				GATAD2B
440	TOP 1.00				SLC35F2	GALNT5	NT5DC2		KSR2				GATB
441	TP53INP1				SLC35G2	GAS7	NTN5		L3MBTL2				GBF1
442	TRAPPC6A				SLC44A4	GDPD3	NTRK2		LACC1				GDA
443	TRDN				SLC45A1	GFOD2	NTRK3		LARGE1				GFAP
444	TREM2				SMDT1	GFRA3	NUMB		LATS1				GIGYF2
445	TRIP4				SMG6	GHRL	OLFM3		LDLRAD4				GIPC2
446	TRMO				SMIM15	GID4	OLFM4		LETM2				GJA3
447	TRPM1				SMIM21	GIGYF2	OPLAH		LHPP				GJB2
448	TSEN15				SMIM4	GIT2	OR5AU1		LHX2				GJB6
449	TSPAN13				SNAP91	GKAP1	OSBP2		LILRA1				GKAP1
450	TSPAN14				SNORC	GLG1	OSBPL3		LIN28B				GLDN
451	TTC5				SNX8	GLIS3	OTUB1		LINGO1				GLI3
452	TTLL7				SORBS1	GLT8D1	OTUD7A		LMOD1				GLIPR1
453	UBE2L3				SORCS3	GLYCTK	PACS1		LPAR2				GLIS3
454	UBE2Q1				SOX5	GMIP	PALB2		LPGAT1				GMPS
455	UGT1A10				SPAG16	GNA12	PAN3		LPIN3				GNAI1
456	UGT1A8				SPATS2L	GNA15	PAQR5		LRATD1				GNAT3
457	UNC5CL				SPCS1	GNB1L	PARP10		LRFN5				GNB5
458	UNC5D				SPPL3	GNG7	PAX5		LRP11				GNG2
459	USP50				SRPK2	GNL1	PAX6		LRP1B				GNGT1
460	VAC14				SRR	GNL3	PBK		LRP4				GOLGA3
461	VAT1L				SSUH2	GOLGA6L4	PBRM1		LSM 2.00				GOLM1
462	VLDLR				ST13	GPANK1	PBX4		LSMEM2				GOLT1A
463	VRK3				STAB1	GPC6	PC		LST1				GORASP2
464	VSNL1				STAG1	GPD1L	PCDH15		LTA				GOSR1
465	WDR70				STK19	GPM6A	PCED1B		LTB				GPC6
466	WNT3				STT3A	GPR137B	PCID2		LTBP3				GPD2
467	YDJC				SUFU	GPSM3	PCLO		LUZP2				GPM6A
468	ZCWPW1				SYNE1	GPX5	PCMTD1		LY6G5B				GPR156
469	ZNF12				SYNE2	GPX6	PCSK5		LY6G5C				GPR176
470	ZNF232				SYNGAP1	GRAMD1B	PDE3B		LY6G6C				GPR26
471	ZNF292				TAF1C	GRB10	PDE4B		LY6G6D				GPR65
472	ZNF296				TAF5	GRHL2	PDZD2		LY6G6E				GPX7
473	ZNF320				TAOK2	GRIA1	PDZRN4		LY6G6F				GRID2
474	ZNF408				TAP1	GRID1	PEBP4		LY75-CD302				GRIK4
475	ZYX				TAP2	GRIK1	PELI3		LY86				GRIN2A
476					TAPBP	GRIK4	PFAS		LYPD6				GRIN2B
477					TATDN2	GRIN2A	PFDN1		LYPD6B				GRIP2
478					TBL1Y	GRIN2B	PGM5		LYSMD2				GRK6
479					TBX6	GRM3	PGPEP1		LZTS1				GRM3
480					TCAIM	GRM7	PHF7		LZTS2				GRM7
481					TCF19	GRTP1	PHF8		MACC1				GRM8
482					TCF20	GSAP	PIGY		MAD1L1				GRXCR1
483					TCF4	GSDMD	PIK3C2A		MAEA				GSDME
484					TDRD9	GSDME	PIPOX		MAGI2				GTDC1
485					TEF	GSX2	PITPNM2		MAK				GTF2E2
486					TENM2	GTF2H4	PLCE1		MAML3				H2BC6
487					THOC7	GVQW3	PLCH2		MANBA				HACD2
488					TLR9	H2BC6	PLCL1		MANF				HACD3
489					TMEM161B	HACE1	PLEC		MAP1LC3B				HARS1
490					TMEM219	HARBI1	PMFBP1		MAP3K13				HAT1
491					TMX2	HAT1	PPM1M		MAPK10				HBB
492					TNF	HAUS3	PPP1R13B		MAPKAPK3				HBD
493					TNNC1	HCN1	PPP2R2B		MAPT				HBE1
494					TNXB	HCRTR2	PPP2R3A		MARCHF10				HBEGF
495					TOB2	HDAC4	PRKAG2		MARCHF11				HBG1
496					TOPAZ1	HDHD2	PRKCA		MARK2				HBG2
497					TRIM10	HECW2	PRKCD		MARK3				HCRTR1
498					TRIM15	HELLS	PRKD1		MBNL1				HDAC5
499					TRIM26	HFE	PROM1		MBP				HDAC9
500					TRIM27	HHAT	PROZ		MCCD1				HDGFL2
501					TRIM31	HIBCH	PRPF3		MCM9				HECW1
502					TRIM38	HIP1R	PRR5		MCMBP				HGS
503					TRIM39	HIRIP3	PRSS3		MDGA2				HID1
504					TRIM39-RPP21	HLA-A	PRSS35		MEF2C				HIP1
505					TRIM40	HLA-B	PRSS36		MEGF11				HIRA
506					TRIM8	HLA-C	PRSS8		MEI1				HIVEP1
507					TRMT61A	HLA-DMA	PSMA1		METRNL				HIVEP2
508					TSNARE1	HLA-DMB	PTGIS		METTL15				HLA-DPA1
509					TSR1	HLA-DOA	PTN		METTL8				HLA-DPB1
510					TUBB	HLA-DOB	PTPRF		METTL9				HLA-F
511					TWF2	HLA-DPA1	PTPRG		MFGE8				HMGA2
512					TYW5	HLA-DPB1	PTPRN2		MGAT4B				HMOX1
513					UBD	HLA-DQA1	PTPRT		MICA				HNRNPL
514					UTY	HLA-DQA2	PXDNL		MICAL1				HOMER2
515					VARS2	HLA-DQB1	QTRT1		MICB				HOOK2
516					VRK2	HLA-DQB2	RAB1B		MINDY2				HORMAD2
517					VSIG2	HLA-DRA	RAB27B		MLF 1.00				HP1BP3
518					VWA7	HLA-DRB1	RAB33A		MMP16				HS6ST1
519					VWC2L	HLA-DRB5	RAD21		MOB4				HS6ST3
520					WBP1L	HLA-E	RAPGEF3		MOCOS				HSF5
521					WBP2NL	HLA-F	RARRES2		MPHOSPH9				HSPA14
522					WDR46	HLA-G	RASAL2		MPPED2				HSPB3
523					WDR82	HMGN4	RASGRF2		MRM2				HTRA3
524					WNT3	HS3ST4	RASGRP1		MROH2B				HTT
525					WNT8A	HS3ST5	RASIP1		MROH9				ID2
526					XPNPEP3	HS6ST1	RBFOX1		MRPL48				IDS
527					XRCC3	HS6ST3	RBKS		MS4A13				IFITM10
528					YPEL3	HSPA1A	RBM14		MSH5				IFT81
529					YPEL4	HSPA1B	RBM4		MSH5-SAPCD1				IGF2BP1
530					ZBED9	HSPA1L	RBM4B		MSRA				IGF2BP2
531					ZBTB12	HSPA9	RBMS3		MSX2				IGF2BP3
532					ZBTB22	HSPD1	RBX1		MTMR12				IGF2R
533					ZBTB9	HSPE1	RCE1		MTNR1A				IGSF1
534					ZC3H7B	HSPE1-MOB4	RECK		MUC5B				IGSF11
535					ZCCHC7	HUNK	REEP2		MUCL3				IGSF9B
536					ZDHHC5	HYAL3	RELN		MYBPC1				IHO1
537					ZFP57	HYKK	RERE		MYH13				IKZF4
538					ZFPM2	IER3	REV1		MYH15				IL27
539					ZFYVE21	IFT81	RFT1		MYLIP				IMMP2L
540					ZKSCAN3	IFT88	RFX2		MYO10				IMMT
541					ZKSCAN4	IGF2BP3	RFXANK		MYO18A				INA
542					ZKSCAN8	IGFBP7	RGS6		MYO18B				INHBC
543					ZMIZ1	IGSF11	RHEBL1		MYO1H				INO80
544					ZNF165	IGSF9B	RIMS1		NAA11				INPP4A
545					ZNF184	IL12RB2	RIN1		NAALADL2				IP6K1
546					ZNF311	IL17B	RIN2		NALCN				IP6K2
547					ZNF322	IL1RAPL1	RND1		NAV3				IP6K3
548					ZNF391	IL20RB	RNF111		NBAS				IPO11
549					ZNF408	IMMP2L	RNF38		NCAM1				IQCJ
550					ZNF440	INA	RNLS		NCAN				IREB2
551					ZNF441	INHBA	RNPEPL1		NCBP3				ITIH4
552					ZNF491	INO80E	ROBO2		NCKIPSD				ITPR3
553					ZNF536	IP6K3	ROR2		NCOA2				IVD
554					ZNF615	IQANK1	ROS1		NCOA5				JMJD1C
555					ZNF804A	IQGAP2	RPGRIP1L		NCR3				JUN
556					ZNF823	IREB2	RPL18		NDC1				KALRN
557					ZSCAN12	IRF3	RPRD2		NEGR1				KANSL1
558					ZSCAN16	ITIH1	RPS6KA2		NELL1				KATNAL1
559					ZSCAN23	ITIH3	RPS6KL1		NEU1				KATNAL2
560					ZSCAN26	ITIH4	RPTOR		NEURL1				KCNB1
561					ZSCAN31	ITPR3	RSRC1		NFAM1				KCNB2
562					ZSCAN9	ITSN2	RTN1		NFKBIL1				KCNC2
563					ZSWIM6	JAKMIP3	RXRG		NFYC				KCNE4
564						JAM3	RYR2		NGEF				KCNJ3
565						JKAMP	SAA2		NICN1				KCNJ6
566						KALRN	SAA2-SAA4		NKAIN2				KCNK10
567						KAT2B	SAR1B		NKAIN3				KCNQ3
568						KATNAL2	SART1		NLK				KCNQ5
569						KAZN	SCAMP1		NOS1				KCTD2
570						KCNB1	SCN2A		NPAS3				KIAA1217
571						KCND3	SCN3B		NR1H3				KIF16B
572						KCNIP1	SCTR		NR4A2				KIF17
573						KCNJ13	SCUBE2		NR4A3				KIF19
574						KCNMA1	SDCCAG8		NRDC				KISS1
575						KCNMB2	SEC11A		NRG1				KIT
576						KCTD13	SEMA3A		NRGN				KLC1
577						KDM3B	SEMA3G		NRXN1				KLHDC4
578						KDM4A	SERGEF		NRXN3				KLHDC8B
579						KDM4C	SETBP1		NT5C2				KLHL1
580						KHDRBS2	SF3B2		NT5C3A				KLHL2
581						KIAA1217	SFMBT1		NT5C3B				KMT2D
582						KIF20A	SFTA2		NTRK2				KPNA3
583						KIF21B	SHANK2		NTRK3				KPNA7
584						KIF26B	SHC4		NUDT19				KRR1
585						KIF5C	SHISA9		NUFIP2				KRT28
586						KIFBP	SIAE		NUP160				KRT5
587						KIFC1	SLC10A7		NYAP2				KRTAP10-4
588						KIT	SLC12A9		ODAD4				KRTAP5-6
589						KIZ	SLC16A5		OLFM3				KY
590						KLC1	SLC25A17		OLFM4				L3MBTL1
591						KLF12	SLC25A26		OPA1				LAMA2
592						KLF16	SLC25A36		OPA3				LARGE1
593						KLF6	SLC29A2		OPCML				LASP1
594						KLHL23	SLC2A8		OPRM1				LCK
595						KLHL29	SLC30A9		OR11A1				LCORL
596						KMT2A	SLC35D1		OR2T12				LDB1
597						KMT2E	SLC35F2		OR4E2				LGALS4
598						KMT5A	SLC35F4		OR51B2				LGALS7
599						KYAT1	SLC39A8		OR51B4				LGALS7B
600						L3MBTL2	SLC44A2		OR51B5				LIMS2
601						LARGE1	SLC45A1		OR51B6				LIN28B
602						LCAT	SLC48A1		OR52I2				LINGO1
603						LEMD2	SLC4A1		OR5H14				LIPC
604						LETM2	SLC4A10		ORAI1				LMF1
605						LHFPL3	SLC4A1AP		OSBP2				LONRF2
606						LIMA1	SLC4A9		OSMR				LPCAT1
607						LIN28B	SLC8A3		OTUD7A				LRMDA
608						LINC00634	SLIT1		OXTR				LRP1B
609						LINC01556	SLTM		PADI1				LRPPRC
610						LINGO1	SMAD3		PAFAH1B1				LRRC10
611						LIPC	SMARCAD1		PALB2				LRRC14
612						LNX1	SMC4		PANK3				LRRC37A2
613						LPAR2	SMIM4		PARP15				LRRC40
614						LPP	SMYD3		PARP9				LRRC4C
615						LRFN5	SNAP23		PARVA				LRRC8D
616						LRMDA	SNAP91		PAX5				LRRC9
617						LRP1	SNORC		PAX6				LRRN2
618						LRP1B	SNX8		PCDH15				LRRTM4
619						LRP4	SORBS2		PCDH9				LYG2
620						LRRN2	SORCS2		PCDHA1				LYL1
621						LRRN3	SORCS3		PCDHA2				MACROD1
622						LRRTM4	SORT1		PCDHA3				MACROD2
623						LSM 1.00	SOX5		PCDHA4				MAD1L1
624						LSM 2.00	SOX6		PCDHA5				MAGI1
625						LST1	SP4		PCDHA6				MAGI3
626						LTA	SPA17		PCGF6				MAML2
627						LTB	SPAG16		PCLO				MAML3
628						LTF	SPATC1		PCMTD1				MAN2A1
629						LUZP2	SPATS2L		PCMTD2				MAP3K5
630						LY6G5B	SPCS1		PCSK5				MAP4
631						LY6G5C	SPHK2		PDCD11				MAP4K5
632						LY6G6C	SPPL3		PDCD5				MAP9
633						LY6G6D	SPTBN2		PDE4B				MAPK10
634						LY6G6E	SPTLC1		PDE4D				MAPK8
635						LY6G6F	SPTLC3		PDGFC				MAPKAP1
636						LYPD6B	SRBD1		PDZD2				MAPT
637						LYZL4	SRPK2		PEAK3				MARCHF1
638						MACROD1	SRRT		PER1				MAST1
639						MAD1L1	SSBP2		PGBD4				MAST4
640						MADD	ST13		PHACTR1				MCM9
641						MAGI2	ST3GAL1		PHF2				MDFIC2
642						MAIP1	ST8SIA2		PHF3				MED12L
643						MAML2	STAB1		PHGDH				MED26
644						MAML3	STAB2		PHTF2				MED27
645						MAN2A1	STAG1		PIAS1				MEF2C
646						MAN2A2	STARD9		PIEZO1				MEGF10
647						MAP3K9	STAU1		PIPOX				MEIG1
648						MAP4	STK4		PITPNC1				METRNL
649						MAPK3	STT3A		PITPNM2				MFSD4A
650						MAPKAPK3	SUGP1		PKD1				MGAT3
651						MARK2	SUPT7L		PKLR				MGME1
652						MARK3	SVEP1		PLCB1				MICAL2
653						MARS2	SYNE1		PLCG1				MITF
654						MAS1L	SYNE2		PLCL1				MLANA
655						MAU2	SYT12		PLCL2				MMAA
656						MBOAT1	TACR1		PLD5				MMACHC
657						MCC	TAFA5		PLD5P1				MMP28
658						MCCD1	TAOK2		PLEK2				MOBP
659						MCHR1	TBC1D1		PLEKHH1				MPHOSPH9
660						MCL1	TBRG1		PLXDC2				MPP2
661						MDC 1.00	TCAIM		PLXNC1				MPP6
662						MDK	TCF20		PMFBP1				MRC2
663						MECP2	TCF4		POM121C				MRPL10
664						MECR	TCF7L2		POM121L2				MRPL32
665						MED19	TCL1B		POR				MRPL33
666						MED26	TDRD9		POU5F1				MRPL35
667						MEF2B	TENM2		POU5F2				MRTFA
668						MEF2C	TENM4		PPFIBP2				MRTO4
669						MEGF10	TES		PPP1R13B				MSANTD1
670						METTL9	TEX2		PPP2R2B				MSH5
671						MFSD13A	TFB2M		PRDM8				MSH5-SAPCD1
672						MGAT3	TFEC		PRIMA1				MSR1
673						MGLL	TGM4		PRKAR2A				MSRA
674						MICA	THAP12		PRKN				MTCH2
675						MICB	THOC1		PROM1				MTHFD1
676						MINDY1	THOC7		PROX2				MTMR2
677						MINDY2	THSD4		PRPF3				MTMR4
678						MKNK1	THSD7A		PRR16				MTMR9
679						MLH1	TLCD4		PRR5-ARHGAP8				MTSS1
680						MLXIP	TLCD4-RWDD3		PRRC2A				MTUS1
681						MMP16	TLE4		PRSS16				MUTYH
682						MOB4	TLR9		PRSS35				MYBPHL
683						MOCOS	TM6SF2		PSMC3				MYH11
684						MOG	TMEM106B		PSORS1C1				MYH15
685						MOGAT1	TMEM131		PSORS1C2				MYL4
686						MOSMO	TMEM132B		PTBP2				MYLK
687						MPHOSPH9	TMEM132C		PTCH1				MYO16
688						MPP4	TMEM151A		PTCHD1				MYO1D
689						MPP6	TMEM161B		PTGFR				MYO1H
690						MRAP2	TMEM212		PTGIS				MYO9A
691						MRM2	TMEM219		PTN				MYOC
692						MROH6	TMEM258		PTP4A3				MYORG
693						MRPL33	TMEM42		PTPRD				MYT1
694						MRPS18B	TMUB2		PTPRF				MYT1L
695						MRTFA	TNNC1		PTPRG				NAA35
696						MSANTD1	TOPAZ1		PTTG2				NAALADL2
697						MSANTD2	TRAM1L1		PUM3				NALCN
698						MSH5	TRANK1		PXDNL				NAPEPLD
699						MSH5-SAPCD1	TRIM42		PYY				NAV1
700						MSI2	TRIM59		PZP				NAV2
701						MSL2	TRIP6		QSER1				NCALD
702						MSR1	TSGA10		RAB27B				NCAM1
703						MSRA	TSHZ2		RABGAP1L				NCAM2
704						MTHFD1L	TSNARE1		RALYL				NCAPD3
705						MTHFR	TSSK6		RAPGEF5				NCKAP5
706						MTMR7	TTBK2		RAPSN				NCOA1
707						MTSS1	TTC33		RARRES2				NCOA2
708						MTUS2	TTC39B		RASA3				NCOA5
709						MUC21	TTLL6		RASGEF1A				NCOR2
710						MUC22	TUBGCP5		RASGEF1B				NCS1
711						MUCL3	TUBGCP6		RASGRF2				NDE1
712						MUSTN1	TWF2		RASGRP1				NDST3
713						MYBPC3	TXNDC9		RASL11B				NDUFAF2
714						MYO15A	UBAP2		RB1				NDUFV2
715						MYO18A	UBE2G1		RBFOX1				NECTIN2
716						MYO18B	UBE2R2		RBM6				NEGR1
717						MYO1H	UBTF		RBMS3				NET1
718						MYOM2	UFSP1		RBX1				NETO1
719						NAA11	UNC5A		RCN1				NFATC2IP
720						NAB2	USP6NL		REPS1				NFIB
721						NAGA	UTP23		RERE				NFIX
722						NALCN	VAT1L		RFX3				NGEF
723						NAV2	VAV3		RGL1				NICN1
724						NAV3	VKORC1		RGS6				NIP7
725						NCAM1	VPS13C		RGS9BP				NISCH
726						NCBP3	VSIG2		RHBDD2				NIT2
727						NCK1	VWC2L		RIPK1				NKAIN2
728						NCR3	WBP1L		RNF103-CHMP3				NKAIN3
729						NDE1	WDR12		RNF111				NKIRAS1
730						NDRG4	WDR49		RNF123				NLN
731						NDUFA4L2	WDR82		RNF213				NMD3
732						NDUFA6	WNK2		RNF24				NMNAT2
733						NDUFAF2	WNT11		RNLS				NMT2
734						NEBL	WSCD2		ROBO2				NOL4L
735						NEGR1	WWOX		RORA				NOS1
736						NEK1	XPNPEP1		RORC				NOVA1
737						NEK4	XPNPEP3		RP1				NPAS1
738						NELFE	XRCC3		RPEL1				NPBWR2
739						NEU1	YIF1A		RPL38				NPC1
740						NEURL1	YJEFN3		RPRD2				NPIPB8
741						NFATC2	ZAN		RPS6KL1				NR1D2
742						NFATC3	ZAP70		RPTOR				NR5A2
743						NFIB	ZBTB5		RSPH14				NREP
744						NFKB1	ZCCHC2		RSRC1				NRG1
745						NFKBIL1	ZCCHC7		RSU1				NRGN
746						NFS1	ZDHHC24		RTN1				NRIP1
747						NGEF	ZDHHC3		RTN4				NRL
748						NGF	ZFPM2		SACM1L				NRXN1
749						NIN	ZFYVE21		SAMD3				NRXN3
750						NISCH	ZKSCAN3		SAMD5				NSF
751						NKAIN2	ZMIZ1		SAPCD1				NT5C2
752						NKAPL	ZMYND8		SATB2				NT5DC2
753						NLGN1	ZNF35		SCAI				NTM
754						NLGN4X	ZNF385C		SCAMP1				NTN1
755						NLRC5	ZNF385D		SCHIP1				NTNG1
756						NME5	ZNF490		SCN11A				NTNG2
757						NMRAL1	ZNF501		SCN7A				NTRK3
758						NMUR2	ZNF502		SCN9A				NUBP1
759						NOC3L	ZNF512		SDK1				NUDT13
760						NOL4	ZNF536		SDR16C5				NUDT7
761						NOS1	ZNF577		SDR9C7				OGA
762						NOSIP	ZNF592		SEC11A				OLAH
763						NOTCH4	ZNF615		SEC16B				OLFM4
764						NPAS3	ZNF804A		SEMA3A				OLFML1
765						NPC1	ZSCAN31		SEMA6D				OPCML
766						NR1H3	ZSWIM6		SERPINB13				OPRL1
767						NR3C2	ZZEF1		SETBP1				OPTN
768						NR4A2			SETD1B				OR51B2
769						NREP			SF3B1				OR51B4
770						NRG2			SFTA2				OR51B5
771						NRG3			SGCZ				OR51B6
772						NRGN			SGIP1				OR51V1
773						NRM			SH3BP4				OR7C1
774						NRN1L			SH3TC1				OSBPL7
775						NRP1			SHANK2				OVOL2
776						NRXN1			SHC4				PAFAH1B1
777						NSD3			SHISA4				PALM
778						NSG1			SHISA9				PAM
779						NSMCE2			SHOX2				PARD3
780						NSUN6			SLC10A7				PARP11
781						NT5C2			SLC12A5				PARP6
782						NT5DC2			SLC16A9				PARVB
783						NTM			SLC18A1				PATE3
784						NTRK3			SLC27A1				PAX6
785						NUDT1			SLC2A8				PBRM1
786						NUTF2			SLC30A9				PCBP2
787						NXN			SLC35F2				PCDH17
788						NXPH4			SLC44A4				PCDH9
789						OGFOD2			SLC44A5				PCDHA1
790						OLFM3			SLC45A1				PCDHA2
791						OLFM4			SLC6A7				PCDHA3
792						OPCML			SLC7A11				PCDHA4
793						OPRD1			SLFN11				PCDHA5
794						OR10C1			SLIT3				PCDHGA1
795						OR11A1			SLTM				PCDHGA10
796						OR12D2			SMOC2				PCDHGA11
797						OR12D3			SMYD3				PCDHGA12
798						OR14J1			SNAP91				PCDHGA2
799						OR2B2			SNCAIP				PCDHGA3
800						OR2B3			SNORC				PCDHGA4
801						OR2B6			SNX29				PCDHGA5
802						OR2H1			SNX4				PCDHGA6
803						OR2H2			SORCS1				PCDHGA7
804						OR2J2			SORCS2				PCDHGA8
805						OR2J3			SORCS3				PCDHGA9
806						OR2W1			SORT1				PCDHGB1
807						OSBP2			SOX5				PCDHGB2
808						OSBPL10			SOX6				PCDHGB3
809						OSCP1			SP140L				PCDHGB4
810						OSMR			SP4				PCDHGB5
811						OTUD7A			SPAG16				PCDHGB6
812						OXR1			SPATA13				PCDHGB7
813						PACSIN3			SPATA48				PCDHGC3
814						PAK6			SPDYE5				PCDHGC4
815						PALB2			SPPL3				PCDHGC5
816						PAQR5			SPSB4				PCGF5
817						PARD6A			SPTBN2				PCGF6
818						PAX6			SRGAP1				PCK2
819						PBRM1			SRPK2				PCSK5
820						PBX2			ST3GAL1				PCYOX1
821						PCBP3			ST3GAL3				PDAP1
822						PCCB			ST8SIA5				PDCD11
823						PCDH15			STAB1				PDCD4
824						PCDH17			STAG1				PDE1C
825						PCDH7			STARD9				PDE2A
826						PCDH9			STAU1				PDE4B
827						PCGF3			STK19				PDE4D
828						PCGF6			STK24				PDE7B
829						PCLO			STK3				PDF
830						PCMTD1			STK4				PDGFRL
831						PCNX1			STMN2				PDIA6
832						PCNX3			STT3A				PDLIM3
833						PCSK5			SUDS3				PDS5B
834						PDCD11			SULF2				PDXDC1
835						PDE4B			SUPT4H1				PEF1
836						PDE5A			SYN2				PEX5L
837						PDGFD			SYNE1				PFKFB4
838						PDIA6			SYNE2				PGBD5
839						PDXDC1			SYNPR				PHACTR3
840						PDZRN4			SYPL2				PHF20
841						PEPD			SYT10				PHLDB2
842						PFDN6			TAF4				PHLPP1
843						PGBD1			TAF5				PI4K2B
844						PGPEP1			TAL1				PIGL
845						PHACTR2			TAOK3				PIK3R2
846						PHACTR3			TAP2				PIP5K1B
847						PHF1			TBC1D1				PKD1L3
848						PHF20			TBC1D5				PKHD1
849						PHF3			TBCD				PKNOX1
850						PHF7			TBPL2				PLCB1
851						PHF8			TCAIM				PLCL1
852						PI16			TCF19				PLCL2
853						PID1			TCF20				PLCXD2
854						PIK3C2A			TCF4				PLEKHA6
855						PIK3C2G			TCL1B				PLEKHG1
856						PIM3			TENM2				PLIN2
857						PITPNM2			TENM4				PLXNA2
858						PJA1			TES				PLXNA4
859						PKD2L2			TET1				PNMA2
860						PKNOX2			TEX2				POFUT2
861						PLA2G15			TFAP2D				POLG
862						PLA2G4A			TFEC				POLR1A
863						PLAA			TGFBR3				POLR2A
864						PLCB1			TGM4				POM121
865						PLCB2			THAP12				POM121C
866						PLCE1			THEMIS				POM121L2
867						PLCH2			THOC7				POR
868						PLCL1			THRB				POU2F3
869						PLCL2			THSD4				POU3F2
870						PLD1			TLL2				POU6F2
871						PLEKHG7			TLR4				PPA2
872						PLPP5			TM2D3				PPARG
873						PMFBP1			TMEM106B				PPARGC1A
874						POC1B			TMEM132C				PPIP5K2
875						POLN			TMEM150B				PPM1E
876						POLR3H			TMEM161B				PPP3R1
877						POM121L2			TMEM219				PRC1
878						POMT2			TMEM229B				PRDM11
879						POU4F1			TMEM258				PRDM14
880						POU5F1			TMEM266				PRDM8
881						POU6F2			TMX4				PREX1
882						PPFIA2			TNC				PRKAR2A
883						PPM1M			TNF				PRKAR2B
884						PPP1R10			TNFAIP8L3				PRKCB
885						PPP1R11			TNKS2				PRKD1
886						PPP1R13B			TNXB				PRKG1
887						PPP1R16B			TOPAZ1				PRMT3
888						PPP1R18			TOX3				PROX2
889						PPP2R2A			TRAF3				PRPF40B
890						PPP2R2B			TRAPPC9				PRPF6
891						PPP2R3A			TRHDE				PRR15
892						PPP2R5E			TRIM26				PRR16
893						PPP3R1			TRIM31				PRRC2C
894						PPP4C			TRIM44				PRTG
895						PPT2			TRIM55				PSD3
896						PPT2-EGFL8			TRIO				PSMA1
897						PRDM14			TRPM3				PSMA5
898						PRDM2			TRPS1				PSMD14
899						PREPL			TSNARE1				PTCD1
900						PRICKLE2			TSNAX-DISC1				PTCD3
901						PRKCZ			TSPAN33				PTCH1
902						PRKD1			TSPAN9				PTK7
903						PRKD3			TTC12				PTPN13
904						PRKG1			TUBGCP6				PTPN14
905						PRKG2			TYR				PTPN3
906						PRKN			UBA7				PTPRD
907						PRLR			UBE2E2				PTPRF
908						PRMT1			UBE2G1				PTPRJ
909						PRMT7			UBXN2A				PTPRK
910						PRMT8			UNC13D				PTPRN2
911						PRORP			UNC5C				PTPRO
912						PRPF3			UNC5D				PTPRT
913						PRPF40B			USP3				PTPRU
914						PRR12			USP4				PURG
915						PRR3			USP44				PXDNL
916						PRRC2A			UST				QRICH2
917						PRRG2			VPS41				RAB11FIP5
918						PRRT1			VPS45				RAB20
919						PRSS16			VRK2				RAB21
920						PRSS35			VSIG2				RAB3IP
921						PSCA			VWA5B2				RAB5B
922						PSD3			VWA7				RABGAP1L
923						PSKH1			VWC2L				RAD51B
924						PSMA4			VWDE				RAD51C
925						PSMB10			WARS2				RAI1
926						PSMB8			WBP2NL				RALY
927						PSMB9			WDFY4				RALYL
928						PSMD6			WDPCP				RANBP6
929						PSORS1C1			WDR12				RAP1A
930						PSORS1C2			WDR64				RAP1GAP
931						PTGIS			WDR7				RAPGEF4
932						PTK2B			WIPI1				RARG
933						PTN			WNT11				RASD2
934						PTP4A1			WNT3				RASL10B
935						PTPN13			WWOX				RBFOX1
936						PTPN6			XDH				RBL2
937						PTPRD			XPO6				RBM23
938						PTPRF			YLPM1				RBM25
939						PTPRG			ZBTB20				RBM5
940						PTPRN2			ZBTB24				RBM6
941						PTPRT			ZBTB34				RBMS1
942						PUS7			ZBTB37				RBMS3
943						PXDNL			ZCCHC14				RDX
944						QPCT			ZCCHC2				RECQL4
945						R3HDM2			ZCCHC7				REEP1
946						RAB11FIP5			ZDHHC14				REEP3
947						RAB3IL1			ZDHHC3				RELB
948						RAB8B			ZDHHC5				RELL1
949						RAI1			ZFAT				RELN
950						RALGPS1			ZFHX3				REN
951						RANBP10			ZFPM2				RFT1
952						RANGAP1			ZFYVE21				RFTN2
953						RAP1A			ZFYVE28				RGS19
954						RAPGEF4			ZHX3				RGS6
955						RARG			ZKSCAN3				RHBDD2
956						RASGRF2			ZMAT2				RHOA
957						RASSF1			ZMIZ1				RIMBP2
958						RBFOX1			ZMYND8				RIMS2
959						RBKS			ZNF184				RMND1
960						RBM23			ZNF25				RNF165
961						RBM6			ZNF333				RNF180
962						RBX1			ZNF354C				RNF182
963						RCN3			ZNF37A				RNF214
964						RD3L			ZNF385C				RNF216
965						REEP2			ZNF391				RNF4
966						RELN			ZNF417				RNF43
967						RENBP			ZNF506				ROBO1
968						RERE			ZNF536				ROR1
969						RETREG2			ZNF540				ROR2
970						RFLNA			ZNF571				RORA
971						RFT1			ZNF615				RPA3
972						RFTN2			ZNF750				RPEL1
973						RFX2			ZNF804A				RPL15
974						RGL1			ZPBP				RPL8
975						RGL2			ZSCAN12				RPP38
976						RGS6			ZSCAN31				RPS26
977						RGS8			ZSWIM6				RPTOR
978						RHBDL3			ZZEF1				RRAS2
979						RICTOR							RRN3
980						RILPL2							RTF1
981						RIMS1							RTN2
982						RIN2							RUNX1
983						RIT1							RUNX1T1
984						RMDN2							RUNX2
985						RMND5A							RYR2
986						RNF111							RYR3
987						RNF135							SAMD10
988						RNF39							SAMD13
989						RNF5							SAMD8
990						ROBO2							SAP30L
991						ROR2							SBF2
992						RORA							SCMH1
993						RP1							SCN2A
994						RPEL1							SCN7A
995						RPP21							SCN9A
996						RPRD2							SDCCAG8
997						RPS19BP1							SEC14L1
998						RPS6KL1							SEH1L
999						RPTOR							SEMA3E
1000						RRAS							SEMA3F
1001						RRN3							SEMA6D
1002						RSRC1							SEPTIN11
1003						RTKN2							SEPTIN3
1004						RTN1							SERPINB10
1005						RUSC2							SF3B1
1006						SAA2							SFMBT1
1007						SAA2-SAA4							SGCZ
1008						SAMD13							SH2B1
1009						SAMD4A							SH3RF3
1010						SAPCD1							SH3TC1
1011						SATB2							SHANK3
1012						SBNO1							SHLD2
1013						SCAF1							SHROOM3
1014						SCAPER							SHTN1
1015						SCGN							SIK2
1016						SCN8A							SIPA1L3
1017						SCN9A							SIX3
1018						SCUBE2							SKA2
1019						SDCCAG8							SKAP1
1020						SEC13							SLC17A1
1021						SEC14L2							SLC20A2
1022						SEH1L							SLC22A23
1023						SELENOH							SLC24A1
1024						SEMA3A							SLC24A2
1025						SEMA3G							SLC24A3
1026						SEMA6D							SLC25A12
1027						SERPINA1							SLC25A16
1028						SERPING1							SLC2A14
1029						SETD6							SLC2A3
1030						SEZ6L2							SLC2A8
1031						SF3B1							SLC30A10
1032						SFMBT1							SLC35D2
1033						SFTA2							SLC38A1
1034						SFXN2							SLC39A8
1035						SFXN5							SLC47A2
1036						SGCD							SLC4A10
1037						SGCE							SLC4A8
1038						SGCZ							SLC6A3
1039						SGK1							SLC7A13
1040						SGPP2							SLC7A2
1041						SGSM2							SLCO1B3
1042						SH3GL3							SLCO3A1
1043						SHANK3							SLCO6A1
1044						SHC4							SLFNL1
1045						SHISA6							SMAD1
1046						SHISA8							SMG7
1047						SHISA9							SMPD3
1048						SHMT2							SMURF1
1049						SIGLEC15							SMYD3
1050						SIPA1L2							SNAP25
1051						SKAP1							SNAP91
1052						SKIV2L							SND1
1053						SLC12A2							SNRK
1054						SLC12A4							SNRPE
1055						SLC14A2							SNTB2
1056						SLC17A1							SNX29
1057						SLC17A2							SORCS2
1058						SLC17A3							SORCS3
1059						SLC17A4							SORT1
1060						SLC17A6							SOX13
1061						SLC1A1							SOX18
1062						SLC25A17							SP6
1063						SLC2A12							SPAG16
1064						SLC30A9							SPATA7
1065						SLC35D1							SPDYE5
1066						SLC35F2							SPECC1
1067						SLC35F4							SPEG
1068						SLC35G2							SPHKAP
1069						SLC38A7							SPI1
1070						SLC39A8							SPOCK3
1071						SLC3A1							SPON1
1072						SLC44A4							SPPL2A
1073						SLC45A1							SPRED1
1074						SLC47A2							SPRED2
1075						SLC4A10							SPSB1
1076						SLC5A10							SPZ1
1077						SLC66A2							SREBF2
1078						SLC7A6							SREK1
1079						SLC7A6OS							SREK1IP1
1080						SLC9B1							SRPK2
1081						SLC9B2							ST18
1082						SLCO1B3							ST3GAL3
1083						SLCO6A1							ST6GAL1
1084						SLTM							STAB1
1085						SMARCAD1							STAG1
1086						SMDT1							STAU1
1087						SMG6							STK32B
1088						SMIM15							STON1-GTF2A1L
1089						SMIM2							STOX1
1090						SMIM4							STRN
1091						SMPD3							STUM
1092						SMYD3							SUCLA2
1093						SNAP91							SUFU
1094						SNORC							SULT1A1
1095						SNX29							SUMF1
1096						SNX8							SUOX
1097						SORBS2							SUV39H2
1098						SORCS1							SVIL
1099						SORCS3							SYCE1L
1100						SORT1							SYNE3
1101						SOX5							SYPL2
1102						SP4							SYT1
1103						SPAG16							SYT7
1104						SPATA6L							SYT8
1105						SPATS2L							SYT9
1106						SPCS1							TAF2
1107						SPECC1							TAF5
1108						SPG7							TAF8
1109						SPHKAP							TANK
1110						SPOCK1							TAOK1
1111						SPPL3							TAOK2
1112						SPRED2							TAOK3
1113						SPSB4							TARBP1
1114						SPTLC1							TASOR
1115						SREBF1							TBC1D16
1116						SREBF2							TBC1D22A
1117						SRPK2							TBC1D30
1118						SRR							TBC1D8
1119						SRSF4							TBCD
1120						ST13							TBR1
1121						ST3GAL1							TCEA2
1122						STAB1							TCF20
1123						STAC3							TCF4
1124						STAG1							TCF7L2
1125						STAR							TCTA
1126						STAT6							TDRD5
1127						STAU1							TEAD1
1128						STK19							TEK
1129						STK4							TEKT5
1130						STT3A							TENM4
1131						STUM							TENT5A
1132						STX8							TERF2
1133						STXBP5L							TESC
1134						SUFU							TET2
1135						SULT6B1							TEX14
1136						SYBU							TEX26
1137						SYNE1							TFAP2B
1138						SYNE2							TFDP2
1139						SYNGAP1							TGFBR2
1140						TAB1							TGFBRAP1
1141						TACC2							TGM6
1142						TAF5							THBS1
1143						TAF8							THOC7
1144						TAOK2							THSD7A
1145						TAP1							THSD7B
1146						TAP2							TIAM2
1147						TAPBP							TIGIT
1148						TATDN2							TLCD3A
1149						TBC1D12							TLE3
1150						TBC1D5							TMBIM6
1151						TBX1							TMC1
1152						TBX6							TMED6
1153						TBXAS1							TMEM108
1154						TCAIM							TMEM132D
1155						TCF19							TMEM161B
1156						TCF20							TMEM163
1157						TCF4							TMEM245
1158						TCF7L2							TMEM38B
1159						TCHP							TMOD2
1160						TCL1B							TMOD3
1161						TDRD9							TNFAIP8
1162						TEAD1							TNNI2
1163						TEF							TNRC6A
1164						TEK							TNS1
1165						TENM2							TNS3
1166						TENM3							TNXB
1167						TEP1							TOM1
1168						TES							TOMM40
1169						TET2							TOP 1.00
1170						TEX2							TRAIP
1171						TFEC							TRAM1
1172						TGFBRAP1							TRDN
1173						THAP11							TRIM23
1174						THAP12							TRIM37
1175						THAP3							TRIM6
1176						THAP8							TRIM6-TRIM34
1177						THOC7							TRIM67
1178						THRB							TRIOBP
1179						THSD4							TRMO
1180						TIGD5							TRPV2
1181						TLCD4							TSHZ3
1182						TLCD4-RWDD3							TSNARE1
1183						TLR9							TSNAX-DISC1
1184						TMEM132D							TSPAN13
1185						TMEM161B							TSPAN14
1186						TMEM178B							TSPEAR
1187						TMEM182							TTBK1
1188						TMEM212							TTC21A
1189						TMEM219							TTC29
1190						TMEM243							TTLL11
1191						TMTC1							TTLL7
1192						TMX2							TUBD1
1193						TNF							TULP4
1194						TNFRSF10C							TUSC3
1195						TNFRSF13C							TUT4
1196						TNIK							TXNDC12
1197						TNKS							TXNL1
1198						TNNC1							UBB
1199						TNXB							UBE2D3
1200						TOB2							UBE2E2
1201						TOM1L2							UBN1
1202						TOPAZ1							UBOX5
1203						TOX							UBR4
1204						TRAF3							UBR5
1205						TRANK1							UMAD1
1206						TRAPPC3							UNC13B
1207						TRIM10							UNC13C
1208						TRIM15							UNC5C
1209						TRIM26							UNC5D
1210						TRIM27							UNC79
1211						TRIM31							USP10
1212						TRIM38							USP34
1213						TRIM39							USP42
1214						TRIM39-RPP21							USP50
1215						TRIM40							VAC14
1216						TRIM8							VAMP4
1217						TRMT61A							VAT1L
1218						TRPM6							VAV3
1219						TSBP1							VGLL3
1220						TSNARE1							VIT
1221						TSNAXIP1							VNN 3.00
1222						TSPAN18							VPS33A
1223						TSPAN2							VPS41
1224						TSR1							VPS4A
1225						TTC12							VRK2
1226						TTC33							WDFY2
1227						TTC39B							WDPCP
1228						TTC7B							WDR19
1229						TTLL1							WDR5
1230						TTLL11							WDR55
1231						TTLL6							WIPF3
1232						TTYH3							WNT3
1233						TUBB							WRAP53
1234						TUSC3							WRN
1235						TWF2							WWOX
1236						TYW5							WWP2
1237						UBD							XIRP1
1238						UBE2D3							XPO4
1239						UBE2G1							ZBTB45
1240						UFM1							ZC3H7B
1241						UGT1A10							ZCCHC14
1242						UGT1A4							ZCCHC4
1243						UGT1A5							ZCCHC9
1244						UGT1A6							ZCWPW1
1245						UGT1A7							ZEB2
1246						UGT1A8							ZFC3H1
1247						UGT1A9							ZFHX3
1248						UNC5A							ZFP57
1249						USP24							ZFR2
1250						USP6NL							ZFYVE9
1251						VARS2							ZKSCAN5
1252						VAT1L							ZMIZ2
1253						VAV3							ZMYM2
1254						VPS13C							ZNF16
1255						VPS37A							ZNF184
1256						VPS45							ZNF19
1257						VRK2							ZNF213
1258						VSIG2							ZNF250
1259						VWA7							ZNF251
1260						VWC2L							ZNF335
1261						WBP1L							ZNF34
1262						WBP2NL							ZNF346
1263						WDR12							ZNF365
1264						WDR46							ZNF385D
1265						WDR82							ZNF394
1266						WNT11							ZNF462
1267						WNT3							ZNF512
1268						WNT8A							ZNF517
1269						WSCD2							ZNF536
1270						WWOX							ZNF618
1271						XKR6							ZNF638
1272						XPNPEP3							ZNF644
1273						XRCC3							ZNF7
1274						XYLB							ZNF746
1275						YJEFN3							ZNF750
1276						YPEL1							ZNF789
1277						YPEL3							ZNF799
1278						YPEL4							ZNF804A
1279						YTHDF3							ZNF804B
1280						YWHAE							ZNF823
1281						YWHAG							ZNF827
1282						ZBBX							ZNFX1
1283						ZBED4							ZSCAN23
1284						ZBED9							ZSCAN31
1285						ZBTB12							ZSWIM6
1286						ZBTB22							ZWINT
1287						ZBTB7B
1288						ZBTB9
1289						ZC3H7B
1290						ZCCHC14
1291						ZCCHC17
1292						ZCCHC7
1293						ZDHHC2
1294						ZDHHC20
1295						ZDHHC5
1296						ZDHHC8
1297						ZEB2
1298						ZFAND2B
1299						ZFAND6
1300						ZFHX3
1301						ZFP57
1302						ZFP90
1303						ZFPM2
1304						ZFYVE21
1305						ZKSCAN3
1306						ZKSCAN4
1307						ZKSCAN8
1308						ZMIZ1
1309						ZNF165
1310						ZNF184
1311						ZNF311
1312						ZNF322
1313						ZNF365
1314						ZNF385B
1315						ZNF385C
1316						ZNF391
1317						ZNF408
1318						ZNF440
1319						ZNF441
1320						ZNF473
1321						ZNF491
1322						ZNF536
1323						ZNF592
1324						ZNF615
1325						ZNF618
1326						ZNF638
1327						ZNF664
1328						ZNF665
1329						ZNF804A
1330						ZNF823
1331						ZNF860
1332						ZP1
1333						ZSCAN12
1334						ZSCAN16
1335						ZSCAN2
1336						ZSCAN23
1337						ZSCAN26
1338						ZSCAN31
1339						ZSCAN9
1340						ZSWIM6
1341						ZZEF1
	ST3d.GWAS genelists.csv – Corresponds to figure 6E. It is the GWAS genelists of neurological diseases and traits.
