# Supplementary material for: Neuropathological signatures revealed by transcriptomic and proteomic analysis in Pten-deficient mouse models
Source: Sci Rep. 2023 Apr 25;13:6763. doi: 10.1038/s41598-023-33869-7 (PMC10130134; doi:10.1038/s41598-023-33869-7)
Supplement: Supplementary file 12 — Supplementary Information 12. [file 41598_2023_33869_MOESM12_ESM.xlsx]

## Sheet: DEPfilteredDEGs.vs.GWAS
Gene/Protein Set	AD	PD	ALS	MS	Autism	Schizophrenia	Bipolar.Disorder	ADHD	Depression	Anxiety	Language.Disorder	Intelligence	Cognitive
DEP	SUCLG2, COG4, NR3C2, CSMD1, ELMO1, RAPSN, UGT1A10, ABI3, NIT2, PPP1R37, YDJC, SLC24A4, NEGR1, PRKD3, SH3RF1, GNG2, APOB, CCDC134, RELN, FXYD6	RIMS2, HIP1R, NSF	MACROD2, TBK1, NPEPPS	PITPNM2, CSMD1, ELMO1, HACE1, ADCY3, NPEPPS, RELN	SEZ6L2, MUSTN1, PITPNM2, MACROD2, TRIM39, CSMD1, GALNT10, FHIT, PCCB, CACNA1C, ETF1, CLIC1, CISD2, NEU1, HSPE1, FAM53C, ARL6IP4, NEGR1, NRGN	SEZ6L2, MUSTN1, PITPNM2, PLA2G15, CARMIL1, SLC1A1, NR3C2, RALGPS1, CACNA2D1, TOM1L2, NLGN4X, TEX2, TRIM39, CSMD1, GALNT10, TRANK1, UGT1A10, CORO7-PAM16, HACE1, FHIT, KYAT1, PCCB, CACNA1C, ETF1, SPRED2, CLIC1, DRG2, CISD2, HIP1R, NEU1, HSPE1, LRRTM4, FAM53C, SEH1L, ASH2L, NFIB, NCAM1, ARL6IP4, CACNA2D2, NEGR1, GRAMD1B, PRKD3, NRGN, GPM6A, OSBPL10, ANAPC7, PPFIA2, RMND5A, HHAT, ZZEF1, SHISA6, RELN,…	MUSTN1, PITPNM2, CARMIL1, CACNA2D1, TEX2, MACROD2, CSMD1, TRANK1, THSD7A, FHIT, CACNA1C, RPL18, MVB12B, GRIP1, CD47, REV1, FUS, FAM53C, AVEN, ATP13A1, NCAM1, CACNA2D2, NEGR1, GRAMD1B, NRGN, GPM6A, LSM12, CTSF, ANAPC7, ZZEF1, RELN, CDH11, SSBP2	UQCC2, CSMD1, FHIT, TNR, MAPRE1, CISD2, LRRTM4, CUX1, PAWR	PITPNM2, CTTNBP2, CARMIL1, CACNA2D1, TEX2, CSMD1, RAPSN, HACE1, AKTIP, FHIT, CACNA1C, MAP1LC3B, CLIC1, HLCS, LRP11, SLC6A7, NEU1, GRIP1, CELF2, FAM53C, CUX1, UNC5C, NCAM1, CACNA2D2, NEGR1, NRGN, GPM6A, CHRM3, GMPR, GRM8, ACVR1B, ZZEF1	TRIM39, GALNT10, ERI3, NEGR1, GRM8	NIT2, HLCS	PITPNM2, APEH, MACROD2, RIMS2, TNR, FBXO41, HDGFL2, SYT7, CUX1, RMDN1, NCAM1, CACNA2D2, DMXL2, NEGR1, NSF, LDB1, CCDC134, RPL15, RHOA	CTTNBP2, CARMIL1, FRS2, GORASP2, CACNA2D1, LMF1, MACROD2, RIMS2, CSMD1, ELMO1, SPEG, GALNT10, THSD7A, SNAP25, NIT2, FHIT, CPSF4, CACNA1C, SBF2, SPRED2, PTPN3, NRIP1, HDGFL2, ARL17B, GOSR1, GABRG2, LRRTM4, KCNC2, CELF2, HP1BP3, SYT7, SEH1L, PLXNA2, NFIB, CUX1, UNC5C, NCAM1, CACNA2D2, DMXL2, NEGR1, NSF, LDB1, NRGN, HNRNPL, GPM6A, GNG2, GRM8, ZMYM2, PLXNA4, RPL15, RELN, RHOA, SNTB2
SSC DEGs	MAP4K4, PARVB, TREM2, CYP51A1, MOBP, LIMS2, PLEKHG1, TBC1D16, INPP5D, AFF1, FXYD6, HRK	PDLIM2, MAP4K4, LHFPL2, STAB1, SORBS3, CCDC82, SNCA, RPS6KL1, SCN3A	NFASC, MOBP, PTPRF	PHLDB1, ARHGEF10, PRR5L, DOCK10, AFF1	HLA-A, DDR1, MOG, STAB1, CHADL, PTPRF, RPS6KL1, YPEL4, IFT81	MYO18B, MGLL, HLA-A, DDR1, TSPAN2, MOG, NPC1, STAB1, CNTN2, SHC4, EFHD1, CHADL, PTPRF, GNA12, LCAT, ACSBG1, YPEL1, FOXP2, ZNF365, NOL4, RPS6KL1, YPEL4, IFT81, GPM6A	MYO18B, HAPLN4, MYRF, DNM2, FADS1, STAB1, SHC4, FLT1, CHADL, PTPRF, GNA12, SCN3B, KIAA1143, TBRG1, RPS6KL1, IFT81, GPM6A	UNC5B, MOBP, SULF2, PTPRF, FOXP2	PLEKHH1, MBP, MFGE8, MYO18B, ENPP2, PRIMA1, UBA7, SULF2, STAB1, SHC4, AATK, CHADL, PTPRF, GNA12, MYO10, FOXP2, CDH9, ARPP21, RPS6KL1, IFT81, GPM6A, SYNPR	SNCA		UBA7, STAB1, PREX1, SEPTIN4, PTPRF, ZNF365, CDH9, ARPP21, IFT81	CX3CR1, ARPC1B, PARVB, CTSD, MOBP, TNS3, NPC1, LIMS2, STAB1, PREX1, PLEKHG1, ERBB3, MYORG, FLT1, TBC1D16, CAPN5, MYO1D, PTPRF, AFF1, FOXP2, PCDHGA3, ZNF365, CFDP1, CDH9, NCALD, IFT81, GPM6A, PTPRK
NPC(DEP)	PRKD3, FXYD6				SEZ6L2	SEZ6L2, PRKD3	THSD7A, RPL18, FUS		CHRM3			RPL15	SPEG, THSD7A, SNAP25, HP1BP3, RPL15
AST(DEP)	CSMD1, ELMO1, UGT1A10, NEGR1, SH3RF1	HIP1R		PITPNM2, CSMD1, ELMO1	PITPNM2, CSMD1, GALNT10, NEU1, NEGR1	PITPNM2, CARMIL1, SLC1A1, CSMD1, GALNT10, UGT1A10, HIP1R, NEU1, NEGR1, HHAT, GPM6A	PITPNM2, CARMIL1, CSMD1, GRIP1, CD47, NEGR1, CTSF, SSBP2, GPM6A	CSMD1, TNR, MAPRE1, CUX1	PITPNM2, CARMIL1, CSMD1, LRP11, NEU1, GRIP1, CELF2, CUX1, UNC5C, NEGR1, CHRM3, GMPR, GRM8, GPM6A	GALNT10, NEGR1, GRM8		PITPNM2, TNR, FBXO41, SYT7, CUX1, NEGR1, LDB1	CARMIL1, CSMD1, ELMO1, GALNT10, CELF2, SYT7, CUX1, UNC5C, NEGR1, LDB1, GRM8, PLXNA4, SNTB2, GPM6A
PCN(DEP)	SUCLG2, COG4, YDJC, SLC24A4, PRKD3, RELN, FXYD6	HIP1R		RELN	GALNT10, CLIC1	SLC1A1, CACNA2D1, GALNT10, CLIC1, HIP1R, CACNA2D2, PRKD3, OSBPL10, RELN	CACNA2D1, CD47, CACNA2D2, RELN, SSBP2	TNR	CACNA2D1, CLIC1, UNC5C, CACNA2D2, GRM8	GALNT10, GRM8		TNR, RMDN1, CACNA2D2	CACNA2D1, SPEG, GALNT10, SNAP25, PTPN3, GABRG2, KCNC2, HP1BP3, UNC5C, CACNA2D2, GRM8, RELN
Translated DEGs	FXYD6, PRKD3, CSMD1, ELMO1, UGT1A10, NEGR1, SH3RF1, SUCLG2, COG4, YDJC, SLC24A4, RELN	HIP1R		PITPNM2, CSMD1, ELMO1, RELN	SEZ6L2, PITPNM2, CSMD1, GALNT10, NEU1, NEGR1, CLIC1	GPM6A, SEZ6L2, PRKD3, PITPNM2, CARMIL1, SLC1A1, CSMD1, GALNT10, UGT1A10, HIP1R, NEU1, NEGR1, HHAT, CACNA2D1, CLIC1, CACNA2D2, OSBPL10, RELN	GPM6A, THSD7A, RPL18, FUS, PITPNM2, CARMIL1, CSMD1, GRIP1, CD47, NEGR1, CTSF, SSBP2, CACNA2D1, CACNA2D2, RELN	CSMD1, TNR, MAPRE1, CUX1	GPM6A, CHRM3, PITPNM2, CARMIL1, CSMD1, LRP11, NEU1, GRIP1, CELF2, CUX1, UNC5C, NEGR1, GMPR, GRM8, CACNA2D1, CLIC1, CACNA2D2	GALNT10, NEGR1, GRM8		RPL15, PITPNM2, TNR, FBXO41, SYT7, CUX1, NEGR1, LDB1, RMDN1, CACNA2D2	GPM6A, SPEG, THSD7A, SNAP25, HP1BP3, RPL15, CARMIL1, CSMD1, ELMO1, GALNT10, CELF2, SYT7, CUX1, UNC5C, NEGR1, LDB1, GRM8, PLXNA4, SNTB2, CACNA2D1, PTPN3, GABRG2, KCNC2, CACNA2D2, RELN
ST3e.DEP.filteredDEGs.vs.GWAS.genelists.xlsx – Corresponds to figure 6E. It is the genelists from ST3c.DEP_filtered_DEGs.genelists overlapped with GWAS genelists of neurological diseases and traits.

## Sheet: AD
Gene/Protein Group	Genotype	Gene/Protein	DEP Mean FC (HT/WT))	DEP FDR	DEP.FC	DEP.FDR
DEP	HT	SUCLG2	NA	NA	1.0550871	0.0308996191
DEP	HT	COG4	NA	NA	1.0900232	0.0238681827
DEP	HT	NR3C2	NA	NA	1.8995372	0.0298078432
DEP	HT	CSMD1	NA	NA	1.0790560	0.0415115252
DEP	HT	ELMO1	NA	NA	1.0891793	0.0483053099
DEP	HT	RAPSN	NA	NA	1.2481235	0.0072880998
DEP	HT	UGT1A10	NA	NA	1.1137039	0.0137334225
DEP	HT	ABI3	NA	NA	1.1114821	0.0428298117
DEP	HT	NIT2	NA	NA	1.0409081	0.0490690236
DEP	HT	PPP1R37	NA	NA	1.0857082	0.0195737701
DEP	HT	YDJC	NA	NA	1.0524381	0.0350771557
DEP	HT	SLC24A4	NA	NA	0.8241418	0.0436476968
DEP	HT	NEGR1	NA	NA	0.9547607	0.0131539587
DEP	HT	PRKD3	NA	NA	0.8643678	0.0175517680
DEP	HT	SH3RF1	NA	NA	0.9385160	0.0036280026
DEP	HT	GNG2	NA	NA	0.9142510	0.0121332523
DEP	HT	APOB	NA	NA	0.8739497	0.0044936290
DEP	HT	CCDC134	NA	NA	0.8308117	0.0427965434
DEP	HT	RELN	NA	NA	0.8106470	0.0054100840
DEP	HT	FXYD6	NA	NA	0.8261164	0.0076058381
SSC DEGs	HT	MAP4K4	0.153995471766536	0.00148943566599818	NA	NA
SSC DEGs	HT	PARVB	0.247310793782396	0.00200514995234772	NA	NA
SSC DEGs	HT	TREM2	0.236012386248012	0.00454567240801864	NA	NA
SSC DEGs	HT	CYP51A1	0.150425911963373	0.00551489208749535	NA	NA
SSC DEGs	HT	MOBP	0.358704864541296	0.00826434577477893	NA	NA
SSC DEGs	HT	LIMS2	0.221594185582547	0.012153943329491	NA	NA
SSC DEGs	HT	PLEKHG1	0.222148611570239	0.0173615897798905	NA	NA
SSC DEGs	HT	TBC1D16	0.146774244933131	0.0300947517622152	NA	NA
SSC DEGs	HT	INPP5D	0.179074679203301	0.0308213918274925	NA	NA
SSC DEGs	HT	AFF1	0.203979904750227	0.04886027492273	NA	NA
SSC DEGs	HT	FXYD6	-0.169011814113548	0.0300947517622152	NA	NA
SSC DEGs	HT	HRK	-0.175399943304209	0.0308213918274925	NA	NA
NPC(DEP)	KO	PRKD3	-0.182712725907155	0.0316788914444122	0.8643678	0.0175517680
NPC(DEP)	KO	FXYD6	-0.231595305280054	0.0164211506311488	0.8261164	0.0076058381
AST(DEP)	KO	CSMD1	2.28511358103266	0.00308700903457727	1.0790560	0.0415115252
AST(DEP)	KO	ELMO1	1.16823932681837	1.86673896049455e-12	1.0891793	0.0483053099
AST(DEP)	KO	UGT1A10	2.14098463787908	0.000884983754626338	1.1137039	0.0137334225
AST(DEP)	KO	NEGR1	-0.609153122917336	1.28655952538687e-05	0.9547607	0.0131539587
AST(DEP)	KO	SH3RF1	-0.437036155633923	0.0330998975919668	0.9385160	0.0036280026
PCN(DEP)	KO	SUCLG2	0.800387380336136	0.00437634363437986	1.0550871	0.0308996191
PCN(DEP)	KO	COG4	0.324691780008352	0.00281535187901195	1.0900232	0.0238681827
PCN(DEP)	KO	YDJC	0.635411764824157	1.8800030235703e-07	1.0524381	0.0350771557
PCN(DEP)	KO	SLC24A4	-0.411185034153411	0.00217754281987821	0.8241418	0.0436476968
PCN(DEP)	KO	PRKD3	-1.68654067743177	1.00448460052472e-10	0.8643678	0.0175517680
PCN(DEP)	KO	RELN	-1.60702377374772	4.97105276524004e-31	0.8106470	0.0054100840
PCN(DEP)	KO	FXYD6	-1.59646553531624	2.30302120911682e-74	0.8261164	0.0076058381
Translated DEGs	SSC-HT	FXYD6	-0.169011814113548	0.0300947517622152	0.8261164	0.0076058381
Translated DEGs	NPC-KO	FXYD6	-0.231595305280054	0.0164211506311488	0.8261164	0.0076058381
Translated DEGs	PCN-KO	FXYD6	-1.59646553531624	2.30302120911682e-74	0.8261164	0.0076058381
Translated DEGs	NPC-KO	PRKD3	-0.182712725907155	0.0316788914444122	0.8643678	0.0175517680
Translated DEGs	PCN-KO	PRKD3	-1.68654067743177	1.00448460052472e-10	0.8643678	0.0175517680
Translated DEGs	AST-KO	CSMD1	2.28511358103266	0.00308700903457727	1.0790560	0.0415115252
Translated DEGs	AST-KO	ELMO1	1.16823932681837	1.86673896049455e-12	1.0891793	0.0483053099
Translated DEGs	AST-KO	UGT1A10	2.14098463787908	0.000884983754626338	1.1137039	0.0137334225
Translated DEGs	AST-KO	NEGR1	-0.609153122917336	1.28655952538687e-05	0.9547607	0.0131539587
Translated DEGs	AST-KO	SH3RF1	-0.437036155633923	0.0330998975919668	0.9385160	0.0036280026
Translated DEGs	PCN-KO	SUCLG2	0.800387380336136	0.00437634363437986	1.0550871	0.0308996191
Translated DEGs	PCN-KO	COG4	0.324691780008352	0.00281535187901195	1.0900232	0.0238681827
Translated DEGs	PCN-KO	YDJC	0.635411764824157	1.8800030235703e-07	1.0524381	0.0350771557
Translated DEGs	PCN-KO	SLC24A4	-0.411185034153411	0.00217754281987821	0.8241418	0.0436476968
Translated DEGs	PCN-KO	RELN	-1.60702377374772	4.97105276524004e-31	0.8106470	0.0054100840
ST3e.DEP.filteredDEGs.vs.GWAS.genelists.xlsx – Corresponds to figure 6E. It is the genelists from ST3c.DEP_filtered_DEGs.genelists overlapped with GWAS genelists of neurological diseases and traits.

## Sheet: PD
Gene/Protein Group	Genotype	Gene/Protein	DEP Mean FC (HT/WT))	DEP FDR	DEP.FC	DEP.FDR
DEP	HT	RIMS2	NA	NA	1.0594635	0.0344547984
DEP	HT	HIP1R	NA	NA	0.9587149	0.0046714926
DEP	HT	NSF	NA	NA	0.9773965	0.0211984631
SSC DEGs	HT	PDLIM2	0.363700568652705	0.00112426230446961	NA	NA
SSC DEGs	HT	MAP4K4	0.153995471766536	0.00148943566599818	NA	NA
SSC DEGs	HT	LHFPL2	0.190699214300632	0.00539695644555259	NA	NA
SSC DEGs	HT	STAB1	0.230988109500094	0.0124578997130556	NA	NA
SSC DEGs	HT	SORBS3	0.181756652103267	0.018710061442796	NA	NA
SSC DEGs	HT	CCDC82	-0.189303184896023	0.00948753556940678	NA	NA
SSC DEGs	HT	SNCA	-0.0911425960449298	0.0157385610544883	NA	NA
SSC DEGs	HT	RPS6KL1	-0.156056201445073	0.0324186896488995	NA	NA
SSC DEGs	HT	SCN3A	-0.155949670878929	0.0496514418703411	NA	NA
AST(DEP)	KO	HIP1R	-0.379176616030419	0.0169825191748482	0.9587149	0.0046714926
PCN(DEP)	KO	HIP1R	-0.482122375777903	5.26102446831592e-09	0.9587149	0.0046714926
Translated DEGs	AST-KO	HIP1R	-0.379176616030419	0.0169825191748482	0.9587149	0.0046714926
Translated DEGs	PCN-KO	HIP1R	-0.482122375777903	5.26102446831592e-09	0.9587149	0.0046714926
ST3e.DEP.filteredDEGs.vs.GWAS.genelists.xlsx – Corresponds to figure 6E. It is the genelists from ST3c.DEP_filtered_DEGs.genelists overlapped with GWAS genelists of neurological diseases and traits.

## Sheet: ALS
Gene/Protein Group	Genotype	Gene/Protein	DEP Mean FC (HT/WT))	DEP FDR	DEP.FC	DEP.FDR
DEP	HT	MACROD2	NA	NA	1.1039745	0.0424537053
DEP	HT	TBK1	NA	NA	0.9143373	0.0084357131
DEP	HT	NPEPPS	NA	NA	0.9811739	0.0221925211
SSC DEGs	HT	NFASC	0.15135733455837	0.00733998093635464	NA	NA
SSC DEGs	HT	MOBP	0.358704864541296	0.00826434577477893	NA	NA
SSC DEGs	HT	PTPRF	0.131212661449492	0.0383675319496231	NA	NA
ST3e.DEP.filteredDEGs.vs.GWAS.genelists.xlsx – Corresponds to figure 6E. It is the genelists from ST3c.DEP_filtered_DEGs.genelists overlapped with GWAS genelists of neurological diseases and traits.

## Sheet: MS
Gene/Protein Group	Genotype	Gene/Protein	DEP Mean FC (HT/WT))	DEP FDR	DEP.FC	DEP.FDR
DEP	HT	PITPNM2	NA	NA	1.0283935	0.0457530541
DEP	HT	CSMD1	NA	NA	1.0790560	0.0415115252
DEP	HT	ELMO1	NA	NA	1.0891793	0.0483053099
DEP	HT	HACE1	NA	NA	1.0720851	0.0187362768
DEP	HT	ADCY3	NA	NA	0.9035165	0.0207640898
DEP	HT	NPEPPS	NA	NA	0.9811739	0.0221925211
DEP	HT	RELN	NA	NA	0.8106470	0.0054100840
SSC DEGs	HT	PHLDB1	0.26563554496557	0.000708879862501699	NA	NA
SSC DEGs	HT	ARHGEF10	0.230880396895328	0.00112312382551745	NA	NA
SSC DEGs	HT	PRR5L	0.333932368628661	0.0243072534373215	NA	NA
SSC DEGs	HT	DOCK10	0.237101063522639	0.0300947517622152	NA	NA
SSC DEGs	HT	AFF1	0.203979904750227	0.04886027492273	NA	NA
AST(DEP)	KO	PITPNM2	0.324886172064713	0.0306613973184681	1.0283935	0.0457530541
AST(DEP)	KO	CSMD1	2.28511358103266	0.00308700903457727	1.0790560	0.0415115252
AST(DEP)	KO	ELMO1	1.16823932681837	1.86673896049455e-12	1.0891793	0.0483053099
PCN(DEP)	KO	RELN	-1.60702377374772	4.97105276524004e-31	0.8106470	0.0054100840
Translated DEGs	AST-KO	PITPNM2	0.324886172064713	0.0306613973184681	1.0283935	0.0457530541
Translated DEGs	AST-KO	CSMD1	2.28511358103266	0.00308700903457727	1.0790560	0.0415115252
Translated DEGs	AST-KO	ELMO1	1.16823932681837	1.86673896049455e-12	1.0891793	0.0483053099
Translated DEGs	PCN-KO	RELN	-1.60702377374772	4.97105276524004e-31	0.8106470	0.0054100840
ST3e.DEP.filteredDEGs.vs.GWAS.genelists.xlsx – Corresponds to figure 6E. It is the genelists from ST3c.DEP_filtered_DEGs.genelists overlapped with GWAS genelists of neurological diseases and traits.

## Sheet: Autism
Gene/Protein Group	Genotype	Gene/Protein	DEP Mean FC (HT/WT))	DEP FDR	DEP.FC	DEP.FDR
DEP	HT	SEZ6L2	NA	NA	1.0252328	0.0298078432
DEP	HT	MUSTN1	NA	NA	1.0478225	0.0170158310
DEP	HT	PITPNM2	NA	NA	1.0283935	0.0457530541
DEP	HT	MACROD2	NA	NA	1.1039745	0.0424537053
DEP	HT	TRIM39	NA	NA	1.1803268	0.0084357131
DEP	HT	CSMD1	NA	NA	1.0790560	0.0415115252
DEP	HT	GALNT10	NA	NA	1.1814825	0.0221925211
DEP	HT	FHIT	NA	NA	1.2827852	0.0121332523
DEP	HT	PCCB	NA	NA	1.0606562	0.0188113955
DEP	HT	CACNA1C	NA	NA	1.0639727	0.0001359930
DEP	HT	ETF1	NA	NA	1.0667743	0.0298078432
DEP	HT	CLIC1	NA	NA	1.0720498	0.0344547984
DEP	HT	CISD2	NA	NA	0.9114940	0.0299107637
DEP	HT	NEU1	NA	NA	0.8784456	0.0363394335
DEP	HT	HSPE1	NA	NA	0.9614613	0.0170273161
DEP	HT	FAM53C	NA	NA	0.7547331	0.0188113955
DEP	HT	ARL6IP4	NA	NA	0.8078394	0.0443499175
DEP	HT	NEGR1	NA	NA	0.9547607	0.0131539587
DEP	HT	NRGN	NA	NA	0.8689387	0.0288341228
SSC DEGs	HT	HLA-A	0.245434587170108	0.00307039669526953	NA	NA
SSC DEGs	HT	DDR1	0.21713401650677	0.00484092002970337	NA	NA
SSC DEGs	HT	MOG	0.376970099655553	0.00679284711981096	NA	NA
SSC DEGs	HT	STAB1	0.230988109500094	0.0124578997130556	NA	NA
SSC DEGs	HT	CHADL	0.182765935826796	0.0320791838227191	NA	NA
SSC DEGs	HT	PTPRF	0.131212661449492	0.0383675319496231	NA	NA
SSC DEGs	HT	RPS6KL1	-0.156056201445073	0.0324186896488995	NA	NA
SSC DEGs	HT	YPEL4	-0.143665986786744	0.034086956603831	NA	NA
SSC DEGs	HT	IFT81	-0.113238229309287	0.0401300819514946	NA	NA
NPC(DEP)	KO	SEZ6L2	1.14587128278021	0.04275797146701	1.0252328	0.0298078432
AST(DEP)	KO	PITPNM2	0.324886172064713	0.0306613973184681	1.0283935	0.0457530541
AST(DEP)	KO	CSMD1	2.28511358103266	0.00308700903457727	1.0790560	0.0415115252
AST(DEP)	KO	GALNT10	1.87567456164508	4.70209073737801e-25	1.1814825	0.0221925211
AST(DEP)	KO	NEU1	-0.391953546673232	0.0212450889807889	0.8784456	0.0363394335
AST(DEP)	KO	NEGR1	-0.609153122917336	1.28655952538687e-05	0.9547607	0.0131539587
PCN(DEP)	KO	GALNT10	0.957121949150411	2.27451389569966e-11	1.1814825	0.0221925211
PCN(DEP)	KO	CLIC1	0.906514476734949	0.0031362134049914	1.0720498	0.0344547984
Translated DEGs	NPC-KO	SEZ6L2	1.14587128278021	0.04275797146701	1.0252328	0.0298078432
Translated DEGs	AST-KO	PITPNM2	0.324886172064713	0.0306613973184681	1.0283935	0.0457530541
Translated DEGs	AST-KO	CSMD1	2.28511358103266	0.00308700903457727	1.0790560	0.0415115252
Translated DEGs	AST-KO	GALNT10	1.87567456164508	4.70209073737801e-25	1.1814825	0.0221925211
Translated DEGs	PCN-KO	GALNT10	0.957121949150411	2.27451389569966e-11	1.1814825	0.0221925211
Translated DEGs	AST-KO	NEU1	-0.391953546673232	0.0212450889807889	0.8784456	0.0363394335
Translated DEGs	AST-KO	NEGR1	-0.609153122917336	1.28655952538687e-05	0.9547607	0.0131539587
Translated DEGs	PCN-KO	CLIC1	0.906514476734949	0.0031362134049914	1.0720498	0.0344547984
ST3e.DEP.filteredDEGs.vs.GWAS.genelists.xlsx – Corresponds to figure 6E. It is the genelists from ST3c.DEP_filtered_DEGs.genelists overlapped with GWAS genelists of neurological diseases and traits.

## Sheet: Schizophrenia
Gene/Protein Group	Genotype	Gene/Protein	DEP Mean FC (HT/WT))	DEP FDR	DEP.FC	DEP.FDR
DEP	HT	SEZ6L2	NA	NA	1.0252328	0.0298078432
DEP	HT	MUSTN1	NA	NA	1.0478225	0.0170158310
DEP	HT	PITPNM2	NA	NA	1.0283935	0.0457530541
DEP	HT	PLA2G15	NA	NA	1.1353304	0.0181346232
DEP	HT	CARMIL1	NA	NA	1.0638637	0.0364408700
DEP	HT	SLC1A1	NA	NA	1.2641182	0.0046714926
DEP	HT	NR3C2	NA	NA	1.8995372	0.0298078432
DEP	HT	RALGPS1	NA	NA	1.0727551	0.0474812386
DEP	HT	CACNA2D1	NA	NA	1.0391511	0.0300767520
DEP	HT	TOM1L2	NA	NA	1.0384692	0.0171974214
DEP	HT	NLGN4X	NA	NA	1.0619962	0.0483053099
DEP	HT	TEX2	NA	NA	1.1020976	0.0421379989
DEP	HT	TRIM39	NA	NA	1.1803268	0.0084357131
DEP	HT	CSMD1	NA	NA	1.0790560	0.0415115252
DEP	HT	GALNT10	NA	NA	1.1814825	0.0221925211
DEP	HT	TRANK1	NA	NA	1.1381751	0.0379684918
DEP	HT	UGT1A10	NA	NA	1.1137039	0.0137334225
DEP	HT	CORO7-PAM16	NA	NA	1.0451807	0.0290789185
DEP	HT	HACE1	NA	NA	1.0720851	0.0187362768
DEP	HT	FHIT	NA	NA	1.2827852	0.0121332523
DEP	HT	KYAT1	NA	NA	1.1225502	0.0171974214
DEP	HT	PCCB	NA	NA	1.0606562	0.0188113955
DEP	HT	CACNA1C	NA	NA	1.0639727	0.0001359930
DEP	HT	ETF1	NA	NA	1.0667743	0.0298078432
DEP	HT	SPRED2	NA	NA	1.1034850	0.0172804379
DEP	HT	CLIC1	NA	NA	1.0720498	0.0344547984
DEP	HT	DRG2	NA	NA	0.9257188	0.0088067001
DEP	HT	CISD2	NA	NA	0.9114940	0.0299107637
DEP	HT	HIP1R	NA	NA	0.9587149	0.0046714926
DEP	HT	NEU1	NA	NA	0.8784456	0.0363394335
DEP	HT	HSPE1	NA	NA	0.9614613	0.0170273161
DEP	HT	LRRTM4	NA	NA	0.8741927	0.0121332523
DEP	HT	FAM53C	NA	NA	0.7547331	0.0188113955
DEP	HT	SEH1L	NA	NA	0.9428416	0.0383544799
DEP	HT	ASH2L	NA	NA	0.8395981	0.0298165465
DEP	HT	NFIB	NA	NA	0.8692894	0.0132255346
DEP	HT	NCAM1	NA	NA	0.9564628	0.0248654073
DEP	HT	ARL6IP4	NA	NA	0.8078394	0.0443499175
DEP	HT	CACNA2D2	NA	NA	0.9576870	0.0292705077
DEP	HT	NEGR1	NA	NA	0.9547607	0.0131539587
DEP	HT	GRAMD1B	NA	NA	0.9094058	0.0032726756
DEP	HT	PRKD3	NA	NA	0.8643678	0.0175517680
DEP	HT	NRGN	NA	NA	0.8689387	0.0288341228
DEP	HT	GPM6A	NA	NA	0.8866637	0.0212198470
DEP	HT	OSBPL10	NA	NA	0.9134910	0.0221925211
DEP	HT	ANAPC7	NA	NA	0.9290255	0.0460722631
DEP	HT	PPFIA2	NA	NA	0.9513423	0.0177547923
DEP	HT	RMND5A	NA	NA	0.9145004	0.0137334225
DEP	HT	HHAT	NA	NA	0.8206682	0.0298165465
DEP	HT	ZZEF1	NA	NA	0.9152842	0.0057414584
DEP	HT	SHISA6	NA	NA	0.8926809	0.0236434787
DEP	HT	RELN	NA	NA	0.8106470	0.0054100840
DEP	HT	CDH11	NA	NA	0.9170859	0.0211984631
SSC DEGs	HT	MYO18B	0.41765914678258	0.00173746018537454	NA	NA
SSC DEGs	HT	MGLL	0.116008254966562	0.00284331179393907	NA	NA
SSC DEGs	HT	HLA-A	0.245434587170108	0.00307039669526953	NA	NA
SSC DEGs	HT	DDR1	0.21713401650677	0.00484092002970337	NA	NA
SSC DEGs	HT	TSPAN2	0.357375069922386	0.00563233415393978	NA	NA
SSC DEGs	HT	MOG	0.376970099655553	0.00679284711981096	NA	NA
SSC DEGs	HT	NPC1	0.135370457770553	0.0095136741597979	NA	NA
SSC DEGs	HT	STAB1	0.230988109500094	0.0124578997130556	NA	NA
SSC DEGs	HT	CNTN2	0.137630149557168	0.0157385610544883	NA	NA
SSC DEGs	HT	SHC4	0.211045523581543	0.0171692535027845	NA	NA
SSC DEGs	HT	EFHD1	0.263014164036616	0.0199673738386402	NA	NA
SSC DEGs	HT	CHADL	0.182765935826796	0.0320791838227191	NA	NA
SSC DEGs	HT	PTPRF	0.131212661449492	0.0383675319496231	NA	NA
SSC DEGs	HT	GNA12	0.142877564060563	0.041197796799446	NA	NA
SSC DEGs	HT	LCAT	0.167741533496697	0.0414459221694719	NA	NA
SSC DEGs	HT	ACSBG1	0.0983977989179151	0.0422645161788643	NA	NA
SSC DEGs	HT	YPEL1	-0.204377427163063	0.000208144663059086	NA	NA
SSC DEGs	HT	FOXP2	-0.276252302285163	0.00162168832286681	NA	NA
SSC DEGs	HT	ZNF365	-0.0891254987836381	0.013780970148727	NA	NA
SSC DEGs	HT	NOL4	-0.115489267601416	0.0262271535787302	NA	NA
SSC DEGs	HT	RPS6KL1	-0.156056201445073	0.0324186896488995	NA	NA
SSC DEGs	HT	YPEL4	-0.143665986786744	0.034086956603831	NA	NA
SSC DEGs	HT	IFT81	-0.113238229309287	0.0401300819514946	NA	NA
SSC DEGs	HT	GPM6A	-0.102929412239744	0.0413790381256547	NA	NA
NPC(DEP)	KO	SEZ6L2	1.14587128278021	0.04275797146701	1.0252328	0.0298078432
NPC(DEP)	KO	PRKD3	-0.182712725907155	0.0316788914444122	0.8643678	0.0175517680
AST(DEP)	KO	PITPNM2	0.324886172064713	0.0306613973184681	1.0283935	0.0457530541
AST(DEP)	KO	CARMIL1	0.612012303428472	8.97937270968328e-05	1.0638637	0.0364408700
AST(DEP)	KO	SLC1A1	1.12245032943043	0.0090773835626238	1.2641182	0.0046714926
AST(DEP)	KO	CSMD1	2.28511358103266	0.00308700903457727	1.0790560	0.0415115252
AST(DEP)	KO	GALNT10	1.87567456164508	4.70209073737801e-25	1.1814825	0.0221925211
AST(DEP)	KO	UGT1A10	2.14098463787908	0.000884983754626338	1.1137039	0.0137334225
AST(DEP)	KO	HIP1R	-0.379176616030419	0.0169825191748482	0.9587149	0.0046714926
AST(DEP)	KO	NEU1	-0.391953546673232	0.0212450889807889	0.8784456	0.0363394335
AST(DEP)	KO	NEGR1	-0.609153122917336	1.28655952538687e-05	0.9547607	0.0131539587
AST(DEP)	KO	HHAT	-1.55006246193271	0.000252108179683261	0.8206682	0.0298165465
AST(DEP)	HT	GPM6A	-0.225485719712959	0.00706525447983021	0.8866637	0.0212198470
PCN(DEP)	KO	SLC1A1	0.433563427786795	4.57958566933733e-07	1.2641182	0.0046714926
PCN(DEP)	KO	CACNA2D1	0.578197420116381	9.46514956445384e-10	1.0391511	0.0300767520
PCN(DEP)	KO	GALNT10	0.957121949150411	2.27451389569966e-11	1.1814825	0.0221925211
PCN(DEP)	KO	CLIC1	0.906514476734949	0.0031362134049914	1.0720498	0.0344547984
PCN(DEP)	KO	HIP1R	-0.482122375777903	5.26102446831592e-09	0.9587149	0.0046714926
PCN(DEP)	KO	CACNA2D2	-1.78237439131658	2.28009384985273e-67	0.9576870	0.0292705077
PCN(DEP)	KO	PRKD3	-1.68654067743177	1.00448460052472e-10	0.8643678	0.0175517680
PCN(DEP)	KO	OSBPL10	-0.273049117930322	0.0314493178751196	0.9134910	0.0221925211
PCN(DEP)	KO	RELN	-1.60702377374772	4.97105276524004e-31	0.8106470	0.0054100840
Translated DEGs	SSC-HT	GPM6A	-0.102929412239744	0.0413790381256547	0.8866637	0.0212198470
Translated DEGs	AST-HT	GPM6A	-0.225485719712959	0.00706525447983021	0.8866637	0.0212198470
Translated DEGs	NPC-KO	SEZ6L2	1.14587128278021	0.04275797146701	1.0252328	0.0298078432
Translated DEGs	NPC-KO	PRKD3	-0.182712725907155	0.0316788914444122	0.8643678	0.0175517680
Translated DEGs	PCN-KO	PRKD3	-1.68654067743177	1.00448460052472e-10	0.8643678	0.0175517680
Translated DEGs	AST-KO	PITPNM2	0.324886172064713	0.0306613973184681	1.0283935	0.0457530541
Translated DEGs	AST-KO	CARMIL1	0.612012303428472	8.97937270968328e-05	1.0638637	0.0364408700
Translated DEGs	AST-KO	SLC1A1	1.12245032943043	0.0090773835626238	1.2641182	0.0046714926
Translated DEGs	PCN-KO	SLC1A1	0.433563427786795	4.57958566933733e-07	1.2641182	0.0046714926
Translated DEGs	AST-KO	CSMD1	2.28511358103266	0.00308700903457727	1.0790560	0.0415115252
Translated DEGs	AST-KO	GALNT10	1.87567456164508	4.70209073737801e-25	1.1814825	0.0221925211
Translated DEGs	PCN-KO	GALNT10	0.957121949150411	2.27451389569966e-11	1.1814825	0.0221925211
Translated DEGs	AST-KO	UGT1A10	2.14098463787908	0.000884983754626338	1.1137039	0.0137334225
Translated DEGs	AST-KO	HIP1R	-0.379176616030419	0.0169825191748482	0.9587149	0.0046714926
Translated DEGs	PCN-KO	HIP1R	-0.482122375777903	5.26102446831592e-09	0.9587149	0.0046714926
Translated DEGs	AST-KO	NEU1	-0.391953546673232	0.0212450889807889	0.8784456	0.0363394335
Translated DEGs	AST-KO	NEGR1	-0.609153122917336	1.28655952538687e-05	0.9547607	0.0131539587
Translated DEGs	AST-KO	HHAT	-1.55006246193271	0.000252108179683261	0.8206682	0.0298165465
Translated DEGs	PCN-KO	CACNA2D1	0.578197420116381	9.46514956445384e-10	1.0391511	0.0300767520
Translated DEGs	PCN-KO	CLIC1	0.906514476734949	0.0031362134049914	1.0720498	0.0344547984
Translated DEGs	PCN-KO	CACNA2D2	-1.78237439131658	2.28009384985273e-67	0.9576870	0.0292705077
Translated DEGs	PCN-KO	OSBPL10	-0.273049117930322	0.0314493178751196	0.9134910	0.0221925211
Translated DEGs	PCN-KO	RELN	-1.60702377374772	4.97105276524004e-31	0.8106470	0.0054100840
ST3e.DEP.filteredDEGs.vs.GWAS.genelists.xlsx – Corresponds to figure 6E. It is the genelists from ST3c.DEP_filtered_DEGs.genelists overlapped with GWAS genelists of neurological diseases and traits.

## Sheet: Bipolar.Disorder
Gene/Protein Group	Genotype	Gene/Protein	DEP Mean FC (HT/WT))	DEP FDR	DEP.FC	DEP.FDR
DEP	HT	MUSTN1	NA	NA	1.0478225	0.0170158310
DEP	HT	PITPNM2	NA	NA	1.0283935	0.0457530541
DEP	HT	CARMIL1	NA	NA	1.0638637	0.0364408700
DEP	HT	CACNA2D1	NA	NA	1.0391511	0.0300767520
DEP	HT	TEX2	NA	NA	1.1020976	0.0421379989
DEP	HT	MACROD2	NA	NA	1.1039745	0.0424537053
DEP	HT	CSMD1	NA	NA	1.0790560	0.0415115252
DEP	HT	TRANK1	NA	NA	1.1381751	0.0379684918
DEP	HT	THSD7A	NA	NA	1.0945973	0.0194860340
DEP	HT	FHIT	NA	NA	1.2827852	0.0121332523
DEP	HT	CACNA1C	NA	NA	1.0639727	0.0001359930
DEP	HT	RPL18	NA	NA	0.8809401	0.0177268637
DEP	HT	MVB12B	NA	NA	0.8634024	0.0273609171
DEP	HT	GRIP1	NA	NA	0.9548892	0.0232989035
DEP	HT	CD47	NA	NA	0.9594108	0.0145285113
DEP	HT	REV1	NA	NA	0.7564419	0.0403382720
DEP	HT	FUS	NA	NA	0.9567453	0.0296156338
DEP	HT	FAM53C	NA	NA	0.7547331	0.0188113955
DEP	HT	AVEN	NA	NA	0.8196798	0.0301480790
DEP	HT	ATP13A1	NA	NA	0.9420997	0.0191027359
DEP	HT	NCAM1	NA	NA	0.9564628	0.0248654073
DEP	HT	CACNA2D2	NA	NA	0.9576870	0.0292705077
DEP	HT	NEGR1	NA	NA	0.9547607	0.0131539587
DEP	HT	GRAMD1B	NA	NA	0.9094058	0.0032726756
DEP	HT	NRGN	NA	NA	0.8689387	0.0288341228
DEP	HT	GPM6A	NA	NA	0.8866637	0.0212198470
DEP	HT	LSM12	NA	NA	0.9294364	0.0361415739
DEP	HT	CTSF	NA	NA	0.8437051	0.0131539587
DEP	HT	ANAPC7	NA	NA	0.9290255	0.0460722631
DEP	HT	ZZEF1	NA	NA	0.9152842	0.0057414584
DEP	HT	RELN	NA	NA	0.8106470	0.0054100840
DEP	HT	CDH11	NA	NA	0.9170859	0.0211984631
DEP	HT	SSBP2	NA	NA	0.8183063	0.0076058381
SSC DEGs	HT	MYO18B	0.41765914678258	0.00173746018537454	NA	NA
SSC DEGs	HT	HAPLN4	0.16207192970946	0.00973016079263394	NA	NA
SSC DEGs	HT	MYRF	0.340206668734859	0.0100196134303783	NA	NA
SSC DEGs	HT	DNM2	0.13599027932396	0.0118702418444596	NA	NA
SSC DEGs	HT	FADS1	0.0938926786208571	0.0123303280649857	NA	NA
SSC DEGs	HT	STAB1	0.230988109500094	0.0124578997130556	NA	NA
SSC DEGs	HT	SHC4	0.211045523581543	0.0171692535027845	NA	NA
SSC DEGs	HT	FLT1	0.191049573051647	0.0287288286763677	NA	NA
SSC DEGs	HT	CHADL	0.182765935826796	0.0320791838227191	NA	NA
SSC DEGs	HT	PTPRF	0.131212661449492	0.0383675319496231	NA	NA
SSC DEGs	HT	GNA12	0.142877564060563	0.041197796799446	NA	NA
SSC DEGs	HT	SCN3B	-0.170410296966036	0.00254143608910488	NA	NA
SSC DEGs	HT	KIAA1143	-0.221205822411638	0.0169792343367123	NA	NA
SSC DEGs	HT	TBRG1	-0.121728760257542	0.0182245169465552	NA	NA
SSC DEGs	HT	RPS6KL1	-0.156056201445073	0.0324186896488995	NA	NA
SSC DEGs	HT	IFT81	-0.113238229309287	0.0401300819514946	NA	NA
SSC DEGs	HT	GPM6A	-0.102929412239744	0.0413790381256547	NA	NA
NPC(DEP)	KO	THSD7A	0.251233991163671	0.0296390444286815	1.0945973	0.0194860340
NPC(DEP)	KO	RPL18	-0.1826488819335	0.0270350224324755	0.8809401	0.0177268637
NPC(DEP)	KO	FUS	-0.192762161694706	0.0161599905787659	0.9567453	0.0296156338
AST(DEP)	KO	PITPNM2	0.324886172064713	0.0306613973184681	1.0283935	0.0457530541
AST(DEP)	KO	CARMIL1	0.612012303428472	8.97937270968328e-05	1.0638637	0.0364408700
AST(DEP)	KO	CSMD1	2.28511358103266	0.00308700903457727	1.0790560	0.0415115252
AST(DEP)	KO	GRIP1	-0.727382021430017	0.00121730898267477	0.9548892	0.0232989035
AST(DEP)	KO	CD47	-1.19720393608968	2.71726598218274e-13	0.9594108	0.0145285113
AST(DEP)	KO	NEGR1	-0.609153122917336	1.28655952538687e-05	0.9547607	0.0131539587
AST(DEP)	KO	CTSF	-0.633443699979531	0.000662143624581674	0.8437051	0.0131539587
AST(DEP)	KO	SSBP2	-0.464608953274567	0.00523264681650744	0.8183063	0.0076058381
AST(DEP)	HT	GPM6A	-0.225485719712959	0.00706525447983021	0.8866637	0.0212198470
PCN(DEP)	KO	CACNA2D1	0.578197420116381	9.46514956445384e-10	1.0391511	0.0300767520
PCN(DEP)	KO	CD47	-0.882533735416775	1.61503984520288e-18	0.9594108	0.0145285113
PCN(DEP)	KO	CACNA2D2	-1.78237439131658	2.28009384985273e-67	0.9576870	0.0292705077
PCN(DEP)	KO	RELN	-1.60702377374772	4.97105276524004e-31	0.8106470	0.0054100840
PCN(DEP)	KO	SSBP2	-0.433831021601286	0.000205171301524922	0.8183063	0.0076058381
Translated DEGs	SSC-HT	GPM6A	-0.102929412239744	0.0413790381256547	0.8866637	0.0212198470
Translated DEGs	AST-HT	GPM6A	-0.225485719712959	0.00706525447983021	0.8866637	0.0212198470
Translated DEGs	NPC-KO	THSD7A	0.251233991163671	0.0296390444286815	1.0945973	0.0194860340
Translated DEGs	NPC-KO	RPL18	-0.1826488819335	0.0270350224324755	0.8809401	0.0177268637
Translated DEGs	NPC-KO	FUS	-0.192762161694706	0.0161599905787659	0.9567453	0.0296156338
Translated DEGs	AST-KO	PITPNM2	0.324886172064713	0.0306613973184681	1.0283935	0.0457530541
Translated DEGs	AST-KO	CARMIL1	0.612012303428472	8.97937270968328e-05	1.0638637	0.0364408700
Translated DEGs	AST-KO	CSMD1	2.28511358103266	0.00308700903457727	1.0790560	0.0415115252
Translated DEGs	AST-KO	GRIP1	-0.727382021430017	0.00121730898267477	0.9548892	0.0232989035
Translated DEGs	AST-KO	CD47	-1.19720393608968	2.71726598218274e-13	0.9594108	0.0145285113
Translated DEGs	PCN-KO	CD47	-0.882533735416775	1.61503984520288e-18	0.9594108	0.0145285113
Translated DEGs	AST-KO	NEGR1	-0.609153122917336	1.28655952538687e-05	0.9547607	0.0131539587
Translated DEGs	AST-KO	CTSF	-0.633443699979531	0.000662143624581674	0.8437051	0.0131539587
Translated DEGs	AST-KO	SSBP2	-0.464608953274567	0.00523264681650744	0.8183063	0.0076058381
Translated DEGs	PCN-KO	SSBP2	-0.433831021601286	0.000205171301524922	0.8183063	0.0076058381
Translated DEGs	PCN-KO	CACNA2D1	0.578197420116381	9.46514956445384e-10	1.0391511	0.0300767520
Translated DEGs	PCN-KO	CACNA2D2	-1.78237439131658	2.28009384985273e-67	0.9576870	0.0292705077
Translated DEGs	PCN-KO	RELN	-1.60702377374772	4.97105276524004e-31	0.8106470	0.0054100840
ST3e.DEP.filteredDEGs.vs.GWAS.genelists.xlsx – Corresponds to figure 6E. It is the genelists from ST3c.DEP_filtered_DEGs.genelists overlapped with GWAS genelists of neurological diseases and traits.

## Sheet: ADHD
Gene/Protein Group	Genotype	Gene/Protein	DEP Mean FC (HT/WT))	DEP FDR	DEP.FC	DEP.FDR
DEP	HT	UQCC2	NA	NA	1.0686725	0.0433093840
DEP	HT	CSMD1	NA	NA	1.0790560	0.0415115252
DEP	HT	FHIT	NA	NA	1.2827852	0.0121332523
DEP	HT	TNR	NA	NA	1.0307884	0.0188113955
DEP	HT	MAPRE1	NA	NA	1.0648229	0.0409293453
DEP	HT	CISD2	NA	NA	0.9114940	0.0299107637
DEP	HT	LRRTM4	NA	NA	0.8741927	0.0121332523
DEP	HT	CUX1	NA	NA	0.8667378	0.0371889761
DEP	HT	PAWR	NA	NA	0.7869048	0.0031997590
SSC DEGs	HT	UNC5B	0.316415181165315	0.000168990149636893	NA	NA
SSC DEGs	HT	MOBP	0.358704864541296	0.00826434577477893	NA	NA
SSC DEGs	HT	SULF2	0.111441711608125	0.0123394390285897	NA	NA
SSC DEGs	HT	PTPRF	0.131212661449492	0.0383675319496231	NA	NA
SSC DEGs	HT	FOXP2	-0.276252302285163	0.00162168832286681	NA	NA
AST(DEP)	KO	CSMD1	2.28511358103266	0.00308700903457727	1.0790560	0.0415115252
AST(DEP)	KO	TNR	4.65622828694151	1.17097053561102e-125	1.0307884	0.0188113955
AST(DEP)	HT	TNR	0.417153607000806	0.0364500387842901	1.0307884	0.0188113955
AST(DEP)	KO	MAPRE1	0.304302470240738	0.0451169298845137	1.0648229	0.0409293453
AST(DEP)	KO	CUX1	-0.429583593073827	0.00144485895713849	0.8667378	0.0371889761
PCN(DEP)	KO	TNR	0.264150665890554	0.0221485932351412	1.0307884	0.0188113955
Translated DEGs	AST-KO	CSMD1	2.28511358103266	0.00308700903457727	1.0790560	0.0415115252
Translated DEGs	AST-KO	TNR	4.65622828694151	1.17097053561102e-125	1.0307884	0.0188113955
Translated DEGs	AST-HT	TNR	0.417153607000806	0.0364500387842901	1.0307884	0.0188113955
Translated DEGs	PCN-KO	TNR	0.264150665890554	0.0221485932351412	1.0307884	0.0188113955
Translated DEGs	AST-KO	MAPRE1	0.304302470240738	0.0451169298845137	1.0648229	0.0409293453
Translated DEGs	AST-KO	CUX1	-0.429583593073827	0.00144485895713849	0.8667378	0.0371889761
ST3e.DEP.filteredDEGs.vs.GWAS.genelists.xlsx – Corresponds to figure 6E. It is the genelists from ST3c.DEP_filtered_DEGs.genelists overlapped with GWAS genelists of neurological diseases and traits.

## Sheet: Depression
Gene/Protein Group	Genotype	Gene/Protein	DEP Mean FC (HT/WT))	DEP FDR	DEP.FC	DEP.FDR
DEP	HT	PITPNM2	NA	NA	1.0283935	0.0457530541
DEP	HT	CTTNBP2	NA	NA	1.0474473	0.0433093840
DEP	HT	CARMIL1	NA	NA	1.0638637	0.0364408700
DEP	HT	CACNA2D1	NA	NA	1.0391511	0.0300767520
DEP	HT	TEX2	NA	NA	1.1020976	0.0421379989
DEP	HT	CSMD1	NA	NA	1.0790560	0.0415115252
DEP	HT	RAPSN	NA	NA	1.2481235	0.0072880998
DEP	HT	HACE1	NA	NA	1.0720851	0.0187362768
DEP	HT	AKTIP	NA	NA	1.2232866	0.0001359930
DEP	HT	FHIT	NA	NA	1.2827852	0.0121332523
DEP	HT	CACNA1C	NA	NA	1.0639727	0.0001359930
DEP	HT	MAP1LC3B	NA	NA	1.1416260	0.0166834626
DEP	HT	CLIC1	NA	NA	1.0720498	0.0344547984
DEP	HT	HLCS	NA	NA	0.9388129	0.0066069796
DEP	HT	LRP11	NA	NA	0.9761500	0.0436476968
DEP	HT	SLC6A7	NA	NA	0.7915699	0.0010983633
DEP	HT	NEU1	NA	NA	0.8784456	0.0363394335
DEP	HT	GRIP1	NA	NA	0.9548892	0.0232989035
DEP	HT	CELF2	NA	NA	0.9653799	0.0066069796
DEP	HT	FAM53C	NA	NA	0.7547331	0.0188113955
DEP	HT	CUX1	NA	NA	0.8667378	0.0371889761
DEP	HT	UNC5C	NA	NA	0.9121946	0.0443499175
DEP	HT	NCAM1	NA	NA	0.9564628	0.0248654073
DEP	HT	CACNA2D2	NA	NA	0.9576870	0.0292705077
DEP	HT	NEGR1	NA	NA	0.9547607	0.0131539587
DEP	HT	NRGN	NA	NA	0.8689387	0.0288341228
DEP	HT	GPM6A	NA	NA	0.8866637	0.0212198470
DEP	HT	CHRM3	NA	NA	0.8662973	0.0016346690
DEP	HT	GMPR	NA	NA	0.8871884	0.0433093840
DEP	HT	GRM8	NA	NA	0.8956065	0.0418722741
DEP	HT	ACVR1B	NA	NA	0.9481763	0.0172804379
DEP	HT	ZZEF1	NA	NA	0.9152842	0.0057414584
SSC DEGs	HT	PLEKHH1	0.37947787104875	8.09038390935223e-06	NA	NA
SSC DEGs	HT	MBP	0.360722926095805	0.000623266638507841	NA	NA
SSC DEGs	HT	MFGE8	0.164138156019459	0.00162168832286681	NA	NA
SSC DEGs	HT	MYO18B	0.41765914678258	0.00173746018537454	NA	NA
SSC DEGs	HT	ENPP2	0.147088660360012	0.0054543664381854	NA	NA
SSC DEGs	HT	PRIMA1	0.580101987159311	0.00791607569755428	NA	NA
SSC DEGs	HT	UBA7	0.425967593131917	0.0117467368232481	NA	NA
SSC DEGs	HT	SULF2	0.111441711608125	0.0123394390285897	NA	NA
SSC DEGs	HT	STAB1	0.230988109500094	0.0124578997130556	NA	NA
SSC DEGs	HT	SHC4	0.211045523581543	0.0171692535027845	NA	NA
SSC DEGs	HT	AATK	0.101522415966089	0.0319136997410965	NA	NA
SSC DEGs	HT	CHADL	0.182765935826796	0.0320791838227191	NA	NA
SSC DEGs	HT	PTPRF	0.131212661449492	0.0383675319496231	NA	NA
SSC DEGs	HT	GNA12	0.142877564060563	0.041197796799446	NA	NA
SSC DEGs	HT	MYO10	0.117147540168473	0.0420896234361979	NA	NA
SSC DEGs	HT	FOXP2	-0.276252302285163	0.00162168832286681	NA	NA
SSC DEGs	HT	CDH9	-0.238236236773041	0.0246884576083559	NA	NA
SSC DEGs	HT	ARPP21	-0.0922458852805397	0.0294647042185976	NA	NA
SSC DEGs	HT	RPS6KL1	-0.156056201445073	0.0324186896488995	NA	NA
SSC DEGs	HT	IFT81	-0.113238229309287	0.0401300819514946	NA	NA
SSC DEGs	HT	GPM6A	-0.102929412239744	0.0413790381256547	NA	NA
SSC DEGs	HT	SYNPR	-0.187686856169009	0.0473551724879105	NA	NA
NPC(DEP)	KO	CHRM3	-0.407401978093827	0.0210977214237063	0.8662973	0.0016346690
AST(DEP)	KO	PITPNM2	0.324886172064713	0.0306613973184681	1.0283935	0.0457530541
AST(DEP)	KO	CARMIL1	0.612012303428472	8.97937270968328e-05	1.0638637	0.0364408700
AST(DEP)	KO	CSMD1	2.28511358103266	0.00308700903457727	1.0790560	0.0415115252
AST(DEP)	KO	LRP11	-0.479903672811782	0.0032444164979012	0.9761500	0.0436476968
AST(DEP)	KO	NEU1	-0.391953546673232	0.0212450889807889	0.8784456	0.0363394335
AST(DEP)	KO	GRIP1	-0.727382021430017	0.00121730898267477	0.9548892	0.0232989035
AST(DEP)	KO	CELF2	-0.78577874996235	0.00016433670577384	0.9653799	0.0066069796
AST(DEP)	KO	CUX1	-0.429583593073827	0.00144485895713849	0.8667378	0.0371889761
AST(DEP)	KO	UNC5C	-2.29325039548199	1.32353931178296e-11	0.9121946	0.0443499175
AST(DEP)	KO	NEGR1	-0.609153122917336	1.28655952538687e-05	0.9547607	0.0131539587
AST(DEP)	KO	CHRM3	-3.19210615955885	0.000825339074688937	0.8662973	0.0016346690
AST(DEP)	KO	GMPR	-0.880907261804307	0.00118914102742495	0.8871884	0.0433093840
AST(DEP)	HT	GMPR	-0.341018806664813	0.00947904904588611	0.8871884	0.0433093840
AST(DEP)	KO	GRM8	-1.8546824478126	5.69144524230072e-05	0.8956065	0.0418722741
AST(DEP)	HT	GPM6A	-0.225485719712959	0.00706525447983021	0.8866637	0.0212198470
PCN(DEP)	KO	CACNA2D1	0.578197420116381	9.46514956445384e-10	1.0391511	0.0300767520
PCN(DEP)	KO	CLIC1	0.906514476734949	0.0031362134049914	1.0720498	0.0344547984
PCN(DEP)	KO	UNC5C	-0.647966282938987	1.54355948276137e-10	0.9121946	0.0443499175
PCN(DEP)	KO	CACNA2D2	-1.78237439131658	2.28009384985273e-67	0.9576870	0.0292705077
PCN(DEP)	KO	GRM8	-0.357291135435608	0.0276865158784685	0.8956065	0.0418722741
Translated DEGs	SSC-HT	GPM6A	-0.102929412239744	0.0413790381256547	0.8866637	0.0212198470
Translated DEGs	AST-HT	GPM6A	-0.225485719712959	0.00706525447983021	0.8866637	0.0212198470
Translated DEGs	NPC-KO	CHRM3	-0.407401978093827	0.0210977214237063	0.8662973	0.0016346690
Translated DEGs	AST-KO	CHRM3	-3.19210615955885	0.000825339074688937	0.8662973	0.0016346690
Translated DEGs	AST-KO	PITPNM2	0.324886172064713	0.0306613973184681	1.0283935	0.0457530541
Translated DEGs	AST-KO	CARMIL1	0.612012303428472	8.97937270968328e-05	1.0638637	0.0364408700
Translated DEGs	AST-KO	CSMD1	2.28511358103266	0.00308700903457727	1.0790560	0.0415115252
Translated DEGs	AST-KO	LRP11	-0.479903672811782	0.0032444164979012	0.9761500	0.0436476968
Translated DEGs	AST-KO	NEU1	-0.391953546673232	0.0212450889807889	0.8784456	0.0363394335
Translated DEGs	AST-KO	GRIP1	-0.727382021430017	0.00121730898267477	0.9548892	0.0232989035
Translated DEGs	AST-KO	CELF2	-0.78577874996235	0.00016433670577384	0.9653799	0.0066069796
Translated DEGs	AST-KO	CUX1	-0.429583593073827	0.00144485895713849	0.8667378	0.0371889761
Translated DEGs	AST-KO	UNC5C	-2.29325039548199	1.32353931178296e-11	0.9121946	0.0443499175
Translated DEGs	PCN-KO	UNC5C	-0.647966282938987	1.54355948276137e-10	0.9121946	0.0443499175
Translated DEGs	AST-KO	NEGR1	-0.609153122917336	1.28655952538687e-05	0.9547607	0.0131539587
Translated DEGs	AST-KO	GMPR	-0.880907261804307	0.00118914102742495	0.8871884	0.0433093840
Translated DEGs	AST-HT	GMPR	-0.341018806664813	0.00947904904588611	0.8871884	0.0433093840
Translated DEGs	AST-KO	GRM8	-1.8546824478126	5.69144524230072e-05	0.8956065	0.0418722741
Translated DEGs	PCN-KO	GRM8	-0.357291135435608	0.0276865158784685	0.8956065	0.0418722741
Translated DEGs	PCN-KO	CACNA2D1	0.578197420116381	9.46514956445384e-10	1.0391511	0.0300767520
Translated DEGs	PCN-KO	CLIC1	0.906514476734949	0.0031362134049914	1.0720498	0.0344547984
Translated DEGs	PCN-KO	CACNA2D2	-1.78237439131658	2.28009384985273e-67	0.9576870	0.0292705077
ST3e.DEP.filteredDEGs.vs.GWAS.genelists.xlsx – Corresponds to figure 6E. It is the genelists from ST3c.DEP_filtered_DEGs.genelists overlapped with GWAS genelists of neurological diseases and traits.

[truncated: 4 more sheets: Anxiety, Language.Disorder, Intelligence, Cognitive]
