# Supplementary material for: Neuropathological signatures revealed by transcriptomic and proteomic analysis in Pten-deficient mouse models
Source: Sci Rep. 2023 Apr 25;13:6763. doi: 10.1038/s41598-023-33869-7 (PMC10130134; doi:10.1038/s41598-023-33869-7)
Supplement: Supplementary file 13 — Supplementary Information 13. [file 41598_2023_33869_MOESM13_ESM.xlsx]

## Sheet: Sheet1
Figure	Model					Genotype			Region			Experiment				Main findings
1	P30 male, P30 female, P42 male, P42 female					Wild-type (WT) vs Pten+/-			Somatosensory Cortex			RNA-seq				Most upregulated GO Term: P30M: T-cell activation involved in immune response P30F: Superoxide anion generation P42M: Oligodendrocyte Differentiation P42F: Negative regulation of Gliogenesis Most downregulated GO Term: P30M: Cotranslational protein targeting to membrane P42M: Replication fork processing
2A-C	P30 male					Wild-type (WT) vs Pten+/-			Somatosensory Cortex			iTRAQ Proteomic, GSEA				Most enriched GO term: Postsynaptic Specialization Organization Most enriched HPO: Short Chin, Hamartoma
2D-E	P30 male					Wild-type (WT) vs Pten+/-			Somatosensory Cortex			iTRAQ Proteomic
3A-E	Primary neuroprogenitor cell (NPC)					Wild-type (WT) vs Pten+/-			Embryonic cortices, E12-13			RNA-seq				Most upregulated GO term: Collagen containing extracellular matrix Most downregulated canonical pathway: Circadian Clock
	Primary cortical astrocyte (AST)					Wild-type (WT) vs Pten+/-			Postnatal cortices, P2			RNA-seq				Most upregulated GO term: Extracellular structure organization Most downregulated canonical pathway: Meiotic recombination
	Primary cortical neurons (PCN)					Wild-type (WT) vs Pten+/-			Embryonic cortices, E16-17			RNA-seq				Most upregulated GO term: ATP synthesis coupled electron transport Most downregulated canonical pathway: Nuclear events kinase and transcription factor activation
4A-C	Primary neuroprogenitor cell (NPC)					Control (Ctrl) vs Pten nestin-knockout (Nes-KO)			Embryonic cortices, E12-13			Western Blot				See text for details
4D-F	Primary cortical astrocyte (AST)					Control (Ctrl) vs Pten nestin-knockout (Nes-KO)			Postnatal cortices, P0			Western Blot				See text for details
4G-I	Primary cortical neurons (PCN)					Control (Ctrl) vs Pten nestin-knockout (Nes-KO)			Embryonic cortices, E16-17			Western Blot				See text for details
5A-C	Primary neuroprogenitor cell (NPC)					Control (Ctrl) vs Pten nestin-knockout (Nes-KO)			Embryonic cortices, E12-13			RNA-seq				Most upregulated GO term: Main axon Most downregulated GO term: Ribosome biogenesis
	Primary cortical astrocyte (AST)					Control (Ctrl) vs Pten nestin-knockout (Nes-KO)			Postnatal cortices, P0			RNA-seq				Most upregulated GO term: Cilium movement Most downregulated GO term: Insulin like growth factor receptor signaling pathway
	Primary cortical neurons (PCN)					Control (Ctrl) vs Pten nestin-knockout (Nes-KO)			Embryonic cortices, E16-17			RNA-seq				Most upregulated GO term: Cell matrix adhesion Most downregulated GO term: Forebrain neuron differentiation
6A	Primary cortical neurons					Control (Ctrl) vs Pten nestin-knockout (Nes-KO)			Embryonic cortices, E16-17			RNA-seq				DEGs between PCNs from Pten+/- and Nes-KO mice were significantly correlated
	Primary cortical neurons					Wild-type (WT) vs Pten+/-			Embryonic cortices, E16-17			RNA-seq
6B	Primary cortical astrocyte					Pten nestin-knockout vs control			Postnatal cortices, P0			RNA-seq				DEGs between ASTs from Pten+/- and Nes-KO mice were NOT significantly correlated
	Primary cortical astrocyte					Wild-type (WT) vs Pten+/-			Postnatal cortices, P2			RNA-seq
6C-E	P30 male					Wild-type (WT) vs Pten+/-			Somatosensory Cortex			iTRAQ Proteomic				ASTs (Nes-KO) showed the greatest number of overlapping DEGs and DEPs, followed by PCNs (Nes-KO). SSC DEP showed significant enrichment with GWAS genelists of Schizophrenia, intelligence and cognitive. Consistent genes between AST and DEP showed enrichment with GWAS genelists of depression and intelligence. Consistent genes between DEGs of all neural cells and DEP of SSC showed significant enrich…
	Primary neuroprogenitor cell					Wild-type (WT) vs Pten+/-			Embryonic cortices, E12-13			RNA-seq
	Primary cortical astrocyte					Wild-type (WT) vs Pten+/-			Postnatal cortices, P2			RNA-seq
	Primary cortical neurons					Wild-type (WT) vs Pten+/-			Embryonic cortices, E16-17			RNA-seq
	Primary neuroprogenitor cell					Control (Ctrl) vs Pten nestin-knockout (Nes-KO)			Embryonic cortices, E12-13			RNA-seq
	Primary cortical astrocyte					Control (Ctrl) vs Pten nestin-knockout (Nes-KO)			Postnatal cortices, P0			RNA-seq
	Primary cortical neurons					Control (Ctrl) vs Pten nestin-knockout (Nes-KO)			Embryonic cortices, E16-17			RNA-seq
S1A-B	P30 male, P30 female, P42 male, P42 female					Wild-type (WT) vs Pten+/-			Somatosensory Cortex			Western Blot				See text for details
S1C	P30 male, P30 female, P42 male, P42 female					Wild-type (WT) vs Pten+/-			Somatosensory Cortex			RNA-seq				See Fig. 1 above
S1D-F	P30 male, P30 female, P42 male, P42 female					Wild-type (WT) vs Pten+/-			Somatosensory Cortex			RNA-seq, GSEA
S1G	P30 male, P30 female, P42 male, P42 female					Wild-type (WT) vs Pten+/-			Somatosensory Cortex			RNA-seq, ASD expression modules enrichment
S2A	P30 male, P30 female, P42 male, P42 female					Wild-type (WT) vs Pten+/-			Somatosensory Cortex			RNA-seq				See Fig. 2 above
	P30 male					Wild-type (WT) vs Pten+/-			Somatosensory Cortex			iTRAQ Proteomic
S2B-C	P30 male					Wild-type (WT) vs Pten+/-			Somatosensory Cortex			iTRAQ Proteomic, GSEA
S3A-B	Primary neuroprogenitor cell					Wild-type (WT) vs Pten+/-			Embryonic cortices, E12-13			Western Blot				See text for details
S3C-D	Primary cortical astrocyte					Wild-type (WT) vs Pten+/-			Postnatal cortices, P2			Western Blot				See text for details
S3E-F	Primary cortical neurons					Wild-type (WT) vs Pten+/-			Embryonic cortices, E16-17			Western Blot				See text for details
S4	Whole brain					Control vs Pten+/- vs Pten nestin-knockout (Nes-KO)			Embryonic mouse brains at E14			PFA fixed				No observable difference in brain size
	Whole brain					Control vs Pten+/- vs Pten nestin-knockout (Nes-KO)			Embryonic mouse brains at E16.5			PFA fixed				Greater brain size in Nes-KO mice
	Whole brain					Control vs Pten+/- vs Pten nestin-knockout (Nes-KO)			Postnatal mouse brains at P0			PFA fixed				Greater brain size in Nes-KO mice
ST4.xlsx – Summary of models, genotypes, experiments and main findings used in each figure.
